# Supplementary material for: Three-dimensional single-cell transcriptome imaging of thick tissues
Source: eLife. 2024 Dec 27;12:RP90029. doi: 10.7554/eLife.90029 (PMC11677232; doi:10.7554/eLife.90029)
Supplement: Figure 2—figure supplement 1—source data 1. [file elife-90029-fig2-figsupp1-data1.xlsx]

## Sheet: panel b - encoding probe
group	intensity [photon]
encoding_probe_0.5nM	6362.23
encoding_probe_0.5nM	10575
encoding_probe_0.5nM	6437.3
encoding_probe_0.5nM	11380.8
encoding_probe_0.5nM	6732.28
encoding_probe_0.5nM	4237.41
encoding_probe_0.5nM	2582.65
encoding_probe_0.5nM	4467.47
encoding_probe_0.5nM	4009.49
encoding_probe_0.5nM	6413.91
encoding_probe_0.5nM	9777.05
encoding_probe_0.5nM	4177.1
encoding_probe_0.5nM	5027.7
encoding_probe_0.5nM	8082.21
encoding_probe_0.5nM	5229.07
encoding_probe_0.5nM	4893.64
encoding_probe_0.5nM	6464.15
encoding_probe_0.5nM	13572.5
encoding_probe_0.5nM	2105.83
encoding_probe_0.5nM	3917.64
encoding_probe_0.5nM	5393.15
encoding_probe_0.5nM	3345.44
encoding_probe_0.5nM	6663.31
encoding_probe_0.5nM	14463
encoding_probe_0.5nM	6933.83
encoding_probe_0.5nM	3836.16
encoding_probe_0.5nM	7148.8
encoding_probe_0.5nM	5081.97
encoding_probe_0.5nM	6027.66
encoding_probe_0.5nM	4478.98
encoding_probe_0.5nM	3137.7
encoding_probe_0.5nM	4691.01
encoding_probe_0.5nM	5181.48
encoding_probe_0.5nM	6516.53
encoding_probe_0.5nM	235907
encoding_probe_0.5nM	22874.4
encoding_probe_0.5nM	6195.82
encoding_probe_0.5nM	4447.81
encoding_probe_0.5nM	8035.62
encoding_probe_0.5nM	4961.67
encoding_probe_0.5nM	10198.1
encoding_probe_0.5nM	5581.37
encoding_probe_0.5nM	4288.9
encoding_probe_0.5nM	3234.74
encoding_probe_0.5nM	3589.86
encoding_probe_0.5nM	6723.26
encoding_probe_0.5nM	3778.81
encoding_probe_0.5nM	2798.12
encoding_probe_0.5nM	5150.61
encoding_probe_0.5nM	2580.68
encoding_probe_0.5nM	2182.84
encoding_probe_0.5nM	6102.34
encoding_probe_0.5nM	4110.69
encoding_probe_0.5nM	5194.21
encoding_probe_0.5nM	3434.16
encoding_probe_0.5nM	5001.4
encoding_probe_0.5nM	6242.68
encoding_probe_0.5nM	5438.62
encoding_probe_0.5nM	3935.45
encoding_probe_0.5nM	3414.77
encoding_probe_0.5nM	6170.89
encoding_probe_0.5nM	3633.2
encoding_probe_0.5nM	7136.41
encoding_probe_0.5nM	3787.38
encoding_probe_0.5nM	3551.43
encoding_probe_0.5nM	4172.45
encoding_probe_0.5nM	3337.27
encoding_probe_0.5nM	5968.37
encoding_probe_0.5nM	6531.76
encoding_probe_0.5nM	4279.6
encoding_probe_0.5nM	7412.25
encoding_probe_0.5nM	5034.05
encoding_probe_0.5nM	7159.67
encoding_probe_0.5nM	7177.11
encoding_probe_0.5nM	2713.31
encoding_probe_0.5nM	3496.56
encoding_probe_0.5nM	3667.6
encoding_probe_0.5nM	4277.42
encoding_probe_0.5nM	6894.75
encoding_probe_0.5nM	6492.19
encoding_probe_0.5nM	2194.25
encoding_probe_0.5nM	8317.87
encoding_probe_0.5nM	5203.76
encoding_probe_0.5nM	4237.56
encoding_probe_0.5nM	7826.03
encoding_probe_0.5nM	3148.27
encoding_probe_0.5nM	4790.1
encoding_probe_0.5nM	6221.89
encoding_probe_0.5nM	4350.41
encoding_probe_0.5nM	4259.05
encoding_probe_0.5nM	3331.71
encoding_probe_0.5nM	4037.04
encoding_probe_0.5nM	3813.04
encoding_probe_0.5nM	4128.97
encoding_probe_0.5nM	5359.4
encoding_probe_0.5nM	4390.95
encoding_probe_0.5nM	4617.07
encoding_probe_0.5nM	9575.69
encoding_probe_0.5nM	7100.11
encoding_probe_0.5nM	4061.82
encoding_probe_0.5nM	2709.51
encoding_probe_0.5nM	3960.96
encoding_probe_0.5nM	4081.45
encoding_probe_0.5nM	3754.35
encoding_probe_0.5nM	15660.2
encoding_probe_0.5nM	5270.08
encoding_probe_0.5nM	3081.94
encoding_probe_0.5nM	14515.8
encoding_probe_0.5nM	3843.47
encoding_probe_0.5nM	6143.58
encoding_probe_0.5nM	7221.51
encoding_probe_0.5nM	4096.93
encoding_probe_0.5nM	3980.61
encoding_probe_0.5nM	3483.96
encoding_probe_0.5nM	20697.7
encoding_probe_0.5nM	5971.56
encoding_probe_0.5nM	8473.69
encoding_probe_0.5nM	11468.9
encoding_probe_0.5nM	6314.06
encoding_probe_0.5nM	7852.75
encoding_probe_0.5nM	2908.06
encoding_probe_0.5nM	6942.23
encoding_probe_0.5nM	3730.35
encoding_probe_0.5nM	8971.96
encoding_probe_0.5nM	4191.06
encoding_probe_0.5nM	8195.2
encoding_probe_0.5nM	4022.79
encoding_probe_0.5nM	3984.17
encoding_probe_0.5nM	8131.2
encoding_probe_0.5nM	11572.3
encoding_probe_0.5nM	7486.12
encoding_probe_0.5nM	4129.79
encoding_probe_0.5nM	2339.6
encoding_probe_0.5nM	3446.34
encoding_probe_0.5nM	8414.26
encoding_probe_0.5nM	5457.04
encoding_probe_0.5nM	5573.06
encoding_probe_0.5nM	2779.71
encoding_probe_0.5nM	6390.59
encoding_probe_0.5nM	5124.16
encoding_probe_0.5nM	3299.38
encoding_probe_0.5nM	6177.54
encoding_probe_0.5nM	5291.77
encoding_probe_0.5nM	3489.44
encoding_probe_0.5nM	2367.59
encoding_probe_0.5nM	5899.38
encoding_probe_0.5nM	3728.51
encoding_probe_0.5nM	4042.37
encoding_probe_0.5nM	6606.63
encoding_probe_0.5nM	3209.79
encoding_probe_0.5nM	4043.1
encoding_probe_0.5nM	4127.65
encoding_probe_0.5nM	5018.7
encoding_probe_0.5nM	4160.28
encoding_probe_0.5nM	3898.68
encoding_probe_0.5nM	17468.5
encoding_probe_0.5nM	6811.83
encoding_probe_0.5nM	19611.4
encoding_probe_0.5nM	3805.65
encoding_probe_0.5nM	4021.37
encoding_probe_0.5nM	4434.02
encoding_probe_0.5nM	3368.06
encoding_probe_0.5nM	3505.08
encoding_probe_0.5nM	5105.53
encoding_probe_0.5nM	2300.05
encoding_probe_0.5nM	6551.99
encoding_probe_0.5nM	3358.76
encoding_probe_0.5nM	3417.68
encoding_probe_0.5nM	3597.49
encoding_probe_0.5nM	6878.59
encoding_probe_0.5nM	3366.15
encoding_probe_0.5nM	6792.02
encoding_probe_0.5nM	7584.39
encoding_probe_0.5nM	2279.7
encoding_probe_0.5nM	4658.09
encoding_probe_0.5nM	4812.71
encoding_probe_0.5nM	3627.74
encoding_probe_0.5nM	18392
encoding_probe_0.5nM	3257.89
encoding_probe_0.5nM	3358.7
encoding_probe_0.5nM	2994.35
encoding_probe_0.5nM	4779.6
encoding_probe_0.5nM	5241.01
encoding_probe_0.5nM	9420.37
encoding_probe_0.5nM	14444.9
encoding_probe_0.5nM	2594.5
encoding_probe_0.5nM	2875.72
encoding_probe_0.5nM	3948.16
encoding_probe_0.5nM	3464.52
encoding_probe_0.5nM	5262.53
encoding_probe_0.5nM	6209.36
encoding_probe_0.5nM	2992.06
encoding_probe_0.5nM	5658.43
encoding_probe_0.5nM	4016.9
encoding_probe_0.5nM	6972.55
encoding_probe_0.5nM	6780.41
encoding_probe_0.5nM	5521.93
encoding_probe_0.5nM	7066.44
encoding_probe_0.5nM	29560.2
encoding_probe_0.5nM	5654.77
encoding_probe_0.5nM	4123.45
encoding_probe_0.5nM	5100.03
encoding_probe_0.5nM	2910.36
encoding_probe_0.5nM	4244.75
encoding_probe_0.5nM	6225.5
encoding_probe_0.5nM	6688.37
encoding_probe_0.5nM	15991.6
encoding_probe_0.5nM	3585.33
encoding_probe_0.5nM	4595.31
encoding_probe_0.5nM	2663.51
encoding_probe_0.5nM	2755.91
encoding_probe_0.5nM	4130.17
encoding_probe_0.5nM	3678.32
encoding_probe_0.5nM	3846.82
encoding_probe_0.5nM	5217.24
encoding_probe_0.5nM	4593.49
encoding_probe_0.5nM	3721.38
encoding_probe_0.5nM	10870
encoding_probe_0.5nM	3169.53
encoding_probe_0.5nM	5884.91
encoding_probe_0.5nM	25420.1
encoding_probe_0.5nM	11220.1
encoding_probe_0.5nM	8832.35
encoding_probe_0.5nM	2965.32
encoding_probe_0.5nM	6008.16
encoding_probe_0.5nM	9070.14
encoding_probe_0.5nM	7457.85
encoding_probe_0.5nM	9254.1
encoding_probe_0.5nM	1882.73
encoding_probe_0.5nM	3861.09
encoding_probe_0.5nM	6759.38
encoding_probe_0.5nM	3188.64
encoding_probe_0.5nM	5053.03
encoding_probe_0.5nM	12079
encoding_probe_0.5nM	4578.82
encoding_probe_0.5nM	4501.97
encoding_probe_0.5nM	4065.05
encoding_probe_0.5nM	3905.14
encoding_probe_0.5nM	5108.99
encoding_probe_0.5nM	5511.92
encoding_probe_0.5nM	3734.94
encoding_probe_0.5nM	5923.26
encoding_probe_0.5nM	5850.89
encoding_probe_0.5nM	5832.28
encoding_probe_0.5nM	93194.7
encoding_probe_0.5nM	6709.64
encoding_probe_0.5nM	2112.71
encoding_probe_0.5nM	2559.1
encoding_probe_0.5nM	6476.79
encoding_probe_0.5nM	6208.88
encoding_probe_0.5nM	2409.4
encoding_probe_0.5nM	2760.56
encoding_probe_0.5nM	4254.3
encoding_probe_0.5nM	3570.39
encoding_probe_0.5nM	5784.68
encoding_probe_0.5nM	2771.79
encoding_probe_0.5nM	3422.59
encoding_probe_0.5nM	3294.29
encoding_probe_0.5nM	3083.36
encoding_probe_0.5nM	2712.38
encoding_probe_0.5nM	3317.56
encoding_probe_0.5nM	6027.68
encoding_probe_0.5nM	5329.18
encoding_probe_0.5nM	6598.64
encoding_probe_0.5nM	5794.47
encoding_probe_0.5nM	3284.47
encoding_probe_0.5nM	2672.22
encoding_probe_0.5nM	4742.94
encoding_probe_0.5nM	4029.64
encoding_probe_0.5nM	5776.34
encoding_probe_0.5nM	6852.65
encoding_probe_0.5nM	3860.13
encoding_probe_0.5nM	2425.23
encoding_probe_0.5nM	3232.58
encoding_probe_0.5nM	7213.67
encoding_probe_0.5nM	2806.3
encoding_probe_0.5nM	5716.95
encoding_probe_0.5nM	2935.75
encoding_probe_0.5nM	5006.5
encoding_probe_0.5nM	4386.3
encoding_probe_0.5nM	3671.23
encoding_probe_0.5nM	6890.52
encoding_probe_0.5nM	5132.06
encoding_probe_0.5nM	3611.45
encoding_probe_0.5nM	17921.9
encoding_probe_0.5nM	6173.37
encoding_probe_0.5nM	6379.27
encoding_probe_0.5nM	7714.56
encoding_probe_0.5nM	3262.08
encoding_probe_0.5nM	4166.14
encoding_probe_0.5nM	2360.64
encoding_probe_0.5nM	7020.99
encoding_probe_0.5nM	2795.21
encoding_probe_0.5nM	6650.16
encoding_probe_0.5nM	36623.8
encoding_probe_0.5nM	2373.26
encoding_probe_0.5nM	3599.22
encoding_probe_0.5nM	3333.55
encoding_probe_0.5nM	2838.18
encoding_probe_0.5nM	4249.23
encoding_probe_0.5nM	2908.6
encoding_probe_0.5nM	4137.23
encoding_probe_0.5nM	10246.4
encoding_probe_0.5nM	3604.81
encoding_probe_0.5nM	2866.62
encoding_probe_0.5nM	6882.96
encoding_probe_0.5nM	4069.42
encoding_probe_0.5nM	3625.57
encoding_probe_0.5nM	3028.93
encoding_probe_0.5nM	2775.32
encoding_probe_0.5nM	31985.6
encoding_probe_0.5nM	10814.9
encoding_probe_0.5nM	6514.21
encoding_probe_0.5nM	2935.6
encoding_probe_0.5nM	3783.5
encoding_probe_0.5nM	10358.9
encoding_probe_0.5nM	4189.29
encoding_probe_0.5nM	2685.44
encoding_probe_0.5nM	2736.5
encoding_probe_0.5nM	4449.42
encoding_probe_0.5nM	2460.2
encoding_probe_0.5nM	3773.23
encoding_probe_0.5nM	6883.85
encoding_probe_0.5nM	5131.75
encoding_probe_0.5nM	6382.87
encoding_probe_0.5nM	2444.59
encoding_probe_0.5nM	6648.23
encoding_probe_0.5nM	3238.66
encoding_probe_0.5nM	5345.57
encoding_probe_0.5nM	4092.64
encoding_probe_0.5nM	12256.6
encoding_probe_0.5nM	4072.76
encoding_probe_0.5nM	9825.63
encoding_probe_0.5nM	4480.9
encoding_probe_0.5nM	6548.86
encoding_probe_0.5nM	19180.8
encoding_probe_0.5nM	3732.19
encoding_probe_0.5nM	3250.17
encoding_probe_0.5nM	2533.93
encoding_probe_0.5nM	2597.15
encoding_probe_0.5nM	6583.08
encoding_probe_0.5nM	3536.42
encoding_probe_0.5nM	4586.09
encoding_probe_0.5nM	5593.01
encoding_probe_0.5nM	19681.8
encoding_probe_0.5nM	10707.2
encoding_probe_0.5nM	5149.4
encoding_probe_0.5nM	4029.86
encoding_probe_0.5nM	2634.89
encoding_probe_0.5nM	4617.48
encoding_probe_0.5nM	5417.08
encoding_probe_0.5nM	4331.38
encoding_probe_0.5nM	8388.42
encoding_probe_0.5nM	4697.14
encoding_probe_0.5nM	4609.33
encoding_probe_0.5nM	4879.24
encoding_probe_0.5nM	1584.31
encoding_probe_0.5nM	7178.82
encoding_probe_0.5nM	10188.4
encoding_probe_0.5nM	3212.71
encoding_probe_0.5nM	5286.33
encoding_probe_0.5nM	6695.92
encoding_probe_0.5nM	3200.84
encoding_probe_0.5nM	3989.24
encoding_probe_0.5nM	3057.63
encoding_probe_0.5nM	5034.21
encoding_probe_0.5nM	3602.48
encoding_probe_0.5nM	4596.02
encoding_probe_0.5nM	2531.36
encoding_probe_0.5nM	3072.79
encoding_probe_0.5nM	4639.98
encoding_probe_0.5nM	2611.57
encoding_probe_0.5nM	3335.01
encoding_probe_0.5nM	5183.94
encoding_probe_0.5nM	3639.57
encoding_probe_0.5nM	3903.38
encoding_probe_0.5nM	5209.04
encoding_probe_0.5nM	2635.61
encoding_probe_0.5nM	7332.75
encoding_probe_0.5nM	6979.99
encoding_probe_0.5nM	7728.33
encoding_probe_0.5nM	8445.05
encoding_probe_0.5nM	3080.58
encoding_probe_0.5nM	5113.98
encoding_probe_0.5nM	2714.05
encoding_probe_0.5nM	9085.14
encoding_probe_0.5nM	6527.79
encoding_probe_0.5nM	3965.48
encoding_probe_0.5nM	5151.02
encoding_probe_0.5nM	14809.9
encoding_probe_0.5nM	6730.5
encoding_probe_0.5nM	2845.68
encoding_probe_0.5nM	6093.91
encoding_probe_0.5nM	7616.21
encoding_probe_0.5nM	5141.17
encoding_probe_0.5nM	3290.06
encoding_probe_0.5nM	2985.64
encoding_probe_0.5nM	2634.37
encoding_probe_0.5nM	3953.97
encoding_probe_0.5nM	5981.75
encoding_probe_0.5nM	9357.83
encoding_probe_0.5nM	11370.3
encoding_probe_0.5nM	8973.73
encoding_probe_0.5nM	5935.2
encoding_probe_0.5nM	6162.57
encoding_probe_0.5nM	4903.38
encoding_probe_0.5nM	6187.46
encoding_probe_0.5nM	8581.16
encoding_probe_0.5nM	3581.47
encoding_probe_0.5nM	4531.49
encoding_probe_0.5nM	4530.11
encoding_probe_0.5nM	4455.14
encoding_probe_0.5nM	4930.01
encoding_probe_0.5nM	4155.13
encoding_probe_0.5nM	3687.04
encoding_probe_0.5nM	4467.57
encoding_probe_0.5nM	7879.74
encoding_probe_0.5nM	2958
encoding_probe_0.5nM	5938.32
encoding_probe_0.5nM	4805.09
encoding_probe_0.5nM	5565.65
encoding_probe_0.5nM	4482.35
encoding_probe_0.5nM	3280.66
encoding_probe_0.5nM	6377.19
encoding_probe_0.5nM	7486.28
encoding_probe_0.5nM	4866.35
encoding_probe_0.5nM	7434.08
encoding_probe_0.5nM	2185.35
encoding_probe_0.5nM	2841.88
encoding_probe_0.5nM	7342.59
encoding_probe_0.5nM	7283.03
encoding_probe_0.5nM	8842.1
encoding_probe_0.5nM	3063.66
encoding_probe_0.5nM	7086.43
encoding_probe_0.5nM	11087.6
encoding_probe_0.5nM	4497.07
encoding_probe_0.5nM	6564.11
encoding_probe_0.5nM	8367.77
encoding_probe_0.5nM	3144.23
encoding_probe_0.5nM	3746.87
encoding_probe_0.5nM	3525.6
encoding_probe_0.5nM	3294.77
encoding_probe_0.5nM	4362
encoding_probe_0.5nM	2988.46
encoding_probe_0.5nM	3439.68
encoding_probe_0.5nM	3002.35
encoding_probe_0.5nM	3678.2
encoding_probe_0.5nM	4345.09
encoding_probe_0.5nM	4489.9
encoding_probe_0.5nM	3807.69
encoding_probe_0.5nM	6329.84
encoding_probe_0.5nM	6081.65
encoding_probe_0.5nM	2373.55
encoding_probe_0.5nM	8315.07
encoding_probe_0.5nM	6989.85
encoding_probe_0.5nM	16767.6
encoding_probe_0.5nM	5014.88
encoding_probe_0.5nM	3803.13
encoding_probe_0.5nM	5419.26
encoding_probe_0.5nM	6215.84
encoding_probe_0.5nM	3795.94
encoding_probe_0.5nM	3897.37
encoding_probe_0.5nM	3028.32
encoding_probe_0.5nM	1931.29
encoding_probe_0.5nM	4354.98
encoding_probe_0.5nM	6711.04
encoding_probe_0.5nM	3070.62
encoding_probe_0.5nM	5297.39
encoding_probe_0.5nM	5835.03
encoding_probe_0.5nM	7469.4
encoding_probe_0.5nM	5470.12
encoding_probe_0.5nM	3684.26
encoding_probe_0.5nM	5894.05
encoding_probe_0.5nM	5112.4
encoding_probe_0.5nM	5281.47
encoding_probe_0.5nM	5519.16
encoding_probe_0.5nM	17774.9
encoding_probe_0.5nM	14598.8
encoding_probe_0.5nM	7144.25
encoding_probe_0.5nM	5327.92
encoding_probe_0.5nM	5165.93
encoding_probe_0.5nM	23400
encoding_probe_0.5nM	5830.48
encoding_probe_0.5nM	7818.65
encoding_probe_0.5nM	4223.33
encoding_probe_0.5nM	32669.7
encoding_probe_0.5nM	4588.22
encoding_probe_0.5nM	3695.11
encoding_probe_0.5nM	5785.27
encoding_probe_0.5nM	2984.62
encoding_probe_0.5nM	2888.81
encoding_probe_0.5nM	7138.46
encoding_probe_0.5nM	16569.6
encoding_probe_0.5nM	3493.75
encoding_probe_0.5nM	3307.86
encoding_probe_0.5nM	11188.7
encoding_probe_0.5nM	4957.62
encoding_probe_0.5nM	8585.98
encoding_probe_0.5nM	3859.37
encoding_probe_0.5nM	3107.61
encoding_probe_0.5nM	4989.24
encoding_probe_0.5nM	9077.86
encoding_probe_0.5nM	10362.9
encoding_probe_0.5nM	7271.33
encoding_probe_0.5nM	5723.66
encoding_probe_0.5nM	5922.18
encoding_probe_0.5nM	87932.6
encoding_probe_0.5nM	4504.71
encoding_probe_0.5nM	22205.9
encoding_probe_0.5nM	3682.34
encoding_probe_0.5nM	2233.58
encoding_probe_0.5nM	2866.68
encoding_probe_0.5nM	2983.84
encoding_probe_0.5nM	4288.54
encoding_probe_0.5nM	8197.35
encoding_probe_0.5nM	17958.2
encoding_probe_0.5nM	3369.64
encoding_probe_0.5nM	7105.71
encoding_probe_0.5nM	4287.45
encoding_probe_0.5nM	11252.6
encoding_probe_0.5nM	3679.49
encoding_probe_0.5nM	4933.31
encoding_probe_0.5nM	8076.09
encoding_probe_0.5nM	3207.8
encoding_probe_0.5nM	3600.94
encoding_probe_0.5nM	12808.5
encoding_probe_0.5nM	4947.94
encoding_probe_0.5nM	4585.47
encoding_probe_0.5nM	7279.5
encoding_probe_0.5nM	4320.04
encoding_probe_0.5nM	3238.63
encoding_probe_0.5nM	5710.46
encoding_probe_0.5nM	19111.9
encoding_probe_0.5nM	8094.89
encoding_probe_0.5nM	3891.13
encoding_probe_0.5nM	4729.42
encoding_probe_0.5nM	5990.58
encoding_probe_0.5nM	5555.41
encoding_probe_0.5nM	5467.18
encoding_probe_0.5nM	3959.66
encoding_probe_0.5nM	4572.26
encoding_probe_0.5nM	4132.92
encoding_probe_0.5nM	10246.9
encoding_probe_0.5nM	3353.81
encoding_probe_0.5nM	3488.75
encoding_probe_0.5nM	7373.84
encoding_probe_0.5nM	4915.89
encoding_probe_0.5nM	6562.76
encoding_probe_0.5nM	6172.78
encoding_probe_0.5nM	3496.63
encoding_probe_0.5nM	14383.9
encoding_probe_0.5nM	15554.6
encoding_probe_0.5nM	6893.46
encoding_probe_0.5nM	6655.55
encoding_probe_0.5nM	8750.01
encoding_probe_0.5nM	6503.13
encoding_probe_0.5nM	3939.57
encoding_probe_0.5nM	2767.49
encoding_probe_0.5nM	3970.74
encoding_probe_0.5nM	4919.93
encoding_probe_0.5nM	5540.12
encoding_probe_0.5nM	2927.12
encoding_probe_0.5nM	6384.51
encoding_probe_0.5nM	5036.03
encoding_probe_0.5nM	3821.33
encoding_probe_0.5nM	3695.57
encoding_probe_0.5nM	6507.39
encoding_probe_0.5nM	5528.73
encoding_probe_0.5nM	6768.53
encoding_probe_0.5nM	9641.19
encoding_probe_0.5nM	4562.75
encoding_probe_0.5nM	3593.34
encoding_probe_0.5nM	9090.01
encoding_probe_0.5nM	3409.79
encoding_probe_0.5nM	4887.85
encoding_probe_0.5nM	5405.13
encoding_probe_0.5nM	4245.33
encoding_probe_0.5nM	2819.92
encoding_probe_0.5nM	3444.88
encoding_probe_0.5nM	6127.15
encoding_probe_0.5nM	3687.71
encoding_probe_0.5nM	8154.87
encoding_probe_0.5nM	2977.35
encoding_probe_0.5nM	4885.38
encoding_probe_0.5nM	6729.98
encoding_probe_0.5nM	3522.95
encoding_probe_0.5nM	2985.81
encoding_probe_0.5nM	9028.26
encoding_probe_0.5nM	4168
encoding_probe_0.5nM	2427.77
encoding_probe_0.5nM	3581.71
encoding_probe_0.5nM	3375.69
encoding_probe_0.5nM	6170.06
encoding_probe_0.5nM	4036.71
encoding_probe_0.5nM	3157.05
encoding_probe_0.5nM	9314.64
encoding_probe_0.5nM	3267.38
encoding_probe_0.5nM	6228.4
encoding_probe_0.5nM	6398.86
encoding_probe_0.5nM	9723.17
encoding_probe_0.5nM	2461.31
encoding_probe_0.5nM	4202.05
encoding_probe_0.5nM	9354.57
encoding_probe_0.5nM	4606.84
encoding_probe_0.5nM	2785.48
encoding_probe_0.5nM	5302.51
encoding_probe_0.5nM	3538.76
encoding_probe_0.5nM	4918.6
encoding_probe_0.5nM	8309.98
encoding_probe_0.5nM	2406.87
encoding_probe_0.5nM	3208.8
encoding_probe_0.5nM	2672.5
encoding_probe_0.5nM	4799.8
encoding_probe_0.5nM	8333.4
encoding_probe_0.5nM	9411.78
encoding_probe_0.5nM	3453.77
encoding_probe_0.5nM	3170.99
encoding_probe_0.5nM	4610.7
encoding_probe_0.5nM	3812.36
encoding_probe_0.5nM	5963.97
encoding_probe_0.5nM	7808.75
encoding_probe_0.5nM	2954.16
encoding_probe_0.5nM	3817.48
encoding_probe_0.5nM	5084.65
encoding_probe_0.5nM	6897.03
encoding_probe_0.5nM	4029.98
encoding_probe_0.5nM	5156.57
encoding_probe_0.5nM	4326.89
encoding_probe_0.5nM	3456.39
encoding_probe_0.5nM	2059.44
encoding_probe_0.5nM	3285.35
encoding_probe_0.5nM	4113.77
encoding_probe_0.5nM	4651.07
encoding_probe_0.5nM	18500
encoding_probe_0.5nM	4016.63
encoding_probe_0.5nM	7655.25
encoding_probe_0.5nM	5903.59
encoding_probe_0.5nM	3289.15
encoding_probe_0.5nM	5804.21
encoding_probe_0.5nM	3542.27
encoding_probe_0.5nM	4191.34
encoding_probe_0.5nM	8545.16
encoding_probe_0.5nM	3696.58
encoding_probe_0.5nM	4713.37
encoding_probe_0.5nM	5953.73
encoding_probe_0.5nM	3383.72
encoding_probe_0.5nM	2888.38
encoding_probe_0.5nM	4275.11
encoding_probe_0.5nM	2470.16
encoding_probe_0.5nM	3417.87
encoding_probe_0.5nM	21087.5
encoding_probe_0.5nM	13864.7
encoding_probe_0.5nM	4117.07
encoding_probe_0.5nM	4417.02
encoding_probe_0.5nM	4045.25
encoding_probe_0.5nM	8917.78
encoding_probe_0.5nM	3801.81
encoding_probe_0.5nM	8246.58
encoding_probe_0.5nM	4985.58
encoding_probe_0.5nM	7474.55
encoding_probe_0.5nM	4856.06
encoding_probe_0.5nM	3512.98
encoding_probe_0.5nM	4734.79
encoding_probe_0.5nM	5910.01
encoding_probe_0.5nM	13468.5
encoding_probe_0.5nM	5247.85
encoding_probe_0.5nM	6712.88
encoding_probe_0.5nM	100040
encoding_probe_0.5nM	2396.96
encoding_probe_0.5nM	3535.56
encoding_probe_0.5nM	14497.2
encoding_probe_0.5nM	4174.05
encoding_probe_0.5nM	6041.45
encoding_probe_0.5nM	15879
encoding_probe_0.5nM	5280.7
encoding_probe_0.5nM	8773.8
encoding_probe_0.5nM	6914.38
encoding_probe_0.5nM	3381.82
encoding_probe_0.5nM	6011.91
encoding_probe_0.5nM	5474.58
encoding_probe_0.5nM	8748.82
encoding_probe_0.5nM	5875.98
encoding_probe_0.5nM	8593.18
encoding_probe_0.5nM	4829.09
encoding_probe_0.5nM	3388.54
encoding_probe_0.5nM	9253.17
encoding_probe_0.5nM	6760.7
encoding_probe_0.5nM	2438.85
encoding_probe_0.5nM	2907.86
encoding_probe_0.5nM	5943.8
encoding_probe_0.5nM	2195.86
encoding_probe_0.5nM	3611.75
encoding_probe_0.5nM	3516.21
encoding_probe_0.5nM	3338.89
encoding_probe_0.5nM	3684.95
encoding_probe_0.5nM	5978.94
encoding_probe_0.5nM	6269.42
encoding_probe_0.5nM	11103.4
encoding_probe_0.5nM	4166.81
encoding_probe_0.5nM	4947.57
encoding_probe_0.5nM	3403.68
encoding_probe_0.5nM	6824.25
encoding_probe_0.5nM	9126.91
encoding_probe_0.5nM	2593.57
encoding_probe_0.5nM	8898.57
encoding_probe_0.5nM	4243.88
encoding_probe_0.5nM	3073.94
encoding_probe_0.5nM	8315.88
encoding_probe_0.5nM	8233.86
encoding_probe_0.5nM	2396.19
encoding_probe_0.5nM	2317.43
encoding_probe_0.5nM	7951.25
encoding_probe_0.5nM	5313.02
encoding_probe_0.5nM	8633.22
encoding_probe_0.5nM	3140.22
encoding_probe_0.5nM	5561.12
encoding_probe_0.5nM	3633.8
encoding_probe_0.5nM	5815.31
encoding_probe_0.5nM	6021.64
encoding_probe_0.5nM	5702.06
encoding_probe_0.5nM	3894.03
encoding_probe_0.5nM	4999.75
encoding_probe_0.5nM	4573.76
encoding_probe_0.5nM	3083.64
encoding_probe_0.5nM	3806.62
encoding_probe_0.5nM	6882.79
encoding_probe_0.5nM	3273.5
encoding_probe_0.5nM	13258
encoding_probe_0.5nM	3268.86
encoding_probe_0.5nM	2994.59
encoding_probe_0.5nM	3603.07
encoding_probe_0.5nM	5841.56
encoding_probe_0.5nM	6893.6
encoding_probe_0.5nM	4862.73
encoding_probe_0.5nM	6229.45
encoding_probe_0.5nM	7555.88
encoding_probe_0.5nM	7330.61
encoding_probe_0.5nM	10454.4
encoding_probe_0.5nM	3721.86
encoding_probe_0.5nM	5268.23
encoding_probe_0.5nM	4566.31
encoding_probe_0.5nM	4064.81
encoding_probe_0.5nM	4946.96
encoding_probe_0.5nM	4487.01
encoding_probe_0.5nM	11142.5
encoding_probe_0.5nM	4742.11
encoding_probe_0.5nM	14104.8
encoding_probe_0.5nM	6202.69
encoding_probe_0.5nM	2601.74
encoding_probe_0.5nM	3497.73
encoding_probe_0.5nM	3028.25
encoding_probe_0.5nM	4046.94
encoding_probe_0.5nM	4772.41
encoding_probe_0.5nM	3829.71
encoding_probe_0.5nM	3779.36
encoding_probe_0.5nM	3257.36
encoding_probe_0.5nM	9574.89
encoding_probe_0.5nM	9849.51
encoding_probe_0.5nM	3260.98
encoding_probe_0.5nM	4439.2
encoding_probe_0.5nM	3398.45
encoding_probe_0.5nM	16423.8
encoding_probe_0.5nM	5767.01
encoding_probe_0.5nM	4322.96
encoding_probe_0.5nM	4270.1
encoding_probe_0.5nM	6486.88
encoding_probe_0.5nM	4642.61
encoding_probe_0.5nM	3988.09
encoding_probe_0.5nM	3511.65
encoding_probe_0.5nM	3341.5
encoding_probe_0.5nM	4777.95
encoding_probe_0.5nM	3611.61
encoding_probe_0.5nM	13977.5
encoding_probe_0.5nM	2663.23
encoding_probe_0.5nM	2280.08
encoding_probe_0.5nM	2855.19
encoding_probe_0.5nM	5475.6
encoding_probe_0.5nM	5326.46
encoding_probe_0.5nM	4094.46
encoding_probe_0.5nM	2559.2
encoding_probe_0.5nM	9364.52
encoding_probe_0.5nM	7093.27
encoding_probe_0.5nM	3577.87
encoding_probe_0.5nM	28954.9
encoding_probe_0.5nM	2060.94
encoding_probe_0.5nM	3722.23
encoding_probe_0.5nM	4278.98
encoding_probe_0.5nM	4542.13
encoding_probe_0.5nM	7921.83
encoding_probe_0.5nM	6024.82
encoding_probe_0.5nM	18807.5
encoding_probe_0.5nM	8092.98
encoding_probe_0.5nM	3442.14
encoding_probe_0.5nM	4189.88
encoding_probe_0.5nM	8646.26
encoding_probe_0.5nM	4175.74
encoding_probe_0.5nM	5796.91
encoding_probe_0.5nM	7180.79
encoding_probe_0.5nM	16775.7
encoding_probe_0.5nM	8048.45
encoding_probe_0.5nM	9807.4
encoding_probe_0.5nM	3987.33
encoding_probe_0.5nM	1443.9
encoding_probe_0.5nM	3020.51
encoding_probe_0.5nM	3911.54
encoding_probe_0.5nM	7154.79
encoding_probe_0.5nM	5567.2
encoding_probe_0.5nM	4096.67
encoding_probe_0.5nM	2958.67
encoding_probe_0.5nM	4053.61
encoding_probe_0.5nM	10084.4
encoding_probe_0.5nM	3076.86
encoding_probe_0.5nM	4141.76
encoding_probe_0.5nM	49821.3
encoding_probe_0.5nM	37316.5
encoding_probe_0.5nM	4849.36
encoding_probe_0.5nM	5266.22
encoding_probe_0.5nM	7732.47
encoding_probe_0.5nM	4179.44
encoding_probe_0.5nM	3532.82
encoding_probe_0.5nM	5612.08
encoding_probe_0.5nM	45420.5
encoding_probe_0.5nM	7864.44
encoding_probe_0.5nM	6146.98
encoding_probe_0.5nM	6993.66
encoding_probe_0.5nM	5089.84
encoding_probe_0.5nM	6907.15
encoding_probe_0.5nM	3188.47
encoding_probe_0.5nM	4031.37
encoding_probe_0.5nM	4999.1
encoding_probe_0.5nM	9336.4
encoding_probe_0.5nM	4295.55
encoding_probe_0.5nM	9411.74
encoding_probe_0.5nM	3477.51
encoding_probe_0.5nM	7405.19
encoding_probe_0.5nM	4233.98
encoding_probe_0.5nM	3509.24
encoding_probe_0.5nM	3008.14
encoding_probe_0.5nM	4759.95
encoding_probe_0.5nM	3682.18
encoding_probe_0.5nM	5057.63
encoding_probe_0.5nM	3243.47
encoding_probe_0.5nM	7538.62
encoding_probe_0.5nM	4284.08
encoding_probe_0.5nM	3625.12
encoding_probe_0.5nM	3250.18
encoding_probe_0.5nM	4454.66
encoding_probe_0.5nM	7494.15
encoding_probe_0.5nM	2449.63
encoding_probe_0.5nM	3592.49
encoding_probe_0.5nM	10005
encoding_probe_0.5nM	9068.8
encoding_probe_0.5nM	8072.39
encoding_probe_0.5nM	5765.53
encoding_probe_0.5nM	3788.43
encoding_probe_0.5nM	15617.4
encoding_probe_0.5nM	8719.64
encoding_probe_0.5nM	2656.27
encoding_probe_0.5nM	4013.68
encoding_probe_0.5nM	2381.34
encoding_probe_0.5nM	8060.31
encoding_probe_0.5nM	11266.8
encoding_probe_0.5nM	4224.64
encoding_probe_0.5nM	2333.2
encoding_probe_0.5nM	3257.53
encoding_probe_0.5nM	12069.1
encoding_probe_0.5nM	5324.06
encoding_probe_0.5nM	1970.62
encoding_probe_0.5nM	4570.1
encoding_probe_0.5nM	4628.79
encoding_probe_0.5nM	3294.14
encoding_probe_0.5nM	5974.06
encoding_probe_0.5nM	2941.94
encoding_probe_0.5nM	14235.5
encoding_probe_0.5nM	6059.97
encoding_probe_0.5nM	6793
encoding_probe_0.5nM	4189.8
encoding_probe_0.5nM	2282.13
encoding_probe_0.5nM	4767.93
encoding_probe_0.5nM	6665.06
encoding_probe_0.5nM	2844.91
encoding_probe_0.5nM	5150.17
encoding_probe_0.5nM	3391.11
encoding_probe_0.5nM	4317.5
encoding_probe_0.5nM	3840.58
encoding_probe_0.5nM	5284.9
encoding_probe_0.5nM	6037.52
encoding_probe_0.5nM	5015.65
encoding_probe_0.5nM	2543.3
encoding_probe_0.5nM	9160.55
encoding_probe_0.5nM	5016.38
encoding_probe_0.5nM	3546.96
encoding_probe_0.5nM	4680.5
encoding_probe_0.5nM	4832.41
encoding_probe_0.5nM	3999.87
encoding_probe_0.5nM	3282.24
encoding_probe_0.5nM	8796.6
encoding_probe_0.5nM	4133.29
encoding_probe_0.5nM	3106.06
encoding_probe_0.5nM	7505.54
encoding_probe_0.5nM	8322.38
encoding_probe_0.5nM	8496.12
encoding_probe_0.5nM	6446.32
encoding_probe_0.5nM	4668.41
encoding_probe_0.5nM	2571.52
encoding_probe_0.5nM	5964.95
encoding_probe_0.5nM	3230.99
encoding_probe_0.5nM	4298.44
encoding_probe_0.5nM	4789.7
encoding_probe_0.5nM	7536.89
encoding_probe_0.5nM	5175.33
encoding_probe_0.5nM	6027.48
encoding_probe_0.5nM	6400.6
encoding_probe_0.5nM	4669.95
encoding_probe_0.5nM	13200.4
encoding_probe_0.5nM	8041.91
encoding_probe_0.5nM	5587.54
encoding_probe_0.5nM	7408.57
encoding_probe_0.5nM	4546.97
encoding_probe_0.5nM	2996.04
encoding_probe_0.5nM	6201.9
encoding_probe_0.5nM	4429.98
encoding_probe_0.5nM	5284.76
encoding_probe_0.5nM	4681.3
encoding_probe_0.5nM	5992.28
encoding_probe_0.5nM	3672.34
encoding_probe_0.5nM	4824.09
encoding_probe_0.5nM	3993.37
encoding_probe_0.5nM	5949.52
encoding_probe_0.5nM	6685.94
encoding_probe_0.5nM	4543.99
encoding_probe_0.5nM	2883.54
encoding_probe_0.5nM	3716.58
encoding_probe_0.5nM	4552.96
encoding_probe_0.5nM	6921.52
encoding_probe_0.5nM	3161.51
encoding_probe_0.5nM	5006.37
encoding_probe_0.5nM	2442.01
encoding_probe_0.5nM	6120.15
encoding_probe_0.5nM	2661.87
encoding_probe_0.5nM	5564.21
encoding_probe_0.5nM	16143.5
encoding_probe_0.5nM	6915.7
encoding_probe_0.5nM	4439.27
encoding_probe_0.5nM	4748.19
encoding_probe_0.5nM	11119.8
encoding_probe_0.5nM	3856.07
encoding_probe_0.5nM	2474.05
encoding_probe_0.5nM	5320.08
encoding_probe_0.5nM	5944.84
encoding_probe_0.5nM	4088.08
encoding_probe_0.5nM	10000.5
encoding_probe_0.5nM	5345.17
encoding_probe_0.5nM	10287.6
encoding_probe_0.5nM	5215.91
encoding_probe_0.5nM	8473.14
encoding_probe_0.5nM	9459.13
encoding_probe_0.5nM	12110.4
encoding_probe_0.5nM	5468.32
encoding_probe_0.5nM	2128.76
encoding_probe_0.5nM	9137.13
encoding_probe_0.5nM	5389.55
encoding_probe_0.5nM	4159.97
encoding_probe_0.5nM	4040.41
encoding_probe_0.5nM	3546.65
encoding_probe_0.5nM	4579.64
encoding_probe_0.5nM	4232.78
encoding_probe_0.5nM	6411.58
encoding_probe_0.5nM	1688.14
encoding_probe_0.5nM	6700.71
encoding_probe_0.5nM	8203.94
encoding_probe_0.5nM	3439.65
encoding_probe_0.5nM	3496.03
encoding_probe_0.5nM	22363.4
encoding_probe_0.5nM	4809.02
encoding_probe_0.5nM	3395.93
encoding_probe_0.5nM	6070.32
encoding_probe_0.5nM	4448.44
encoding_probe_0.5nM	10667.9
encoding_probe_0.5nM	2343.04
encoding_probe_0.5nM	94921.6
encoding_probe_0.5nM	4384.17
encoding_probe_0.5nM	5618.22
encoding_probe_0.5nM	3795.91
encoding_probe_0.5nM	14174.8
encoding_probe_0.5nM	2720.94
encoding_probe_0.5nM	3084.36
encoding_probe_0.5nM	3969.35
encoding_probe_0.5nM	4424.99
encoding_probe_0.5nM	6131.24
encoding_probe_0.5nM	2858.7
encoding_probe_0.5nM	8009.12
encoding_probe_0.5nM	4880.76
encoding_probe_0.5nM	3237.38
encoding_probe_0.5nM	3729.52
encoding_probe_0.5nM	5156.88
encoding_probe_0.5nM	4544.2
encoding_probe_0.5nM	3582.88
encoding_probe_0.5nM	7478.96
encoding_probe_0.5nM	6386.56
encoding_probe_0.5nM	5489.42
encoding_probe_0.5nM	3623.57
encoding_probe_0.5nM	4600.53
encoding_probe_0.5nM	3404.14
encoding_probe_0.5nM	13080.1
encoding_probe_0.5nM	3140.12
encoding_probe_0.5nM	13984
encoding_probe_0.5nM	4162.03
encoding_probe_0.5nM	3312.37
encoding_probe_0.5nM	4073.16
encoding_probe_0.5nM	35692.9
encoding_probe_0.5nM	6319.4
encoding_probe_0.5nM	8794.1
encoding_probe_0.5nM	4337.28
encoding_probe_0.5nM	23510
encoding_probe_0.5nM	14617.3
encoding_probe_0.5nM	2574.77
encoding_probe_0.5nM	6091.42
encoding_probe_0.5nM	4313.86
encoding_probe_0.5nM	3193.65
encoding_probe_0.5nM	4773.25
encoding_probe_0.5nM	4887.16
encoding_probe_0.5nM	10774.8
encoding_probe_0.5nM	2642.61
encoding_probe_0.5nM	2778.33
encoding_probe_0.5nM	8053.26
encoding_probe_0.5nM	12913.3
encoding_probe_0.5nM	2959.14
encoding_probe_0.5nM	5235.43
encoding_probe_0.5nM	4029.83
encoding_probe_0.5nM	4782.77
encoding_probe_0.5nM	14224
encoding_probe_0.5nM	10441.5
encoding_probe_0.5nM	5915.24
encoding_probe_0.5nM	6251.83
encoding_probe_0.5nM	2622.97
encoding_probe_0.5nM	3310.92
encoding_probe_0.5nM	2139.9
encoding_probe_0.5nM	7246.3
encoding_probe_0.5nM	4215.94
encoding_probe_0.5nM	3027.09
encoding_probe_0.5nM	3189.77
encoding_probe_0.5nM	9044.41
encoding_probe_0.5nM	3473.29
encoding_probe_0.5nM	2764.89
encoding_probe_0.5nM	3571.4
encoding_probe_0.5nM	4755.51
encoding_probe_0.5nM	3315.6
encoding_probe_0.5nM	5717.69
encoding_probe_0.5nM	3122.11
encoding_probe_0.5nM	3725.75
encoding_probe_0.5nM	3986.67
encoding_probe_0.5nM	4809.37
encoding_probe_0.5nM	5020.12
encoding_probe_0.5nM	8192.74
encoding_probe_0.5nM	5907.83
encoding_probe_0.5nM	5646.74
encoding_probe_0.5nM	3510.78
encoding_probe_0.5nM	5539.61
encoding_probe_0.5nM	3514.19
encoding_probe_0.5nM	6916.63
encoding_probe_0.5nM	3905.65
encoding_probe_0.5nM	3209.84
encoding_probe_0.5nM	2274.9
encoding_probe_0.5nM	4147.14
encoding_probe_0.5nM	6536.96
encoding_probe_0.5nM	4852.02
encoding_probe_0.5nM	5278.17
encoding_probe_0.5nM	2501.2
encoding_probe_0.5nM	3244.8
encoding_probe_0.5nM	5938.71
encoding_probe_0.5nM	10949
encoding_probe_0.5nM	4652.44
encoding_probe_0.5nM	4790.56
encoding_probe_0.5nM	2767.48
encoding_probe_0.5nM	6000.19
encoding_probe_0.5nM	3975.64
encoding_probe_0.5nM	6995.9
encoding_probe_0.5nM	3332.28
encoding_probe_0.5nM	3810.2
encoding_probe_0.5nM	9317.74
encoding_probe_0.5nM	3073.78
encoding_probe_0.5nM	2706.71
encoding_probe_0.5nM	2636.76
encoding_probe_0.5nM	7438.32
encoding_probe_0.5nM	4930.2
encoding_probe_0.5nM	2640.88
encoding_probe_0.5nM	5808.17
encoding_probe_0.5nM	5565.02
encoding_probe_0.5nM	6002.04
encoding_probe_0.5nM	5184.13
encoding_probe_0.5nM	3064.88
encoding_probe_0.5nM	5376.1
encoding_probe_0.5nM	7102.16
encoding_probe_0.5nM	5215.4
encoding_probe_0.5nM	2366.99
encoding_probe_0.5nM	12949.8
encoding_probe_0.5nM	3515.61
encoding_probe_0.5nM	3312.83
encoding_probe_0.5nM	8554.12
encoding_probe_0.5nM	10253.6
encoding_probe_0.5nM	3779.13
encoding_probe_0.5nM	3767.84
encoding_probe_0.5nM	4997.17
encoding_probe_0.5nM	13747.3
encoding_probe_0.5nM	7149.68
encoding_probe_0.5nM	6429.86
encoding_probe_0.5nM	5997.25
encoding_probe_0.5nM	2304.43
encoding_probe_0.5nM	9769.48
encoding_probe_0.5nM	22595.8
encoding_probe_0.5nM	15977.4
encoding_probe_0.5nM	3359.59
encoding_probe_0.5nM	4568.87
encoding_probe_0.5nM	4937.83
encoding_probe_0.5nM	3735.26
encoding_probe_0.5nM	5581.87
encoding_probe_0.5nM	4511.25
encoding_probe_0.5nM	16526.1
encoding_probe_0.5nM	3693.89
encoding_probe_0.5nM	9240.43
encoding_probe_0.5nM	10619.4
encoding_probe_0.5nM	4701.29
encoding_probe_0.5nM	4511.37
encoding_probe_0.5nM	3763.68
encoding_probe_0.5nM	5604
encoding_probe_0.5nM	2196.09
encoding_probe_0.5nM	4750.24
encoding_probe_0.5nM	7528.07
encoding_probe_0.5nM	16407.3
encoding_probe_0.5nM	3537
encoding_probe_0.5nM	5139.55
encoding_probe_0.5nM	10676.7
encoding_probe_0.5nM	2983.29
encoding_probe_0.5nM	4042.24
encoding_probe_0.5nM	4159.56
encoding_probe_0.5nM	3847
encoding_probe_0.5nM	4065.14
encoding_probe_0.5nM	2122.27
encoding_probe_0.5nM	6462.87
encoding_probe_0.5nM	5842.29
encoding_probe_0.5nM	4095.18
encoding_probe_0.5nM	3627.18
encoding_probe_0.5nM	2694.1
encoding_probe_0.5nM	24049.1
encoding_probe_0.5nM	4025.88
encoding_probe_0.5nM	6054.84
encoding_probe_0.5nM	6236.47
encoding_probe_0.5nM	5611.1
encoding_probe_0.5nM	3749.51
encoding_probe_0.5nM	6023.11
encoding_probe_0.5nM	5850.01
encoding_probe_0.5nM	8496.4
encoding_probe_0.5nM	3880.02
encoding_probe_0.5nM	3388.07
encoding_probe_0.5nM	6522.78
encoding_probe_0.5nM	2861.9
encoding_probe_0.5nM	3110.58
encoding_probe_0.5nM	5934.71
encoding_probe_0.5nM	5152.8
encoding_probe_0.5nM	5683.64
encoding_probe_0.5nM	4619.48
encoding_probe_0.5nM	5499.05
encoding_probe_0.5nM	3670.42
encoding_probe_0.5nM	2762.9
encoding_probe_0.5nM	3704.85
encoding_probe_0.5nM	3590.11
encoding_probe_0.5nM	7943.22
encoding_probe_0.5nM	4696.61
encoding_probe_0.5nM	4183.43
encoding_probe_0.5nM	2855.9
encoding_probe_0.5nM	17748.6
encoding_probe_0.5nM	19402.4
encoding_probe_0.5nM	4213.2
encoding_probe_0.5nM	3146.01
encoding_probe_0.5nM	3460.99
encoding_probe_0.5nM	2722.22
encoding_probe_0.5nM	6466.14
encoding_probe_0.5nM	3513.8
encoding_probe_0.5nM	4456.78
encoding_probe_0.5nM	4001.36
encoding_probe_0.5nM	5243.87
encoding_probe_0.5nM	10358.3
encoding_probe_0.5nM	3152.64
encoding_probe_0.5nM	2666.17
encoding_probe_0.5nM	9160.57
encoding_probe_0.5nM	2379.19
encoding_probe_0.5nM	12213.8
encoding_probe_0.5nM	6823.51
encoding_probe_0.5nM	2181.18
encoding_probe_0.5nM	2044.85
encoding_probe_0.5nM	4290.99
encoding_probe_0.5nM	6058.72
encoding_probe_0.5nM	4274.2
encoding_probe_0.5nM	3205.11
encoding_probe_0.5nM	4072.44
encoding_probe_0.5nM	3824.9
encoding_probe_0.5nM	3264.48
encoding_probe_0.5nM	5956.54
encoding_probe_0.5nM	4475.7
encoding_probe_0.5nM	3993.5
encoding_probe_0.5nM	5610.91
encoding_probe_0.5nM	6211.94
encoding_probe_0.5nM	5812.92
encoding_probe_0.5nM	6482.24
encoding_probe_0.5nM	6208.24
encoding_probe_0.5nM	6045.57
encoding_probe_0.5nM	7621.18
encoding_probe_0.5nM	2490.88
encoding_probe_0.5nM	5141.19
encoding_probe_0.5nM	2666.31
encoding_probe_0.5nM	2826.49
encoding_probe_0.5nM	3913.14
encoding_probe_0.5nM	4824.34
encoding_probe_0.5nM	7328.62
encoding_probe_0.5nM	2865.12
encoding_probe_0.5nM	4071.85
encoding_probe_0.5nM	3926.12
encoding_probe_0.5nM	6631.22
encoding_probe_0.5nM	3886.01
encoding_probe_0.5nM	7615.05
encoding_probe_0.5nM	3773.64
encoding_probe_0.5nM	4526.19
encoding_probe_0.5nM	5571.63
encoding_probe_0.5nM	4421.49
encoding_probe_0.5nM	6471.11
encoding_probe_0.5nM	6357.21
encoding_probe_0.5nM	4176.44
encoding_probe_0.5nM	6942.42
encoding_probe_0.5nM	2896.84
encoding_probe_0.5nM	3299.61
encoding_probe_0.5nM	1963.22
encoding_probe_0.5nM	2879.48
encoding_probe_0.5nM	2912.56
encoding_probe_0.5nM	3950.63
encoding_probe_0.5nM	14627.5
encoding_probe_0.5nM	16407.2
encoding_probe_0.5nM	3882.92
encoding_probe_0.5nM	6303.63
encoding_probe_0.5nM	3488.38
encoding_probe_0.5nM	4903.97
encoding_probe_0.5nM	4994.68
encoding_probe_0.5nM	4835.79
encoding_probe_0.5nM	30560.1
encoding_probe_0.5nM	12237.4
encoding_probe_0.5nM	2661.37
encoding_probe_0.5nM	6300.65
encoding_probe_0.5nM	10088.2
encoding_probe_0.5nM	10627.3
encoding_probe_0.5nM	6821.49
encoding_probe_0.5nM	3992.45
encoding_probe_0.5nM	3766.58
encoding_probe_0.5nM	2661.97
encoding_probe_0.5nM	3412.14
encoding_probe_0.5nM	3423.41
encoding_probe_0.5nM	6104.68
encoding_probe_0.5nM	9367.84
encoding_probe_0.5nM	3583.21
encoding_probe_0.5nM	5029.35
encoding_probe_0.5nM	2855.46
encoding_probe_0.5nM	4013.54
encoding_probe_0.5nM	9566.64
encoding_probe_0.5nM	86737.4
encoding_probe_0.5nM	2518.77
encoding_probe_0.5nM	3291.27
encoding_probe_0.5nM	5861.73
encoding_probe_0.5nM	7471.7
encoding_probe_0.5nM	3360.97
encoding_probe_0.5nM	4588.09
encoding_probe_0.5nM	5895.06
encoding_probe_0.5nM	3628.77
encoding_probe_0.5nM	9238.28
encoding_probe_0.5nM	3136.59
encoding_probe_0.5nM	4113.65
encoding_probe_0.5nM	5513.59
encoding_probe_0.5nM	4902.74
encoding_probe_0.5nM	5421.21
encoding_probe_0.5nM	4359.37
encoding_probe_0.5nM	2765.56
encoding_probe_0.5nM	5614.52
encoding_probe_0.5nM	6659.9
encoding_probe_0.5nM	4807.67
encoding_probe_0.5nM	3335.08
encoding_probe_0.5nM	5966.05
encoding_probe_0.5nM	6750.79
encoding_probe_0.5nM	7790.38
encoding_probe_0.5nM	6845.54
encoding_probe_0.5nM	3659.65
encoding_probe_0.5nM	11513
encoding_probe_0.5nM	5309.82
encoding_probe_0.5nM	5783.09
encoding_probe_0.5nM	3408.69
encoding_probe_0.5nM	4663.82
encoding_probe_0.5nM	12878
encoding_probe_0.5nM	2849.92
encoding_probe_0.5nM	4059.01
encoding_probe_0.5nM	2780.73
encoding_probe_0.5nM	4971.15
encoding_probe_0.5nM	6963.15
encoding_probe_0.5nM	11989.3
encoding_probe_0.5nM	3110.03
encoding_probe_0.5nM	3439.99
encoding_probe_0.5nM	58944.4
encoding_probe_0.5nM	3689.07
encoding_probe_0.5nM	3416.29
encoding_probe_0.5nM	4359.57
encoding_probe_0.5nM	4746.13
encoding_probe_0.5nM	5324.01
encoding_probe_0.5nM	5716.01
encoding_probe_0.5nM	4790.89
encoding_probe_0.5nM	6405.57
encoding_probe_0.5nM	5413.94
encoding_probe_0.5nM	2707.31
encoding_probe_0.5nM	3277.33
encoding_probe_0.5nM	4564.72
encoding_probe_0.5nM	2907.72
encoding_probe_0.5nM	2945.07
encoding_probe_0.5nM	10014
encoding_probe_0.5nM	8751.82
encoding_probe_0.5nM	10917
encoding_probe_0.5nM	5631.9
encoding_probe_0.5nM	8485.25
encoding_probe_0.5nM	3132.08
encoding_probe_0.5nM	2894.9
encoding_probe_0.5nM	3452.04
encoding_probe_0.5nM	3658.63
encoding_probe_0.5nM	4123.89
encoding_probe_0.5nM	4135.78
encoding_probe_0.5nM	5277.41
encoding_probe_0.5nM	4115.51
encoding_probe_0.5nM	3814.93
encoding_probe_0.5nM	3346
encoding_probe_0.5nM	2626.91
encoding_probe_0.5nM	2503.72
encoding_probe_0.5nM	3687.2
encoding_probe_0.5nM	3744.83
encoding_probe_0.5nM	3726.51
encoding_probe_0.5nM	5351.73
encoding_probe_0.5nM	4376.35
encoding_probe_0.5nM	3686.21
encoding_probe_0.5nM	7783.62
encoding_probe_0.5nM	4263.72
encoding_probe_0.5nM	4741.47
encoding_probe_0.5nM	4529.69
encoding_probe_0.5nM	3469.85
encoding_probe_0.5nM	3995.56
encoding_probe_0.5nM	3898.79
encoding_probe_0.5nM	3684.55
encoding_probe_0.5nM	3435.66
encoding_probe_0.5nM	1979.97
encoding_probe_0.5nM	5371.62
encoding_probe_0.5nM	5667.49
encoding_probe_0.5nM	3392.4
encoding_probe_0.5nM	8007.28
encoding_probe_0.5nM	9147.34
encoding_probe_0.5nM	4274.23
encoding_probe_0.5nM	4954.58
encoding_probe_0.5nM	7957.4
encoding_probe_0.5nM	4006.72
encoding_probe_0.5nM	3863.92
encoding_probe_0.5nM	4093.25
encoding_probe_0.5nM	4191.42
encoding_probe_0.5nM	4202.77
encoding_probe_0.5nM	17597.3
encoding_probe_0.5nM	3126.45
encoding_probe_0.5nM	4042.96
encoding_probe_0.5nM	3163.67
encoding_probe_0.5nM	7789.07
encoding_probe_0.5nM	4105.81
encoding_probe_0.5nM	3488.09
encoding_probe_0.5nM	5158.73
encoding_probe_0.5nM	8713.22
encoding_probe_0.5nM	3949.27
encoding_probe_0.5nM	4343.92
encoding_probe_0.5nM	4652.66
encoding_probe_0.5nM	2876.9
encoding_probe_0.5nM	5416.77
encoding_probe_0.5nM	5856.21
encoding_probe_0.5nM	3185.42
encoding_probe_0.5nM	3543.73
encoding_probe_0.5nM	3081.6
encoding_probe_0.5nM	4574.1
encoding_probe_0.5nM	9074.65
encoding_probe_0.5nM	6923.78
encoding_probe_0.5nM	3855.33
encoding_probe_0.5nM	8342.91
encoding_probe_0.5nM	4244.7
encoding_probe_0.5nM	5003
encoding_probe_0.5nM	5143.58
encoding_probe_0.5nM	6198.33
encoding_probe_0.5nM	3309.26
encoding_probe_0.5nM	4532.97
encoding_probe_0.5nM	7442.3
encoding_probe_0.5nM	3445.18
encoding_probe_0.5nM	4471.34
encoding_probe_0.5nM	4683.57
encoding_probe_0.5nM	26852
encoding_probe_0.5nM	3754.46
encoding_probe_0.5nM	5046.13
encoding_probe_0.5nM	4474.92
encoding_probe_0.5nM	1171.55
encoding_probe_0.5nM	6641.63
encoding_probe_0.5nM	2941.32
encoding_probe_0.5nM	11741.5
encoding_probe_0.5nM	6788.32
encoding_probe_0.5nM	4231.4
encoding_probe_0.5nM	3936.79
encoding_probe_0.5nM	2965.12
encoding_probe_0.5nM	4480.72
encoding_probe_0.5nM	6934.57
encoding_probe_0.5nM	3085.91
encoding_probe_0.5nM	4180.64
encoding_probe_0.5nM	8662.28
encoding_probe_0.5nM	3398.45
encoding_probe_0.5nM	10456.4
encoding_probe_0.5nM	3737.44
encoding_probe_0.5nM	7139.5
encoding_probe_0.5nM	3139.06
encoding_probe_0.5nM	3507.35
encoding_probe_0.5nM	6286.42
encoding_probe_0.5nM	3079.53
encoding_probe_0.5nM	12571.2
encoding_probe_0.5nM	3959.12
encoding_probe_0.5nM	4727.31
encoding_probe_0.5nM	4449.79
encoding_probe_0.5nM	3669.94
encoding_probe_0.5nM	6872.92
encoding_probe_0.5nM	6751.12
encoding_probe_0.5nM	4492.85
encoding_probe_0.5nM	3850.18
encoding_probe_0.5nM	4068.62
encoding_probe_0.5nM	6349.84
encoding_probe_0.5nM	4650.58
encoding_probe_0.5nM	5851.88
encoding_probe_0.5nM	2913.83
encoding_probe_0.5nM	4203.25
encoding_probe_0.5nM	4094.69
encoding_probe_0.5nM	5116.65
encoding_probe_0.5nM	3855.26
encoding_probe_0.5nM	3679.77
encoding_probe_0.5nM	5840
encoding_probe_0.5nM	10475.9
encoding_probe_0.5nM	3545.32
encoding_probe_0.5nM	3791.26
encoding_probe_0.5nM	4056.12
encoding_probe_0.5nM	7801.68
encoding_probe_0.5nM	1608.02
encoding_probe_0.5nM	9598.23
encoding_probe_0.5nM	3608.65
encoding_probe_0.5nM	5021.79
encoding_probe_0.5nM	5341.02
encoding_probe_0.5nM	4118.75
encoding_probe_0.5nM	4170.21
encoding_probe_0.5nM	6656.04
encoding_probe_0.5nM	7709.99
encoding_probe_0.5nM	2756.98
encoding_probe_0.5nM	10973.5
encoding_probe_0.5nM	4220.65
encoding_probe_0.5nM	4474.04
encoding_probe_0.5nM	2626.59
encoding_probe_0.5nM	7854.3
encoding_probe_0.5nM	10260.4
encoding_probe_0.5nM	3995.78
encoding_probe_0.5nM	4311.87
encoding_probe_0.5nM	9523.36
encoding_probe_0.5nM	5568.38
encoding_probe_0.5nM	5360.26
encoding_probe_0.5nM	8099.2
encoding_probe_0.5nM	8575.96
encoding_probe_0.5nM	3567.64
encoding_probe_0.5nM	235912
encoding_probe_0.5nM	5534.33
encoding_probe_0.5nM	5518.53
encoding_probe_0.5nM	6672.52
encoding_probe_0.5nM	14552.8
encoding_probe_0.5nM	5446.29
encoding_probe_0.5nM	4916.44
encoding_probe_0.5nM	4221.68
encoding_probe_0.5nM	3228.59
encoding_probe_0.5nM	3156.06
encoding_probe_0.5nM	5066.72
encoding_probe_0.5nM	4385.67
encoding_probe_0.5nM	4330.8
encoding_probe_0.5nM	3662.26
encoding_probe_0.5nM	9332.98
encoding_probe_0.5nM	4641.32
encoding_probe_0.5nM	6000.17
encoding_probe_0.5nM	3197.29
encoding_probe_0.5nM	4978.93
encoding_probe_0.5nM	5824.35
encoding_probe_0.5nM	3847.04
encoding_probe_0.5nM	2696.02
encoding_probe_0.5nM	6116.26
encoding_probe_0.5nM	3669.71
encoding_probe_0.5nM	5626.46
encoding_probe_0.5nM	3140.45
encoding_probe_0.5nM	4425.94
encoding_probe_0.5nM	3249.48
encoding_probe_0.5nM	5420.22
encoding_probe_0.5nM	2830.28
encoding_probe_0.5nM	7523.59
encoding_probe_0.5nM	3384.38
encoding_probe_0.5nM	2564.47
encoding_probe_0.5nM	5851.27
encoding_probe_0.5nM	4995.11
encoding_probe_0.5nM	6825.42
encoding_probe_0.5nM	7261.64
encoding_probe_0.5nM	3340.39
encoding_probe_0.5nM	2897.58
encoding_probe_0.5nM	2703.14
encoding_probe_0.5nM	5186.78
encoding_probe_0.5nM	5519.69
encoding_probe_0.5nM	8605.6
encoding_probe_0.5nM	7505.24
encoding_probe_0.5nM	3818.25
encoding_probe_0.5nM	10716.1
encoding_probe_0.5nM	7749.01
encoding_probe_0.5nM	8876.86
encoding_probe_0.5nM	3822.05
encoding_probe_0.5nM	6404.14
encoding_probe_0.5nM	4359.32
encoding_probe_0.5nM	4474.5
encoding_probe_0.5nM	4515.11
encoding_probe_0.5nM	6051.67
encoding_probe_0.5nM	12649.9
encoding_probe_0.5nM	19561
encoding_probe_0.5nM	4266.77
encoding_probe_0.5nM	2846.24
encoding_probe_0.5nM	2605.84
encoding_probe_0.5nM	9211.11
encoding_probe_0.5nM	6142.08
encoding_probe_0.5nM	2557.12
encoding_probe_0.5nM	10036.2
encoding_probe_0.5nM	7103.35
encoding_probe_0.5nM	17746.7
encoding_probe_0.5nM	3957.99
encoding_probe_0.5nM	9652.7
encoding_probe_0.5nM	5026.67
encoding_probe_0.5nM	2862.68
encoding_probe_0.5nM	9308.81
encoding_probe_0.5nM	10940.7
encoding_probe_0.5nM	2771.51
encoding_probe_0.5nM	4678.55
encoding_probe_0.5nM	4825.84
encoding_probe_0.5nM	4450.71
encoding_probe_0.5nM	3777.18
encoding_probe_0.5nM	3533.63
encoding_probe_0.5nM	38908.4
encoding_probe_0.5nM	5533
encoding_probe_0.5nM	8653.91
encoding_probe_0.5nM	4857.19
encoding_probe_0.5nM	8551.57
encoding_probe_0.5nM	5133.69
encoding_probe_0.5nM	3941.63
encoding_probe_0.5nM	3555.87
encoding_probe_0.5nM	11688
encoding_probe_0.5nM	6243.71
encoding_probe_0.5nM	7438.79
encoding_probe_0.5nM	8030.83
encoding_probe_0.5nM	4421.63
encoding_probe_0.5nM	5546.88
encoding_probe_0.5nM	5711.44
encoding_probe_0.5nM	5242.71
encoding_probe_0.5nM	3147.4
encoding_probe_0.5nM	3435.42
encoding_probe_0.5nM	3361.76
encoding_probe_0.5nM	6329.89
encoding_probe_0.5nM	3485.57
encoding_probe_0.5nM	3622.65
encoding_probe_0.5nM	4019.19
encoding_probe_0.5nM	5183.71
encoding_probe_0.5nM	3432.08
encoding_probe_0.5nM	4182.79
encoding_probe_0.5nM	5982.44
encoding_probe_0.5nM	4533.59
encoding_probe_0.5nM	3028.29
encoding_probe_0.5nM	9577.44
encoding_probe_0.5nM	5882.47
encoding_probe_0.5nM	4048.12
encoding_probe_0.5nM	6499.62
encoding_probe_0.5nM	7513.91
encoding_probe_0.5nM	5764.78
encoding_probe_0.5nM	18646.2
encoding_probe_0.5nM	5558.19
encoding_probe_0.5nM	4158.97
encoding_probe_0.5nM	3652.71
encoding_probe_0.5nM	4297.02
encoding_probe_0.5nM	5541.34
encoding_probe_0.5nM	2732.81
encoding_probe_0.5nM	2592.21
encoding_probe_0.5nM	4330.04
encoding_probe_0.5nM	31138.4
encoding_probe_0.5nM	10442.9
encoding_probe_0.5nM	3255.16
encoding_probe_0.5nM	2704.11
encoding_probe_0.5nM	9873.48
encoding_probe_0.5nM	2591.86
encoding_probe_0.5nM	4905.48
encoding_probe_0.5nM	5889.49
encoding_probe_0.5nM	2794.13
encoding_probe_0.5nM	12068.1
encoding_probe_0.5nM	2761.31
encoding_probe_0.5nM	3402.8
encoding_probe_0.5nM	3810.25
encoding_probe_0.5nM	2168.24
encoding_probe_0.5nM	3645.5
encoding_probe_0.5nM	8624.57
encoding_probe_0.5nM	2966.26
encoding_probe_0.5nM	3020.9
encoding_probe_0.5nM	2394.84
encoding_probe_0.5nM	2907.76
encoding_probe_0.5nM	8871.29
encoding_probe_0.5nM	3587.6
encoding_probe_0.5nM	2127.06
encoding_probe_0.5nM	3380.73
encoding_probe_0.5nM	9220.13
encoding_probe_0.5nM	6008.45
encoding_probe_0.5nM	3205.17
encoding_probe_0.5nM	16639.5
encoding_probe_0.5nM	3769.67
encoding_probe_0.5nM	5129.62
encoding_probe_0.5nM	9798.77
encoding_probe_0.5nM	2785.76
encoding_probe_0.5nM	3442.7
encoding_probe_0.5nM	3024.28
encoding_probe_0.5nM	6113.03
encoding_probe_0.5nM	4132.83
encoding_probe_0.5nM	4156.05
encoding_probe_0.5nM	6293.26
encoding_probe_0.5nM	4340.45
encoding_probe_0.5nM	9590.82
encoding_probe_0.5nM	3358.64
encoding_probe_0.5nM	10189.2
encoding_probe_0.5nM	3643.82
encoding_probe_0.5nM	3978.94
encoding_probe_0.5nM	4175.82
encoding_probe_0.5nM	2193.7
encoding_probe_0.5nM	1912.36
encoding_probe_0.5nM	3043.62
encoding_probe_0.5nM	6694.88
encoding_probe_0.5nM	5099.05
encoding_probe_0.5nM	3365.24
encoding_probe_0.5nM	5332.4
encoding_probe_0.5nM	4203.67
encoding_probe_0.5nM	8157.19
encoding_probe_0.5nM	3042.65
encoding_probe_0.5nM	2675.86
encoding_probe_0.5nM	3166.88
encoding_probe_0.5nM	11556.1
encoding_probe_0.5nM	5350.65
encoding_probe_0.5nM	9787.56
encoding_probe_0.5nM	3142.72
encoding_probe_0.5nM	3562.84
encoding_probe_0.5nM	9056.08
encoding_probe_0.5nM	3891.97
encoding_probe_0.5nM	5436.22
encoding_probe_0.5nM	6290.83
encoding_probe_0.5nM	16920.3
encoding_probe_0.5nM	5909.05
encoding_probe_0.5nM	3938.75
encoding_probe_0.5nM	6833.67
encoding_probe_0.5nM	2486.73
encoding_probe_0.5nM	5740.4
encoding_probe_0.5nM	7266.44
encoding_probe_0.5nM	4815.05
encoding_probe_0.5nM	5735.04
encoding_probe_0.5nM	5164.17
encoding_probe_0.5nM	19411.2
encoding_probe_0.5nM	3469.23
encoding_probe_0.5nM	4572.42
encoding_probe_0.5nM	4726.25
encoding_probe_0.5nM	3418.96
encoding_probe_0.5nM	4681.97
encoding_probe_0.5nM	3571.74
encoding_probe_0.5nM	4373.29
encoding_probe_0.5nM	3396.76
encoding_probe_0.5nM	6625.28
encoding_probe_0.5nM	12374.8
encoding_probe_0.5nM	3909.4
encoding_probe_0.5nM	3166.86
encoding_probe_0.5nM	2573.92
encoding_probe_0.5nM	3168.56
encoding_probe_0.5nM	5160.25
encoding_probe_0.5nM	8015.62
encoding_probe_0.5nM	5981.98
encoding_probe_0.5nM	4918.94
encoding_probe_0.5nM	7292.79
encoding_probe_0.5nM	3068
encoding_probe_0.5nM	5319.59
encoding_probe_0.5nM	3854.09
encoding_probe_0.5nM	2962.51
encoding_probe_0.5nM	6853.67
encoding_probe_0.5nM	3924.7
encoding_probe_0.5nM	4555.24
encoding_probe_0.5nM	5299.4
encoding_probe_0.5nM	4450.28
encoding_probe_0.5nM	6201.43
encoding_probe_0.5nM	3952.92
encoding_probe_0.5nM	4563.54
encoding_probe_0.5nM	4049.23
encoding_probe_0.5nM	4497.97
encoding_probe_0.5nM	2413.27
encoding_probe_0.5nM	16369.2
encoding_probe_0.5nM	3196.01
encoding_probe_0.5nM	3945.5
encoding_probe_0.5nM	11933.4
encoding_probe_0.5nM	9747.36
encoding_probe_0.5nM	6615.4
encoding_probe_0.5nM	2540.5
encoding_probe_0.5nM	11628
encoding_probe_0.5nM	5233.64
encoding_probe_0.5nM	13936.8
encoding_probe_0.5nM	3133.16
encoding_probe_0.5nM	3108.64
encoding_probe_0.5nM	3000.59
encoding_probe_0.5nM	3794.91
encoding_probe_0.5nM	23660.8
encoding_probe_0.5nM	3194.98
encoding_probe_0.5nM	27832.6
encoding_probe_0.5nM	34778.4
encoding_probe_0.5nM	3952.31
encoding_probe_0.5nM	3927.74
encoding_probe_0.5nM	6560.59
encoding_probe_0.5nM	2827.61
encoding_probe_0.5nM	3884.87
encoding_probe_0.5nM	5096.62
encoding_probe_0.5nM	2837.82
encoding_probe_0.5nM	4051.07
encoding_probe_0.5nM	23241
encoding_probe_0.5nM	5462
encoding_probe_0.5nM	3598.06
encoding_probe_0.5nM	7175.56
encoding_probe_0.5nM	3659.52
encoding_probe_0.5nM	2784.1
encoding_probe_0.5nM	4536.06
encoding_probe_0.5nM	2162.39
encoding_probe_0.5nM	2903.47
encoding_probe_0.5nM	2452.49
encoding_probe_0.5nM	6620.71
encoding_probe_0.5nM	5554.97
encoding_probe_0.5nM	2505.05
encoding_probe_0.5nM	4072.3
encoding_probe_0.5nM	23686.1
encoding_probe_0.5nM	10596.4
encoding_probe_0.5nM	3548.31
encoding_probe_0.5nM	5833.82
encoding_probe_0.5nM	4837.29
encoding_probe_0.5nM	12746.5
encoding_probe_0.5nM	9386.47
encoding_probe_0.5nM	9497.54
encoding_probe_0.5nM	6157.6
encoding_probe_0.5nM	4551.18
encoding_probe_0.5nM	5951.03
encoding_probe_0.5nM	7109.92
encoding_probe_0.5nM	3451.56
encoding_probe_0.5nM	5209.63
encoding_probe_0.5nM	4119.18
encoding_probe_0.5nM	4774.11
encoding_probe_0.5nM	2728.11
encoding_probe_0.5nM	6963.99
encoding_probe_0.5nM	2544.04
encoding_probe_0.5nM	5002.84
encoding_probe_0.5nM	9485.71
encoding_probe_0.5nM	6546.07
encoding_probe_0.5nM	3140.04
encoding_probe_0.5nM	4968.45
encoding_probe_0.5nM	9025.58
encoding_probe_0.5nM	3252.52
encoding_probe_0.5nM	5613.07
encoding_probe_0.5nM	3860.88
encoding_probe_0.5nM	6772.74
encoding_probe_0.5nM	5181.15
encoding_probe_0.5nM	3818.39
encoding_probe_0.5nM	12075
encoding_probe_0.5nM	3254.51
encoding_probe_0.5nM	3748.22
encoding_probe_0.5nM	6371.69
encoding_probe_0.5nM	2558.14
encoding_probe_0.5nM	6766.8
encoding_probe_0.5nM	8057.52
encoding_probe_0.5nM	4163.57
encoding_probe_0.5nM	5584.82
encoding_probe_0.5nM	3523
encoding_probe_0.5nM	5471.87
encoding_probe_0.5nM	2734.46
encoding_probe_0.5nM	2319.97
encoding_probe_0.5nM	2478.58
encoding_probe_0.5nM	4409.18
encoding_probe_0.5nM	8699.96
encoding_probe_0.5nM	7806.55
encoding_probe_0.5nM	1769.39
encoding_probe_0.5nM	4898.64
encoding_probe_0.5nM	3965.14
encoding_probe_0.5nM	7012.47
encoding_probe_0.5nM	4160.33
encoding_probe_0.5nM	3108.66
encoding_probe_0.5nM	6933.68
encoding_probe_0.5nM	4504.91
encoding_probe_0.5nM	10554.3
encoding_probe_0.5nM	3896.75
encoding_probe_0.5nM	9997.54
encoding_probe_0.5nM	6728.11
encoding_probe_0.5nM	2802.18
encoding_probe_0.5nM	9451.06
encoding_probe_0.5nM	2935.18
encoding_probe_0.5nM	5427.03
encoding_probe_0.5nM	7664.65
encoding_probe_0.5nM	4464.35
encoding_probe_0.5nM	3452.3
encoding_probe_0.5nM	2682.31
encoding_probe_0.5nM	3152.73
encoding_probe_0.5nM	5077.06
encoding_probe_0.5nM	4389.5
encoding_probe_0.5nM	10140.9
encoding_probe_0.5nM	10205.5
encoding_probe_0.5nM	7165.19
encoding_probe_0.5nM	5456.28
encoding_probe_0.5nM	3928.63
encoding_probe_0.5nM	2801.61
encoding_probe_0.5nM	3496.39
encoding_probe_0.5nM	9519.73
encoding_probe_0.5nM	3279.81
encoding_probe_0.5nM	4992.66
encoding_probe_0.5nM	4330.66
encoding_probe_0.5nM	7433.85
encoding_probe_0.5nM	5155.6
encoding_probe_0.5nM	6907.84
encoding_probe_0.5nM	4376.82
encoding_probe_0.5nM	6017.65
encoding_probe_0.5nM	5402.47
encoding_probe_0.5nM	7297.51
encoding_probe_0.5nM	5368.2
encoding_probe_0.5nM	6193.39
encoding_probe_0.5nM	3532.39
encoding_probe_0.5nM	8044.64
encoding_probe_0.5nM	3844.22
encoding_probe_0.5nM	13513.7
encoding_probe_0.5nM	4384.39
encoding_probe_0.5nM	3023.64
encoding_probe_0.5nM	6918.29
encoding_probe_0.5nM	6238.12
encoding_probe_0.5nM	4282.65
encoding_probe_0.5nM	7680.78
encoding_probe_0.5nM	4454.83
encoding_probe_0.5nM	9405.45
encoding_probe_0.5nM	3650.65
encoding_probe_0.5nM	3414.25
encoding_probe_0.5nM	8433.73
encoding_probe_0.5nM	4733.11
encoding_probe_0.5nM	2777
encoding_probe_0.5nM	4007.95
encoding_probe_0.5nM	6283.56
encoding_probe_0.5nM	20184.9
encoding_probe_0.5nM	13901.9
encoding_probe_0.5nM	7814.53
encoding_probe_0.5nM	5964.55
encoding_probe_0.5nM	3550.11
encoding_probe_0.5nM	5258.31
encoding_probe_0.5nM	2225.68
encoding_probe_0.5nM	3518.18
encoding_probe_0.5nM	9608.76
encoding_probe_0.5nM	5133.77
encoding_probe_0.5nM	4478.32
encoding_probe_0.5nM	2312.43
encoding_probe_0.5nM	3522.64
encoding_probe_0.5nM	4049.03
encoding_probe_0.5nM	6571.69
encoding_probe_0.5nM	6943.63
encoding_probe_0.5nM	3495.9
encoding_probe_0.5nM	2215.26
encoding_probe_0.5nM	5040.86
encoding_probe_0.5nM	2611.6
encoding_probe_0.5nM	3080.64
encoding_probe_0.5nM	4488.92
encoding_probe_0.5nM	4325.16
encoding_probe_0.5nM	6164.88
encoding_probe_0.5nM	7107.6
encoding_probe_0.5nM	3511.06
encoding_probe_0.5nM	3455.78
encoding_probe_0.5nM	4043.39
encoding_probe_0.5nM	9344.01
encoding_probe_0.5nM	12925.3
encoding_probe_0.5nM	5001.1
encoding_probe_0.5nM	6424.22
encoding_probe_0.5nM	3435.72
encoding_probe_0.5nM	7029.81
encoding_probe_0.5nM	6153.03
encoding_probe_0.5nM	5663.3
encoding_probe_0.5nM	4749.32
encoding_probe_0.5nM	6755.81
encoding_probe_0.5nM	5918.77
encoding_probe_0.5nM	3651.68
encoding_probe_0.5nM	3144.93
encoding_probe_0.5nM	4308.77
encoding_probe_0.5nM	7942
encoding_probe_0.5nM	13038.2
encoding_probe_0.5nM	7361.49
encoding_probe_0.5nM	5289.49
encoding_probe_0.5nM	3906.59
encoding_probe_0.5nM	8743.28
encoding_probe_0.5nM	6151.6
encoding_probe_0.5nM	3836.73
encoding_probe_0.5nM	3052.89
encoding_probe_0.5nM	35732.6
encoding_probe_0.5nM	21760.8
encoding_probe_0.5nM	6306.11
encoding_probe_0.5nM	3936.14
encoding_probe_0.5nM	5311.77
encoding_probe_0.5nM	4177.62
encoding_probe_0.5nM	5520.2
encoding_probe_0.5nM	3294.75
encoding_probe_0.5nM	5173.55
encoding_probe_0.5nM	5941.38
encoding_probe_0.5nM	5023.13
encoding_probe_0.5nM	3241.57
encoding_probe_0.5nM	4606.63
encoding_probe_0.5nM	10270.1
encoding_probe_0.5nM	4554.29
encoding_probe_0.5nM	3328.12
encoding_probe_0.5nM	4799.56
encoding_probe_0.5nM	7004.69
encoding_probe_0.5nM	10898.3
encoding_probe_0.5nM	14495.6
encoding_probe_0.5nM	4579.79
encoding_probe_0.5nM	4374.14
encoding_probe_0.5nM	4363.93
encoding_probe_0.5nM	3845.64
encoding_probe_0.5nM	4712.54
encoding_probe_0.5nM	7040.15
encoding_probe_0.5nM	12943.4
encoding_probe_0.5nM	3511.41
encoding_probe_0.5nM	3711.4
encoding_probe_0.5nM	4137.47
encoding_probe_0.5nM	6429.45
encoding_probe_0.5nM	45272
encoding_probe_0.5nM	4016.4
encoding_probe_0.5nM	10019.7
encoding_probe_0.5nM	5858.45
encoding_probe_0.5nM	3122.91
encoding_probe_0.5nM	3595.84
encoding_probe_0.5nM	4038.19
encoding_probe_0.5nM	9183.7
encoding_probe_0.5nM	6026.52
encoding_probe_0.5nM	3876.46
encoding_probe_0.5nM	8371.95
encoding_probe_0.5nM	4548.97
encoding_probe_0.5nM	10035.7
encoding_probe_0.5nM	4654.06
encoding_probe_0.5nM	12222.1
encoding_probe_0.5nM	5174.74
encoding_probe_0.5nM	3984.08
encoding_probe_0.5nM	10041.4
encoding_probe_0.5nM	2617.41
encoding_probe_0.5nM	4300.13
encoding_probe_0.5nM	5132.07
encoding_probe_0.5nM	3000.9
encoding_probe_0.5nM	3931.52
encoding_probe_0.5nM	6957.36
encoding_probe_0.5nM	7653.94
encoding_probe_0.5nM	6126.45
encoding_probe_0.5nM	5786.88
encoding_probe_0.5nM	10235
encoding_probe_0.5nM	4800.44
encoding_probe_0.5nM	3058.52
encoding_probe_0.5nM	4201.5
encoding_probe_0.5nM	6606.57
encoding_probe_0.5nM	5846.27
encoding_probe_0.5nM	4068.29
encoding_probe_0.5nM	4247.68
encoding_probe_0.5nM	11551.1
encoding_probe_0.5nM	4923.9
encoding_probe_0.5nM	3367.01
encoding_probe_0.5nM	13041.3
encoding_probe_0.5nM	8574.36
encoding_probe_0.5nM	4834.05
encoding_probe_0.5nM	6866.3
encoding_probe_0.5nM	4304.05
encoding_probe_0.5nM	11583.4
encoding_probe_0.5nM	7095.1
encoding_probe_0.5nM	2430.65
encoding_probe_0.5nM	7058.07
encoding_probe_0.5nM	3593.44
encoding_probe_0.5nM	6867.48
encoding_probe_0.5nM	4402.22
encoding_probe_0.5nM	3923.99
encoding_probe_0.5nM	5410.45
encoding_probe_0.5nM	3816.77
encoding_probe_0.5nM	7540.01
encoding_probe_0.5nM	6801.78
encoding_probe_0.5nM	2638.85
encoding_probe_0.5nM	10023.2
encoding_probe_0.5nM	3506.55
encoding_probe_0.5nM	22492.9
encoding_probe_0.5nM	4416.96
encoding_probe_0.5nM	25426.7
encoding_probe_0.5nM	6161.53
encoding_probe_0.5nM	3620.5
encoding_probe_0.5nM	6429.94
encoding_probe_0.5nM	3871.12
[truncated: 142,441 more rows]

## Sheet: panel d - readout probe
group	intensity [photon]
readout_probe_1.0nM	3770.3
readout_probe_1.0nM	2859.45
readout_probe_1.0nM	2349.31
readout_probe_1.0nM	5443.76
readout_probe_1.0nM	2156.86
readout_probe_1.0nM	3341.04
readout_probe_1.0nM	15720.4
readout_probe_1.0nM	3865.26
readout_probe_1.0nM	1808.37
readout_probe_1.0nM	6024.2
readout_probe_1.0nM	4093.65
readout_probe_1.0nM	4341.4
readout_probe_1.0nM	3167.95
readout_probe_1.0nM	17703
readout_probe_1.0nM	2769.77
readout_probe_1.0nM	2970.94
readout_probe_1.0nM	2210.87
readout_probe_1.0nM	2255.85
readout_probe_1.0nM	1801.06
readout_probe_1.0nM	1231.24
readout_probe_1.0nM	1294.19
readout_probe_1.0nM	2238.69
readout_probe_1.0nM	2146.96
readout_probe_1.0nM	4386.75
readout_probe_1.0nM	2346.78
readout_probe_1.0nM	1472.45
readout_probe_1.0nM	1882.92
readout_probe_1.0nM	2930.25
readout_probe_1.0nM	3553.8
readout_probe_1.0nM	7920.95
readout_probe_1.0nM	3550.3
readout_probe_1.0nM	2991.97
readout_probe_1.0nM	9616.4
readout_probe_1.0nM	4246.23
readout_probe_1.0nM	3558.1
readout_probe_1.0nM	230877
readout_probe_1.0nM	1884.62
readout_probe_1.0nM	5352.88
readout_probe_1.0nM	1573.08
readout_probe_1.0nM	3337.8
readout_probe_1.0nM	5175.65
readout_probe_1.0nM	3941.84
readout_probe_1.0nM	4670.31
readout_probe_1.0nM	2919.34
readout_probe_1.0nM	13266.3
readout_probe_1.0nM	4578.34
readout_probe_1.0nM	2395.44
readout_probe_1.0nM	2048.41
readout_probe_1.0nM	5018.98
readout_probe_1.0nM	4483.19
readout_probe_1.0nM	3351.24
readout_probe_1.0nM	1746.71
readout_probe_1.0nM	5564.6
readout_probe_1.0nM	3169.23
readout_probe_1.0nM	4726.82
readout_probe_1.0nM	10054.7
readout_probe_1.0nM	4760.48
readout_probe_1.0nM	1769.22
readout_probe_1.0nM	5792.59
readout_probe_1.0nM	3481.06
readout_probe_1.0nM	2702.8
readout_probe_1.0nM	1486.34
readout_probe_1.0nM	2926.77
readout_probe_1.0nM	1742.06
readout_probe_1.0nM	1569.96
readout_probe_1.0nM	6512.57
readout_probe_1.0nM	6380.66
readout_probe_1.0nM	2149.97
readout_probe_1.0nM	1643.03
readout_probe_1.0nM	1574.87
readout_probe_1.0nM	2393.5
readout_probe_1.0nM	3014.24
readout_probe_1.0nM	2493.89
readout_probe_1.0nM	2978.16
readout_probe_1.0nM	5753.06
readout_probe_1.0nM	1299.09
readout_probe_1.0nM	3229.73
readout_probe_1.0nM	2292.46
readout_probe_1.0nM	5805.09
readout_probe_1.0nM	4868.58
readout_probe_1.0nM	5287.13
readout_probe_1.0nM	3122.11
readout_probe_1.0nM	5571.74
readout_probe_1.0nM	3401.54
readout_probe_1.0nM	3047.6
readout_probe_1.0nM	1727.92
readout_probe_1.0nM	2679.69
readout_probe_1.0nM	2144.04
readout_probe_1.0nM	3973.69
readout_probe_1.0nM	1689.13
readout_probe_1.0nM	2994.02
readout_probe_1.0nM	3262.36
readout_probe_1.0nM	4168.8
readout_probe_1.0nM	4320.51
readout_probe_1.0nM	5489.22
readout_probe_1.0nM	2622.39
readout_probe_1.0nM	2221.9
readout_probe_1.0nM	5865.91
readout_probe_1.0nM	2844.44
readout_probe_1.0nM	3761.59
readout_probe_1.0nM	2.84345e+06
readout_probe_1.0nM	3271.49
readout_probe_1.0nM	33670.6
readout_probe_1.0nM	1181.67
readout_probe_1.0nM	2517.86
readout_probe_1.0nM	1697.48
readout_probe_1.0nM	5881.29
readout_probe_1.0nM	1663.22
readout_probe_1.0nM	10753.8
readout_probe_1.0nM	1753.58
readout_probe_1.0nM	2282.64
readout_probe_1.0nM	1998.2
readout_probe_1.0nM	2917.09
readout_probe_1.0nM	3152.8
readout_probe_1.0nM	20691.3
readout_probe_1.0nM	2124.76
readout_probe_1.0nM	1702.62
readout_probe_1.0nM	5485.7
readout_probe_1.0nM	8197.14
readout_probe_1.0nM	5673.78
readout_probe_1.0nM	3047.64
readout_probe_1.0nM	2102.87
readout_probe_1.0nM	5920.77
readout_probe_1.0nM	3578.16
readout_probe_1.0nM	17640.8
readout_probe_1.0nM	1951.53
readout_probe_1.0nM	2716.5
readout_probe_1.0nM	1643.13
readout_probe_1.0nM	4896.31
readout_probe_1.0nM	4054.23
readout_probe_1.0nM	1821.64
readout_probe_1.0nM	3063.41
readout_probe_1.0nM	4616.71
readout_probe_1.0nM	6745.88
readout_probe_1.0nM	3139.12
readout_probe_1.0nM	3620.91
readout_probe_1.0nM	1892.85
readout_probe_1.0nM	1977.15
readout_probe_1.0nM	4042.64
readout_probe_1.0nM	4328.1
readout_probe_1.0nM	2579.06
readout_probe_1.0nM	1672.25
readout_probe_1.0nM	4136.83
readout_probe_1.0nM	3357.43
readout_probe_1.0nM	1577.52
readout_probe_1.0nM	1961.39
readout_probe_1.0nM	5571.21
readout_probe_1.0nM	3060.9
readout_probe_1.0nM	1556.13
readout_probe_1.0nM	1633.12
readout_probe_1.0nM	7255.81
readout_probe_1.0nM	3618.03
readout_probe_1.0nM	3911.12
readout_probe_1.0nM	4677.3
readout_probe_1.0nM	2460.51
readout_probe_1.0nM	4477.91
readout_probe_1.0nM	3786.41
readout_probe_1.0nM	2895.46
readout_probe_1.0nM	4193.78
readout_probe_1.0nM	2413.36
readout_probe_1.0nM	5857.84
readout_probe_1.0nM	2453.92
readout_probe_1.0nM	2797.65
readout_probe_1.0nM	2863.45
readout_probe_1.0nM	4084.35
readout_probe_1.0nM	1523.31
readout_probe_1.0nM	2879.77
readout_probe_1.0nM	3238.44
readout_probe_1.0nM	3624.08
readout_probe_1.0nM	3206.39
readout_probe_1.0nM	3969.64
readout_probe_1.0nM	2980.24
readout_probe_1.0nM	2907.24
readout_probe_1.0nM	2148.47
readout_probe_1.0nM	4446.64
readout_probe_1.0nM	2189.72
readout_probe_1.0nM	3473.15
readout_probe_1.0nM	5014.22
readout_probe_1.0nM	3353.75
readout_probe_1.0nM	4239.29
readout_probe_1.0nM	5225.12
readout_probe_1.0nM	2095.17
readout_probe_1.0nM	2948.32
readout_probe_1.0nM	1419.8
readout_probe_1.0nM	4873.37
readout_probe_1.0nM	2902.92
readout_probe_1.0nM	2199.62
readout_probe_1.0nM	684.845
readout_probe_1.0nM	2251.67
readout_probe_1.0nM	2130.07
readout_probe_1.0nM	4038.04
readout_probe_1.0nM	3039.56
readout_probe_1.0nM	2886.86
readout_probe_1.0nM	6265.41
readout_probe_1.0nM	4746.95
readout_probe_1.0nM	1472.96
readout_probe_1.0nM	1522.42
readout_probe_1.0nM	6729.77
readout_probe_1.0nM	4166.75
readout_probe_1.0nM	2333.61
readout_probe_1.0nM	1297.37
readout_probe_1.0nM	5913.86
readout_probe_1.0nM	2590.22
readout_probe_1.0nM	3160.12
readout_probe_1.0nM	4624.1
readout_probe_1.0nM	2618.37
readout_probe_1.0nM	3413.82
readout_probe_1.0nM	3262.41
readout_probe_1.0nM	4842.8
readout_probe_1.0nM	1673.55
readout_probe_1.0nM	4621.18
readout_probe_1.0nM	10370.1
readout_probe_1.0nM	8664.22
readout_probe_1.0nM	5129.66
readout_probe_1.0nM	2985.71
readout_probe_1.0nM	2958.71
readout_probe_1.0nM	3677.82
readout_probe_1.0nM	5279.65
readout_probe_1.0nM	2493.87
readout_probe_1.0nM	9194.35
readout_probe_1.0nM	2594.61
readout_probe_1.0nM	3253.66
readout_probe_1.0nM	3011.18
readout_probe_1.0nM	2528.31
readout_probe_1.0nM	5231.28
readout_probe_1.0nM	2186.51
readout_probe_1.0nM	2744.73
readout_probe_1.0nM	4638.79
readout_probe_1.0nM	2553.35
readout_probe_1.0nM	1586.42
readout_probe_1.0nM	4072.93
readout_probe_1.0nM	2982.96
readout_probe_1.0nM	2730.95
readout_probe_1.0nM	2723.4
readout_probe_1.0nM	1389.38
readout_probe_1.0nM	5669.3
readout_probe_1.0nM	2041.75
readout_probe_1.0nM	2254.4
readout_probe_1.0nM	1906.41
readout_probe_1.0nM	2012.92
readout_probe_1.0nM	2622.23
readout_probe_1.0nM	4611.45
readout_probe_1.0nM	1312.7
readout_probe_1.0nM	2025.64
readout_probe_1.0nM	2457.66
readout_probe_1.0nM	3938.51
readout_probe_1.0nM	5989.17
readout_probe_1.0nM	1825.59
readout_probe_1.0nM	4845.86
readout_probe_1.0nM	4155.34
readout_probe_1.0nM	1661.98
readout_probe_1.0nM	3889.86
readout_probe_1.0nM	1709.27
readout_probe_1.0nM	2271.7
readout_probe_1.0nM	7339.77
readout_probe_1.0nM	1823.91
readout_probe_1.0nM	3315.1
readout_probe_1.0nM	2736.64
readout_probe_1.0nM	2552.12
readout_probe_1.0nM	7758.63
readout_probe_1.0nM	3949.65
readout_probe_1.0nM	2602.51
readout_probe_1.0nM	1563.46
readout_probe_1.0nM	3268.82
readout_probe_1.0nM	2547.18
readout_probe_1.0nM	6452.07
readout_probe_1.0nM	3311.85
readout_probe_1.0nM	4533.63
readout_probe_1.0nM	4239.09
readout_probe_1.0nM	3329.04
readout_probe_1.0nM	3619.39
readout_probe_1.0nM	1308.57
readout_probe_1.0nM	2512.51
readout_probe_1.0nM	6017.61
readout_probe_1.0nM	5772.59
readout_probe_1.0nM	2747.66
readout_probe_1.0nM	5944.58
readout_probe_1.0nM	2884.05
readout_probe_1.0nM	4180.61
readout_probe_1.0nM	8262.52
readout_probe_1.0nM	1682.97
readout_probe_1.0nM	3167.41
readout_probe_1.0nM	3288.98
readout_probe_1.0nM	4153.35
readout_probe_1.0nM	4476.03
readout_probe_1.0nM	1612.95
readout_probe_1.0nM	2830.89
readout_probe_1.0nM	9542.47
readout_probe_1.0nM	4049.07
readout_probe_1.0nM	3588.12
readout_probe_1.0nM	6735.93
readout_probe_1.0nM	7381.73
readout_probe_1.0nM	2307.28
readout_probe_1.0nM	1466.1
readout_probe_1.0nM	1885.23
readout_probe_1.0nM	7040.42
readout_probe_1.0nM	2616.04
readout_probe_1.0nM	6380.84
readout_probe_1.0nM	2113.53
readout_probe_1.0nM	1886.94
readout_probe_1.0nM	2984
readout_probe_1.0nM	1823.53
readout_probe_1.0nM	13491.3
readout_probe_1.0nM	4546.43
readout_probe_1.0nM	5864.87
readout_probe_1.0nM	4543.18
readout_probe_1.0nM	4480.37
readout_probe_1.0nM	1313.69
readout_probe_1.0nM	2192.14
readout_probe_1.0nM	2259.6
readout_probe_1.0nM	4362.99
readout_probe_1.0nM	2440.58
readout_probe_1.0nM	6877.45
readout_probe_1.0nM	2697.97
readout_probe_1.0nM	3208.13
readout_probe_1.0nM	3435.46
readout_probe_1.0nM	1607.96
readout_probe_1.0nM	2839.27
readout_probe_1.0nM	3665.55
readout_probe_1.0nM	4205.81
readout_probe_1.0nM	4471.3
readout_probe_1.0nM	2179.67
readout_probe_1.0nM	3224.44
readout_probe_1.0nM	7888.01
readout_probe_1.0nM	2766.09
readout_probe_1.0nM	110795
readout_probe_1.0nM	2318.89
readout_probe_1.0nM	2203.35
readout_probe_1.0nM	3040.54
readout_probe_1.0nM	4375.31
readout_probe_1.0nM	1563.03
readout_probe_1.0nM	3351.8
readout_probe_1.0nM	5980.64
readout_probe_1.0nM	5050.65
readout_probe_1.0nM	16762.1
readout_probe_1.0nM	1637.31
readout_probe_1.0nM	8658.84
readout_probe_1.0nM	3996.45
readout_probe_1.0nM	2417.83
readout_probe_1.0nM	11537.1
readout_probe_1.0nM	3868.45
readout_probe_1.0nM	5420.57
readout_probe_1.0nM	2919.41
readout_probe_1.0nM	3124.2
readout_probe_1.0nM	1863.37
readout_probe_1.0nM	4111.32
readout_probe_1.0nM	3090.93
readout_probe_1.0nM	2465.93
readout_probe_1.0nM	1919.64
readout_probe_1.0nM	2688.87
readout_probe_1.0nM	10486.7
readout_probe_1.0nM	2175.55
readout_probe_1.0nM	2832.53
readout_probe_1.0nM	3296.06
readout_probe_1.0nM	26060.4
readout_probe_1.0nM	1634.6
readout_probe_1.0nM	3790.16
readout_probe_1.0nM	5609.7
readout_probe_1.0nM	7714.37
readout_probe_1.0nM	1689.91
readout_probe_1.0nM	2380.47
readout_probe_1.0nM	4098.52
readout_probe_1.0nM	8247.89
readout_probe_1.0nM	4994.32
readout_probe_1.0nM	3757.2
readout_probe_1.0nM	3612.9
readout_probe_1.0nM	1920.47
readout_probe_1.0nM	2886.35
readout_probe_1.0nM	2522.17
readout_probe_1.0nM	5108.59
readout_probe_1.0nM	3096.19
readout_probe_1.0nM	1760.38
readout_probe_1.0nM	1942.47
readout_probe_1.0nM	4135.62
readout_probe_1.0nM	4057.47
readout_probe_1.0nM	4375.34
readout_probe_1.0nM	3179.72
readout_probe_1.0nM	2523.72
readout_probe_1.0nM	3455.23
readout_probe_1.0nM	1966.84
readout_probe_1.0nM	2582.83
readout_probe_1.0nM	2527.11
readout_probe_1.0nM	1996.84
readout_probe_1.0nM	2451.85
readout_probe_1.0nM	17836.6
readout_probe_1.0nM	5504.84
readout_probe_1.0nM	3994.15
readout_probe_1.0nM	1914.01
readout_probe_1.0nM	2840.8
readout_probe_1.0nM	4389.12
readout_probe_1.0nM	2300.9
readout_probe_1.0nM	27899.8
readout_probe_1.0nM	4759.89
readout_probe_1.0nM	1634.02
readout_probe_1.0nM	4853.35
readout_probe_1.0nM	4288.5
readout_probe_1.0nM	3054.06
readout_probe_1.0nM	2872.3
readout_probe_1.0nM	1671.73
readout_probe_1.0nM	2700.13
readout_probe_1.0nM	2308.09
readout_probe_1.0nM	1673.53
readout_probe_1.0nM	3218.15
readout_probe_1.0nM	4402.37
readout_probe_1.0nM	3223.17
readout_probe_1.0nM	2008.54
readout_probe_1.0nM	6917.06
readout_probe_1.0nM	1644.89
readout_probe_1.0nM	4235.15
readout_probe_1.0nM	9281.55
readout_probe_1.0nM	2145.45
readout_probe_1.0nM	5552.33
readout_probe_1.0nM	1817.25
readout_probe_1.0nM	4220.17
readout_probe_1.0nM	4189.51
readout_probe_1.0nM	1704.76
readout_probe_1.0nM	1913.21
readout_probe_1.0nM	2506.95
readout_probe_1.0nM	2638.6
readout_probe_1.0nM	5868.99
readout_probe_1.0nM	2564.3
readout_probe_1.0nM	3123.54
readout_probe_1.0nM	3745.3
readout_probe_1.0nM	6256.36
readout_probe_1.0nM	4585.18
readout_probe_1.0nM	1436.7
readout_probe_1.0nM	1998.81
readout_probe_1.0nM	1756.07
readout_probe_1.0nM	3565.19
readout_probe_1.0nM	2736.84
readout_probe_1.0nM	5232.31
readout_probe_1.0nM	2643.63
readout_probe_1.0nM	8159.78
readout_probe_1.0nM	4902.68
readout_probe_1.0nM	4135.28
readout_probe_1.0nM	3226.55
readout_probe_1.0nM	1976.27
readout_probe_1.0nM	2113.36
readout_probe_1.0nM	3149.35
readout_probe_1.0nM	6274.89
readout_probe_1.0nM	4891.06
readout_probe_1.0nM	2871.5
readout_probe_1.0nM	3689.08
readout_probe_1.0nM	3383.14
readout_probe_1.0nM	3593.09
readout_probe_1.0nM	1866.04
readout_probe_1.0nM	1593.04
readout_probe_1.0nM	3749.62
readout_probe_1.0nM	3583.2
readout_probe_1.0nM	4053.46
readout_probe_1.0nM	1532.03
readout_probe_1.0nM	3734.85
readout_probe_1.0nM	1760.52
readout_probe_1.0nM	1708.3
readout_probe_1.0nM	56682.2
readout_probe_1.0nM	2259.86
readout_probe_1.0nM	2998.02
readout_probe_1.0nM	4642.36
readout_probe_1.0nM	8719.13
readout_probe_1.0nM	3267.73
readout_probe_1.0nM	8380.13
readout_probe_1.0nM	2351.7
readout_probe_1.0nM	4434.27
readout_probe_1.0nM	4933.17
readout_probe_1.0nM	7794.79
readout_probe_1.0nM	1807.79
readout_probe_1.0nM	4569.96
readout_probe_1.0nM	1743.07
readout_probe_1.0nM	1739.4
readout_probe_1.0nM	5765.08
readout_probe_1.0nM	2100.94
readout_probe_1.0nM	4326.14
readout_probe_1.0nM	3507.97
readout_probe_1.0nM	8959.38
readout_probe_1.0nM	4286.51
readout_probe_1.0nM	3501.05
readout_probe_1.0nM	3863.12
readout_probe_1.0nM	3606.18
readout_probe_1.0nM	9656.66
readout_probe_1.0nM	5470.11
readout_probe_1.0nM	5224.25
readout_probe_1.0nM	5607.09
readout_probe_1.0nM	2754.56
readout_probe_1.0nM	1310.15
readout_probe_1.0nM	1968.65
readout_probe_1.0nM	1906.16
readout_probe_1.0nM	2382.04
readout_probe_1.0nM	6190.53
readout_probe_1.0nM	2299.44
readout_probe_1.0nM	3811.85
readout_probe_1.0nM	1883.96
readout_probe_1.0nM	3436.99
readout_probe_1.0nM	16408.8
readout_probe_1.0nM	1847.4
readout_probe_1.0nM	41293.5
readout_probe_1.0nM	4951.39
readout_probe_1.0nM	4239
readout_probe_1.0nM	16984
readout_probe_1.0nM	2512.01
readout_probe_1.0nM	2328.72
readout_probe_1.0nM	3788.05
readout_probe_1.0nM	2029.49
readout_probe_1.0nM	2174.21
readout_probe_1.0nM	2339.21
readout_probe_1.0nM	2028.06
readout_probe_1.0nM	7283.46
readout_probe_1.0nM	1210
readout_probe_1.0nM	2448.5
readout_probe_1.0nM	2728.18
readout_probe_1.0nM	2750.59
readout_probe_1.0nM	15442
readout_probe_1.0nM	2658.4
readout_probe_1.0nM	2115.82
readout_probe_1.0nM	2221.08
readout_probe_1.0nM	3388.28
readout_probe_1.0nM	2461.66
readout_probe_1.0nM	8291.57
readout_probe_1.0nM	2045.96
readout_probe_1.0nM	5063.03
readout_probe_1.0nM	1874.94
readout_probe_1.0nM	3411.88
readout_probe_1.0nM	135913
readout_probe_1.0nM	6313.1
readout_probe_1.0nM	2178
readout_probe_1.0nM	953.026
readout_probe_1.0nM	3734.47
readout_probe_1.0nM	8157.38
readout_probe_1.0nM	2591.93
readout_probe_1.0nM	1695.29
readout_probe_1.0nM	4307.45
readout_probe_1.0nM	4138.52
readout_probe_1.0nM	3489.61
readout_probe_1.0nM	3375.11
readout_probe_1.0nM	1826.28
readout_probe_1.0nM	2134.92
readout_probe_1.0nM	11123.3
readout_probe_1.0nM	1322.7
readout_probe_1.0nM	1466.25
readout_probe_1.0nM	2547.54
readout_probe_1.0nM	1454.81
readout_probe_1.0nM	5444.94
readout_probe_1.0nM	3049.5
readout_probe_1.0nM	2097.99
readout_probe_1.0nM	5289.68
readout_probe_1.0nM	2351.29
readout_probe_1.0nM	5768.75
readout_probe_1.0nM	2396.76
readout_probe_1.0nM	5347.92
readout_probe_1.0nM	1361.93
readout_probe_1.0nM	1790.64
readout_probe_1.0nM	1877.85
readout_probe_1.0nM	2144.92
readout_probe_1.0nM	1996.1
readout_probe_1.0nM	2055.63
readout_probe_1.0nM	5007.22
readout_probe_1.0nM	2722.71
readout_probe_1.0nM	2867.49
readout_probe_1.0nM	2575.12
readout_probe_1.0nM	3063.9
readout_probe_1.0nM	2421.7
readout_probe_1.0nM	4891.47
readout_probe_1.0nM	2336.58
readout_probe_1.0nM	4128.88
readout_probe_1.0nM	2161.97
readout_probe_1.0nM	9612.93
readout_probe_1.0nM	3030.87
readout_probe_1.0nM	1542.12
readout_probe_1.0nM	6591.59
readout_probe_1.0nM	3530.52
readout_probe_1.0nM	2335.86
readout_probe_1.0nM	2424.02
readout_probe_1.0nM	1492.54
readout_probe_1.0nM	2096.64
readout_probe_1.0nM	10310.9
readout_probe_1.0nM	4713.79
readout_probe_1.0nM	1333.84
readout_probe_1.0nM	1367.36
readout_probe_1.0nM	5622.38
readout_probe_1.0nM	1904.03
readout_probe_1.0nM	3423.19
readout_probe_1.0nM	3874.94
readout_probe_1.0nM	4598.66
readout_probe_1.0nM	2223.52
readout_probe_1.0nM	1930.26
readout_probe_1.0nM	4787.34
readout_probe_1.0nM	4464.72
readout_probe_1.0nM	2645.92
readout_probe_1.0nM	4347.09
readout_probe_1.0nM	8019.45
readout_probe_1.0nM	4766.17
readout_probe_1.0nM	1891.47
readout_probe_1.0nM	6620.78
readout_probe_1.0nM	5390.03
readout_probe_1.0nM	2208.5
readout_probe_1.0nM	4093.2
readout_probe_1.0nM	4903.24
readout_probe_1.0nM	1890.64
readout_probe_1.0nM	3322.92
readout_probe_1.0nM	1475.04
readout_probe_1.0nM	3852.76
readout_probe_1.0nM	6079.96
readout_probe_1.0nM	1664.14
readout_probe_1.0nM	4643.09
readout_probe_1.0nM	1537.58
readout_probe_1.0nM	1757.39
readout_probe_1.0nM	1386.43
readout_probe_1.0nM	3658.05
readout_probe_1.0nM	2510.8
readout_probe_1.0nM	2159.86
readout_probe_1.0nM	3586.28
readout_probe_1.0nM	4795.6
readout_probe_1.0nM	41645.5
readout_probe_1.0nM	3150.73
readout_probe_1.0nM	1921.87
readout_probe_1.0nM	5658.3
readout_probe_1.0nM	2009.86
readout_probe_1.0nM	25765.8
readout_probe_1.0nM	1584.2
readout_probe_1.0nM	2784.99
readout_probe_1.0nM	3947.54
readout_probe_1.0nM	3215.93
readout_probe_1.0nM	1511.67
readout_probe_1.0nM	3.34332e+06
readout_probe_1.0nM	3766.91
readout_probe_1.0nM	2461.95
readout_probe_1.0nM	3695.84
readout_probe_1.0nM	21459.2
readout_probe_1.0nM	1573
readout_probe_1.0nM	4424.53
readout_probe_1.0nM	4313.64
readout_probe_1.0nM	5958.13
readout_probe_1.0nM	2340.68
readout_probe_1.0nM	6314.48
readout_probe_1.0nM	4067.52
readout_probe_1.0nM	2243.52
readout_probe_1.0nM	2169.29
readout_probe_1.0nM	1623.45
readout_probe_1.0nM	3512.91
readout_probe_1.0nM	2111.67
readout_probe_1.0nM	4460.74
readout_probe_1.0nM	2932.52
readout_probe_1.0nM	1446.33
readout_probe_1.0nM	2894.61
readout_probe_1.0nM	3979.03
readout_probe_1.0nM	5827.15
readout_probe_1.0nM	2783.89
readout_probe_1.0nM	12877.9
readout_probe_1.0nM	9858.86
readout_probe_1.0nM	11765.8
readout_probe_1.0nM	2549.86
readout_probe_1.0nM	6114.38
readout_probe_1.0nM	22265.9
readout_probe_1.0nM	2884.93
readout_probe_1.0nM	6040.03
readout_probe_1.0nM	1341.04
readout_probe_1.0nM	7491.77
readout_probe_1.0nM	3191.19
readout_probe_1.0nM	2445.7
readout_probe_1.0nM	3791.26
readout_probe_1.0nM	4344.72
readout_probe_1.0nM	3884.26
readout_probe_1.0nM	1626.37
readout_probe_1.0nM	2814.53
readout_probe_1.0nM	1686.4
readout_probe_1.0nM	2567.28
readout_probe_1.0nM	4421.03
readout_probe_1.0nM	1828.62
readout_probe_1.0nM	2107.35
readout_probe_1.0nM	3130.16
readout_probe_1.0nM	3602.35
readout_probe_1.0nM	6726.41
readout_probe_1.0nM	2146.29
readout_probe_1.0nM	5388.83
readout_probe_1.0nM	3531.79
readout_probe_1.0nM	4832.64
readout_probe_1.0nM	10980.2
readout_probe_1.0nM	3043.55
readout_probe_1.0nM	15782.3
readout_probe_1.0nM	4353.88
readout_probe_1.0nM	4380.58
readout_probe_1.0nM	38629.3
readout_probe_1.0nM	1910.41
readout_probe_1.0nM	2992.76
readout_probe_1.0nM	4940
readout_probe_1.0nM	3013.81
readout_probe_1.0nM	3566.61
readout_probe_1.0nM	4629.55
readout_probe_1.0nM	1618.4
readout_probe_1.0nM	1762.92
readout_probe_1.0nM	1672.32
readout_probe_1.0nM	1654.22
readout_probe_1.0nM	2964.29
readout_probe_1.0nM	6524.82
readout_probe_1.0nM	2917.48
readout_probe_1.0nM	1455.81
readout_probe_1.0nM	6768.4
readout_probe_1.0nM	6540.12
readout_probe_1.0nM	4268.1
readout_probe_1.0nM	1634.07
readout_probe_1.0nM	1168.3
readout_probe_1.0nM	2364.61
readout_probe_1.0nM	3271.02
readout_probe_1.0nM	7575.71
readout_probe_1.0nM	866.805
readout_probe_1.0nM	2080.04
readout_probe_1.0nM	7603.14
readout_probe_1.0nM	4436.09
readout_probe_1.0nM	2661.47
readout_probe_1.0nM	5993.99
readout_probe_1.0nM	4593.57
readout_probe_1.0nM	4793.8
readout_probe_1.0nM	2073.44
readout_probe_1.0nM	2195.17
readout_probe_1.0nM	1605.88
readout_probe_1.0nM	3384.52
readout_probe_1.0nM	4279.09
readout_probe_1.0nM	3970.68
readout_probe_1.0nM	5523.22
readout_probe_1.0nM	2172.53
readout_probe_1.0nM	3689.63
readout_probe_1.0nM	3239.54
readout_probe_1.0nM	2731.11
readout_probe_1.0nM	2842.1
readout_probe_1.0nM	6980.97
readout_probe_1.0nM	8065.18
readout_probe_1.0nM	1694.25
readout_probe_1.0nM	1635.85
readout_probe_1.0nM	7419.57
readout_probe_1.0nM	1416.03
readout_probe_1.0nM	1604.25
readout_probe_1.0nM	8300.25
readout_probe_1.0nM	1179.12
readout_probe_1.0nM	6312.67
readout_probe_1.0nM	2559.59
readout_probe_1.0nM	2420.83
readout_probe_1.0nM	6748.12
readout_probe_1.0nM	5845.94
readout_probe_1.0nM	1527.25
readout_probe_1.0nM	1602.09
readout_probe_1.0nM	2165.81
readout_probe_1.0nM	2371.06
readout_probe_1.0nM	5004.48
readout_probe_1.0nM	1734.67
readout_probe_1.0nM	6066.77
readout_probe_1.0nM	4329.53
readout_probe_1.0nM	3162.65
readout_probe_1.0nM	3736.65
readout_probe_1.0nM	2729.07
readout_probe_1.0nM	1695.25
readout_probe_1.0nM	5009.44
readout_probe_1.0nM	1899.17
readout_probe_1.0nM	3045.48
readout_probe_1.0nM	1756.14
readout_probe_1.0nM	2762.84
readout_probe_1.0nM	1948.37
readout_probe_1.0nM	1426.56
readout_probe_1.0nM	2175.08
readout_probe_1.0nM	2184.63
readout_probe_1.0nM	5079.6
readout_probe_1.0nM	4227.02
readout_probe_1.0nM	1273.62
readout_probe_1.0nM	7036.98
readout_probe_1.0nM	3714.18
readout_probe_1.0nM	3686.58
readout_probe_1.0nM	4657.19
readout_probe_1.0nM	6002.91
readout_probe_1.0nM	4341.29
readout_probe_1.0nM	3930.19
readout_probe_1.0nM	6171.34
readout_probe_1.0nM	4521.27
readout_probe_1.0nM	3530.32
readout_probe_1.0nM	1647.42
readout_probe_1.0nM	4264.4
readout_probe_1.0nM	3518.08
readout_probe_1.0nM	2195.4
readout_probe_1.0nM	1831.37
readout_probe_1.0nM	6974.67
readout_probe_1.0nM	2713.17
readout_probe_1.0nM	1580.4
readout_probe_1.0nM	3938.15
readout_probe_1.0nM	9681.95
readout_probe_1.0nM	6466.11
readout_probe_1.0nM	6053.72
readout_probe_1.0nM	7711.48
readout_probe_1.0nM	2651.85
readout_probe_1.0nM	5495.04
readout_probe_1.0nM	4501.52
readout_probe_1.0nM	1981.82
readout_probe_1.0nM	5488.42
readout_probe_1.0nM	3929.58
readout_probe_1.0nM	7873.15
readout_probe_1.0nM	6188.8
readout_probe_1.0nM	1608.05
readout_probe_1.0nM	3306.78
readout_probe_1.0nM	5547.73
readout_probe_1.0nM	20203.5
readout_probe_1.0nM	4428.77
readout_probe_1.0nM	9482.88
readout_probe_1.0nM	3193.55
readout_probe_1.0nM	6340.17
readout_probe_1.0nM	3311.35
readout_probe_1.0nM	2822.96
readout_probe_1.0nM	3129.22
readout_probe_1.0nM	1573.82
readout_probe_1.0nM	4731.23
readout_probe_1.0nM	2459.64
readout_probe_1.0nM	2445.97
readout_probe_1.0nM	2249.18
readout_probe_1.0nM	5864.34
readout_probe_1.0nM	4726.46
readout_probe_1.0nM	2667.49
readout_probe_1.0nM	1924.16
readout_probe_1.0nM	3497.87
readout_probe_1.0nM	25492.5
readout_probe_1.0nM	2233.94
readout_probe_1.0nM	3848.59
readout_probe_1.0nM	3967.05
readout_probe_1.0nM	3700.76
readout_probe_1.0nM	2317.56
readout_probe_1.0nM	3233.72
readout_probe_1.0nM	4341.59
readout_probe_1.0nM	7758.08
readout_probe_1.0nM	6275.82
readout_probe_1.0nM	2312
readout_probe_1.0nM	5321.95
readout_probe_1.0nM	5602.81
readout_probe_1.0nM	4479.68
readout_probe_1.0nM	4958.64
readout_probe_1.0nM	9450.55
readout_probe_1.0nM	3458.82
readout_probe_1.0nM	4618.09
readout_probe_1.0nM	17314.7
readout_probe_1.0nM	3026.18
readout_probe_1.0nM	3219.02
readout_probe_1.0nM	5192.31
readout_probe_1.0nM	4061.34
readout_probe_1.0nM	2462.08
readout_probe_1.0nM	6595.82
readout_probe_1.0nM	6914.46
readout_probe_1.0nM	2859.98
readout_probe_1.0nM	3362.38
readout_probe_1.0nM	4146.6
readout_probe_1.0nM	4386.48
readout_probe_1.0nM	4003.92
readout_probe_1.0nM	2733.23
readout_probe_1.0nM	4883.22
readout_probe_1.0nM	2940.14
readout_probe_1.0nM	4404.55
readout_probe_1.0nM	26717
readout_probe_1.0nM	2524.48
readout_probe_1.0nM	2407.71
readout_probe_1.0nM	7298.04
readout_probe_1.0nM	1500.28
readout_probe_1.0nM	6141.88
readout_probe_1.0nM	4993.91
readout_probe_1.0nM	6997.76
readout_probe_1.0nM	2061.2
readout_probe_1.0nM	2344.06
readout_probe_1.0nM	5404.83
readout_probe_1.0nM	3373.1
readout_probe_1.0nM	3277.23
readout_probe_1.0nM	3947.46
readout_probe_1.0nM	3284.72
readout_probe_1.0nM	2031.07
readout_probe_1.0nM	3549.78
readout_probe_1.0nM	3021.75
readout_probe_1.0nM	8475.02
readout_probe_1.0nM	2867.07
readout_probe_1.0nM	2720.96
readout_probe_1.0nM	4022.15
readout_probe_1.0nM	4528.4
readout_probe_1.0nM	7717.04
readout_probe_1.0nM	5590.43
readout_probe_1.0nM	1622.31
readout_probe_1.0nM	2069.72
readout_probe_1.0nM	2013.28
readout_probe_1.0nM	1371.11
readout_probe_1.0nM	6132.87
readout_probe_1.0nM	2182.52
readout_probe_1.0nM	1768.36
readout_probe_1.0nM	2234.61
readout_probe_1.0nM	2820.42
readout_probe_1.0nM	9000.41
readout_probe_1.0nM	9063.56
readout_probe_1.0nM	2320.78
readout_probe_1.0nM	3352.76
readout_probe_1.0nM	3230.1
readout_probe_1.0nM	2005.09
readout_probe_1.0nM	2094.43
readout_probe_1.0nM	17895.5
readout_probe_1.0nM	9051
readout_probe_1.0nM	2680.73
readout_probe_1.0nM	1841.63
readout_probe_1.0nM	4248.23
readout_probe_1.0nM	2607.85
readout_probe_1.0nM	10117.8
readout_probe_1.0nM	2535.28
readout_probe_1.0nM	1826.11
readout_probe_1.0nM	2648.75
readout_probe_1.0nM	2674.65
readout_probe_1.0nM	3172.9
readout_probe_1.0nM	4361.86
readout_probe_1.0nM	4183.28
readout_probe_1.0nM	2871.68
readout_probe_1.0nM	1474.77
readout_probe_1.0nM	2403.8
readout_probe_1.0nM	1957.44
readout_probe_1.0nM	1651.69
readout_probe_1.0nM	4522.57
readout_probe_1.0nM	1551.28
readout_probe_1.0nM	1386.78
readout_probe_1.0nM	3070.97
readout_probe_1.0nM	7233.35
readout_probe_1.0nM	3269.93
readout_probe_1.0nM	3276.83
readout_probe_1.0nM	1987.91
readout_probe_1.0nM	1426.58
readout_probe_1.0nM	3001.9
readout_probe_1.0nM	2756.06
readout_probe_1.0nM	2041.01
readout_probe_1.0nM	3.19356e+06
readout_probe_1.0nM	4411.24
readout_probe_1.0nM	1845.49
readout_probe_1.0nM	5963.42
readout_probe_1.0nM	4377.68
readout_probe_1.0nM	2940
readout_probe_1.0nM	5501.64
readout_probe_1.0nM	2096.01
readout_probe_1.0nM	11024.4
readout_probe_1.0nM	8487.96
readout_probe_1.0nM	3168.33
readout_probe_1.0nM	4222.45
readout_probe_1.0nM	4084.07
readout_probe_1.0nM	2853.97
readout_probe_1.0nM	2359.19
readout_probe_1.0nM	3520.06
readout_probe_1.0nM	4906.76
readout_probe_1.0nM	2926.21
readout_probe_1.0nM	2224.92
readout_probe_1.0nM	3000.64
readout_probe_1.0nM	2936.73
readout_probe_1.0nM	12506.4
readout_probe_1.0nM	20463.4
readout_probe_1.0nM	2033.72
readout_probe_1.0nM	1145.03
readout_probe_1.0nM	2534.82
readout_probe_1.0nM	4197.45
readout_probe_1.0nM	6001.61
readout_probe_1.0nM	1237.7
readout_probe_1.0nM	3832.33
readout_probe_1.0nM	2924.97
readout_probe_1.0nM	3839.52
readout_probe_1.0nM	1920.22
readout_probe_1.0nM	1859.58
readout_probe_1.0nM	1812.98
readout_probe_1.0nM	2063.02
readout_probe_1.0nM	2361.51
readout_probe_1.0nM	3129.17
readout_probe_1.0nM	3569.49
readout_probe_1.0nM	27774.4
readout_probe_1.0nM	4236.36
readout_probe_1.0nM	6610.23
readout_probe_1.0nM	1845.83
readout_probe_1.0nM	1934.02
readout_probe_1.0nM	2849.11
readout_probe_1.0nM	2211.4
readout_probe_1.0nM	2099.53
readout_probe_1.0nM	5152.97
readout_probe_1.0nM	4615.45
readout_probe_1.0nM	5141.2
readout_probe_1.0nM	1412.99
readout_probe_1.0nM	3035.72
readout_probe_1.0nM	7288.69
readout_probe_1.0nM	1782.86
readout_probe_1.0nM	4461.93
readout_probe_1.0nM	3405.97
readout_probe_1.0nM	1554.08
readout_probe_1.0nM	3245.74
readout_probe_1.0nM	3382.25
readout_probe_1.0nM	3322.56
readout_probe_1.0nM	2243.68
readout_probe_1.0nM	2554.86
readout_probe_1.0nM	4083.2
readout_probe_1.0nM	2164.3
readout_probe_1.0nM	3510.9
readout_probe_1.0nM	10024.5
readout_probe_1.0nM	2022.75
readout_probe_1.0nM	1823.72
readout_probe_1.0nM	7208.03
readout_probe_1.0nM	1925.52
readout_probe_1.0nM	5316.08
readout_probe_1.0nM	3439.94
readout_probe_1.0nM	3768.07
readout_probe_1.0nM	3330.7
readout_probe_1.0nM	5780.37
readout_probe_1.0nM	1805.59
readout_probe_1.0nM	4322.5
readout_probe_1.0nM	3552.52
readout_probe_1.0nM	1393.32
readout_probe_1.0nM	2976.06
readout_probe_1.0nM	3442.58
readout_probe_1.0nM	3804.2
readout_probe_1.0nM	2055.55
readout_probe_1.0nM	1650.91
readout_probe_1.0nM	1287.95
readout_probe_1.0nM	3059.12
readout_probe_1.0nM	1740.2
readout_probe_1.0nM	4967.71
readout_probe_1.0nM	3887.21
readout_probe_1.0nM	7338.96
readout_probe_1.0nM	4424.92
readout_probe_1.0nM	1983.49
readout_probe_1.0nM	1813.23
readout_probe_1.0nM	4059.16
readout_probe_1.0nM	2203.68
readout_probe_1.0nM	2582.68
readout_probe_1.0nM	1618.32
readout_probe_1.0nM	6071.88
readout_probe_1.0nM	2325.54
readout_probe_1.0nM	8063.12
readout_probe_1.0nM	15920.9
readout_probe_1.0nM	3032.08
readout_probe_1.0nM	5986
readout_probe_1.0nM	4210.59
readout_probe_1.0nM	6394.33
readout_probe_1.0nM	2259.35
readout_probe_1.0nM	2609.66
readout_probe_1.0nM	2566.34
readout_probe_1.0nM	2784.52
readout_probe_1.0nM	2740.11
readout_probe_1.0nM	1846.62
readout_probe_1.0nM	2587.14
readout_probe_1.0nM	3271.44
readout_probe_1.0nM	1686.56
readout_probe_1.0nM	2173.74
readout_probe_1.0nM	7269.44
readout_probe_1.0nM	2331.52
readout_probe_1.0nM	2732.7
readout_probe_1.0nM	1771.91
readout_probe_1.0nM	3310.22
readout_probe_1.0nM	5676.14
readout_probe_1.0nM	1542.22
readout_probe_1.0nM	10130.1
readout_probe_1.0nM	3341.6
readout_probe_1.0nM	1741.04
readout_probe_1.0nM	1686.08
readout_probe_1.0nM	1616.53
readout_probe_1.0nM	5627.85
readout_probe_1.0nM	3331.66
readout_probe_1.0nM	4194.97
readout_probe_1.0nM	2525.38
readout_probe_1.0nM	2442.85
readout_probe_1.0nM	1474.99
readout_probe_1.0nM	1631.92
readout_probe_1.0nM	3480.44
readout_probe_1.0nM	4635.59
readout_probe_1.0nM	1381.72
readout_probe_1.0nM	3213.67
readout_probe_1.0nM	5665.44
readout_probe_1.0nM	3270.97
readout_probe_1.0nM	4088.52
readout_probe_1.0nM	6970.75
readout_probe_1.0nM	14362
readout_probe_1.0nM	7540.67
readout_probe_1.0nM	1844.56
readout_probe_1.0nM	1499.92
readout_probe_1.0nM	3045.73
readout_probe_1.0nM	9322.67
readout_probe_1.0nM	2412.89
readout_probe_1.0nM	4381.37
readout_probe_1.0nM	1950.19
readout_probe_1.0nM	3480.65
readout_probe_1.0nM	2494.35
readout_probe_1.0nM	2591.39
readout_probe_1.0nM	2751.46
readout_probe_1.0nM	6854.54
readout_probe_1.0nM	1487.99
readout_probe_1.0nM	2205.1
readout_probe_1.0nM	1234.97
readout_probe_1.0nM	3124.34
readout_probe_1.0nM	2444.68
readout_probe_1.0nM	4905.26
readout_probe_1.0nM	4860.81
readout_probe_1.0nM	6064.41
readout_probe_1.0nM	3719.83
readout_probe_1.0nM	2515.4
readout_probe_1.0nM	1321.44
readout_probe_1.0nM	7903.55
readout_probe_1.0nM	2701.35
readout_probe_1.0nM	2465.54
readout_probe_1.0nM	1324.52
readout_probe_1.0nM	1897.85
readout_probe_1.0nM	5128.5
readout_probe_1.0nM	10443.5
readout_probe_1.0nM	1294.28
readout_probe_1.0nM	2408.75
readout_probe_1.0nM	4541.9
readout_probe_1.0nM	2155.7
readout_probe_1.0nM	3258.06
readout_probe_1.0nM	3763.69
readout_probe_1.0nM	2268.31
readout_probe_1.0nM	2949.85
readout_probe_1.0nM	5236.59
readout_probe_1.0nM	1812.38
readout_probe_1.0nM	3056.83
readout_probe_1.0nM	5249.33
readout_probe_1.0nM	3281.1
readout_probe_1.0nM	4836.95
readout_probe_1.0nM	2295.87
readout_probe_1.0nM	2881.04
readout_probe_1.0nM	1776.22
readout_probe_1.0nM	3992.79
readout_probe_1.0nM	1691.15
readout_probe_1.0nM	6846.26
readout_probe_1.0nM	1811.28
readout_probe_1.0nM	2391.18
readout_probe_1.0nM	1262.99
readout_probe_1.0nM	4516.46
readout_probe_1.0nM	9475.59
readout_probe_1.0nM	7312.94
readout_probe_1.0nM	5082.39
readout_probe_1.0nM	2189.24
readout_probe_1.0nM	8199.79
readout_probe_1.0nM	3149.63
readout_probe_1.0nM	2130.72
readout_probe_1.0nM	12357.4
readout_probe_1.0nM	3365.73
readout_probe_1.0nM	2678.35
readout_probe_1.0nM	5705.4
readout_probe_1.0nM	3343.8
readout_probe_1.0nM	1323.48
readout_probe_1.0nM	2215
readout_probe_1.0nM	6886.17
readout_probe_1.0nM	3788.9
readout_probe_1.0nM	2671.85
readout_probe_1.0nM	7471.81
readout_probe_1.0nM	52294.4
readout_probe_1.0nM	4691.92
readout_probe_1.0nM	2488.49
readout_probe_1.0nM	2172.35
readout_probe_1.0nM	9106.32
readout_probe_1.0nM	2600.63
readout_probe_1.0nM	3799.27
readout_probe_1.0nM	3274.93
readout_probe_1.0nM	1954.07
readout_probe_1.0nM	2619.64
readout_probe_1.0nM	4621.7
readout_probe_1.0nM	1796.82
readout_probe_1.0nM	6276.4
readout_probe_1.0nM	2963
readout_probe_1.0nM	1896.87
readout_probe_1.0nM	3168.86
readout_probe_1.0nM	2542.66
readout_probe_1.0nM	4091.47
readout_probe_1.0nM	2144.76
readout_probe_1.0nM	1749.58
readout_probe_1.0nM	28645.1
readout_probe_1.0nM	2439.23
readout_probe_1.0nM	2742.28
readout_probe_1.0nM	2773.43
readout_probe_1.0nM	1904.9
readout_probe_1.0nM	2760.87
readout_probe_1.0nM	4376.25
readout_probe_1.0nM	1308.65
readout_probe_1.0nM	2923.55
readout_probe_1.0nM	2865.24
readout_probe_1.0nM	1448.53
readout_probe_1.0nM	1933.93
readout_probe_1.0nM	2411.73
readout_probe_1.0nM	2115.77
readout_probe_1.0nM	3562.6
readout_probe_1.0nM	4831.78
readout_probe_1.0nM	4745.07
readout_probe_1.0nM	2015.72
readout_probe_1.0nM	2106.5
readout_probe_1.0nM	9678.49
readout_probe_1.0nM	3166.52
readout_probe_1.0nM	1087.01
readout_probe_1.0nM	1982.03
readout_probe_1.0nM	10012.9
readout_probe_1.0nM	2949.08
readout_probe_1.0nM	4319.86
readout_probe_1.0nM	7721.64
readout_probe_1.0nM	4052.35
readout_probe_1.0nM	3953.72
readout_probe_1.0nM	1997.06
readout_probe_1.0nM	3203.43
readout_probe_1.0nM	4212.94
readout_probe_1.0nM	2081.48
readout_probe_1.0nM	2993.57
readout_probe_1.0nM	2910.83
readout_probe_1.0nM	6837.89
readout_probe_1.0nM	40383.4
readout_probe_1.0nM	686.243
readout_probe_1.0nM	3443.28
readout_probe_1.0nM	2213.05
readout_probe_1.0nM	2298.32
readout_probe_1.0nM	3374.54
readout_probe_1.0nM	4526.15
readout_probe_1.0nM	3054.59
readout_probe_1.0nM	5944.58
readout_probe_1.0nM	4118.14
readout_probe_1.0nM	8064.29
readout_probe_1.0nM	3996.12
readout_probe_1.0nM	1916.15
readout_probe_1.0nM	6676.93
readout_probe_1.0nM	3576.69
readout_probe_1.0nM	7511.58
readout_probe_1.0nM	2764.69
readout_probe_1.0nM	1599.64
readout_probe_1.0nM	2457.57
readout_probe_1.0nM	2962.88
readout_probe_1.0nM	2427.98
readout_probe_1.0nM	2931.03
readout_probe_1.0nM	4042.37
readout_probe_1.0nM	4430.59
readout_probe_1.0nM	4216
readout_probe_1.0nM	1720.69
readout_probe_1.0nM	6384.29
readout_probe_1.0nM	3893.06
readout_probe_1.0nM	1862.98
readout_probe_1.0nM	2767.37
readout_probe_1.0nM	2876.38
readout_probe_1.0nM	1391.51
readout_probe_1.0nM	6074.45
readout_probe_1.0nM	1159.57
readout_probe_1.0nM	2886.85
readout_probe_1.0nM	1268.21
readout_probe_1.0nM	9724.28
readout_probe_1.0nM	5807.37
readout_probe_1.0nM	1997.02
readout_probe_1.0nM	7009.64
readout_probe_1.0nM	9747.41
readout_probe_1.0nM	1464.22
readout_probe_1.0nM	3616.22
readout_probe_1.0nM	10016.5
readout_probe_1.0nM	3872.4
readout_probe_1.0nM	1969
readout_probe_1.0nM	3072.82
readout_probe_1.0nM	3647.66
readout_probe_1.0nM	2903.36
readout_probe_1.0nM	3201.26
readout_probe_1.0nM	2596.96
readout_probe_1.0nM	5982.15
readout_probe_1.0nM	1523.83
readout_probe_1.0nM	3386.22
readout_probe_1.0nM	2240.81
readout_probe_1.0nM	4172.17
readout_probe_1.0nM	2685.26
readout_probe_1.0nM	4007.35
readout_probe_1.0nM	7604.41
readout_probe_1.0nM	3087.72
readout_probe_1.0nM	2219.8
readout_probe_1.0nM	4328.44
readout_probe_1.0nM	2293.63
readout_probe_1.0nM	6287.87
readout_probe_1.0nM	2887
readout_probe_1.0nM	2726.28
readout_probe_1.0nM	1064.51
readout_probe_1.0nM	2632.39
readout_probe_1.0nM	9498.19
readout_probe_1.0nM	3695.91
readout_probe_1.0nM	2143.87
readout_probe_1.0nM	4070.11
readout_probe_1.0nM	2087.94
readout_probe_1.0nM	1290.6
readout_probe_1.0nM	3926.1
readout_probe_1.0nM	6332.96
readout_probe_1.0nM	5413.34
readout_probe_1.0nM	1581.93
readout_probe_1.0nM	1581.11
readout_probe_1.0nM	4320.44
readout_probe_1.0nM	1555.55
readout_probe_1.0nM	3953.91
readout_probe_1.0nM	2341.06
readout_probe_1.0nM	4197.71
readout_probe_1.0nM	2073.31
readout_probe_1.0nM	4928.97
readout_probe_1.0nM	6475.61
readout_probe_1.0nM	2517.99
readout_probe_1.0nM	4387.55
readout_probe_1.0nM	2690.82
readout_probe_1.0nM	3744.15
readout_probe_1.0nM	3491.11
readout_probe_1.0nM	2530.16
readout_probe_1.0nM	3576.41
readout_probe_1.0nM	3578.35
readout_probe_1.0nM	1480.1
readout_probe_1.0nM	5596.06
readout_probe_1.0nM	1621.94
readout_probe_1.0nM	3189.99
readout_probe_1.0nM	2031.99
readout_probe_1.0nM	4957.33
readout_probe_1.0nM	5751.61
readout_probe_1.0nM	1560.45
readout_probe_1.0nM	8228.82
readout_probe_1.0nM	2914.86
readout_probe_1.0nM	11187.6
readout_probe_1.0nM	1811.24
readout_probe_1.0nM	3227.73
readout_probe_1.0nM	1266.04
readout_probe_1.0nM	1997.71
readout_probe_1.0nM	1297.8
readout_probe_1.0nM	4518.35
readout_probe_1.0nM	2910.57
readout_probe_1.0nM	1610.17
readout_probe_1.0nM	2193.78
readout_probe_1.0nM	6242.49
readout_probe_1.0nM	2162.91
readout_probe_1.0nM	4010.4
readout_probe_1.0nM	4526.26
readout_probe_1.0nM	1806.04
readout_probe_1.0nM	4797.9
readout_probe_1.0nM	2255.45
readout_probe_1.0nM	1412.42
readout_probe_1.0nM	2779.08
readout_probe_1.0nM	1921.18
readout_probe_1.0nM	1945.73
readout_probe_1.0nM	6813.45
readout_probe_1.0nM	2101.09
readout_probe_1.0nM	1358.42
readout_probe_1.0nM	4120.95
readout_probe_1.0nM	3578.95
readout_probe_1.0nM	1534.61
readout_probe_1.0nM	2957.92
readout_probe_1.0nM	3378.13
readout_probe_1.0nM	1431.32
readout_probe_1.0nM	2028.17
readout_probe_1.0nM	2893.57
readout_probe_1.0nM	3752.74
readout_probe_1.0nM	1541.37
readout_probe_1.0nM	1428.31
readout_probe_1.0nM	1654.86
readout_probe_1.0nM	5013.62
readout_probe_1.0nM	1473.68
readout_probe_1.0nM	3532.17
readout_probe_1.0nM	1898.72
readout_probe_1.0nM	1671.86
readout_probe_1.0nM	1307.73
readout_probe_1.0nM	5853.92
readout_probe_1.0nM	2595.44
readout_probe_1.0nM	3567.82
readout_probe_1.0nM	4499.54
readout_probe_1.0nM	5257.62
readout_probe_1.0nM	4730.95
readout_probe_1.0nM	2314.94
readout_probe_1.0nM	8882.25
readout_probe_1.0nM	4458.61
readout_probe_1.0nM	5157.86
readout_probe_1.0nM	4801.53
readout_probe_1.0nM	2736.88
readout_probe_1.0nM	2401.43
readout_probe_1.0nM	2990.34
readout_probe_1.0nM	2412.01
readout_probe_1.0nM	3070.06
readout_probe_1.0nM	4052.82
readout_probe_1.0nM	2514.99
readout_probe_1.0nM	4247.88
readout_probe_1.0nM	3480.84
readout_probe_1.0nM	4065.81
readout_probe_1.0nM	2963.51
readout_probe_1.0nM	2929.1
readout_probe_1.0nM	3489.99
readout_probe_1.0nM	2006.71
readout_probe_1.0nM	1694.15
readout_probe_1.0nM	1627.26
readout_probe_1.0nM	3480.58
readout_probe_1.0nM	2852.55
readout_probe_1.0nM	1994.16
readout_probe_1.0nM	1704.76
readout_probe_1.0nM	4023.72
readout_probe_1.0nM	5021.03
readout_probe_1.0nM	3282.17
readout_probe_1.0nM	3590.44
readout_probe_1.0nM	3029.97
readout_probe_1.0nM	3796.51
readout_probe_1.0nM	1994.58
readout_probe_1.0nM	2616.36
readout_probe_1.0nM	1765.01
readout_probe_1.0nM	3695
readout_probe_1.0nM	2121.6
readout_probe_1.0nM	2238.74
readout_probe_1.0nM	5856.33
readout_probe_1.0nM	2129.91
readout_probe_1.0nM	1881.25
readout_probe_1.0nM	3334.69
readout_probe_1.0nM	1701.67
readout_probe_1.0nM	2328.38
readout_probe_1.0nM	4389.71
readout_probe_1.0nM	1646.88
readout_probe_1.0nM	2487.61
readout_probe_1.0nM	2251.61
readout_probe_1.0nM	1639.57
readout_probe_1.0nM	6270.71
readout_probe_1.0nM	3150.65
readout_probe_1.0nM	2125.67
readout_probe_1.0nM	3925.56
readout_probe_1.0nM	3127.95
readout_probe_1.0nM	2142.43
readout_probe_1.0nM	5801.5
readout_probe_1.0nM	7432.26
readout_probe_1.0nM	67638.5
readout_probe_1.0nM	1286.81
readout_probe_1.0nM	2952.61
readout_probe_1.0nM	3113.42
readout_probe_1.0nM	18275.9
readout_probe_1.0nM	7589.52
readout_probe_1.0nM	3298.55
readout_probe_1.0nM	1300.72
readout_probe_1.0nM	8171.55
readout_probe_1.0nM	5286.79
readout_probe_1.0nM	4204.84
readout_probe_1.0nM	2000.36
readout_probe_1.0nM	3109.57
readout_probe_1.0nM	8408.76
readout_probe_1.0nM	1898.29
readout_probe_1.0nM	2277.8
readout_probe_1.0nM	3873.59
readout_probe_1.0nM	5604.57
readout_probe_1.0nM	4072.4
readout_probe_1.0nM	2047.67
readout_probe_1.0nM	1433.85
readout_probe_1.0nM	2171.25
readout_probe_1.0nM	2679.83
readout_probe_1.0nM	3427.87
readout_probe_1.0nM	5103.74
readout_probe_1.0nM	2300.38
readout_probe_1.0nM	4761.3
readout_probe_1.0nM	2873.84
readout_probe_1.0nM	2778.7
readout_probe_1.0nM	3074.47
readout_probe_1.0nM	2907.77
readout_probe_1.0nM	3648.91
readout_probe_1.0nM	10471.6
readout_probe_1.0nM	3591.6
readout_probe_1.0nM	1668.53
readout_probe_1.0nM	1819.65
readout_probe_1.0nM	1577.25
readout_probe_1.0nM	5216.21
readout_probe_1.0nM	4266.52
readout_probe_1.0nM	2208.75
readout_probe_1.0nM	3959.22
readout_probe_1.0nM	2308.76
readout_probe_1.0nM	5414.4
readout_probe_1.0nM	4332.12
readout_probe_1.0nM	2397.02
readout_probe_1.0nM	2482.35
readout_probe_1.0nM	3264.44
readout_probe_1.0nM	2414.96
readout_probe_1.0nM	4680.57
readout_probe_1.0nM	4130.83
readout_probe_1.0nM	3281.53
readout_probe_1.0nM	7063.31
readout_probe_1.0nM	3163.04
readout_probe_1.0nM	1703.48
readout_probe_1.0nM	4827.35
readout_probe_1.0nM	3863.85
readout_probe_1.0nM	2206.51
readout_probe_1.0nM	2887.99
readout_probe_1.0nM	1946.22
readout_probe_1.0nM	2388.58
readout_probe_1.0nM	4375.3
readout_probe_1.0nM	3347.71
readout_probe_1.0nM	7430.81
readout_probe_1.0nM	6723.8
readout_probe_1.0nM	2717.32
readout_probe_1.0nM	5119.79
readout_probe_1.0nM	1682.46
readout_probe_1.0nM	3488.51
readout_probe_1.0nM	3993.51
readout_probe_1.0nM	1909.26
readout_probe_1.0nM	3207.81
readout_probe_1.0nM	2392.54
readout_probe_1.0nM	1900.54
readout_probe_1.0nM	1997.11
readout_probe_1.0nM	2510.28
readout_probe_1.0nM	4437.48
readout_probe_1.0nM	3073.53
readout_probe_1.0nM	6868.68
readout_probe_1.0nM	3723.36
readout_probe_1.0nM	1494.72
readout_probe_1.0nM	3174.52
readout_probe_1.0nM	1615.32
readout_probe_1.0nM	4435.71
readout_probe_1.0nM	2498.41
readout_probe_1.0nM	7572.2
readout_probe_1.0nM	5117.28
readout_probe_1.0nM	3139.27
readout_probe_1.0nM	2422.34
readout_probe_1.0nM	3463.53
readout_probe_1.0nM	3428.25
readout_probe_1.0nM	3816.8
readout_probe_1.0nM	2503.16
readout_probe_1.0nM	5423.91
readout_probe_1.0nM	2141.5
readout_probe_1.0nM	1465.04
readout_probe_1.0nM	5883.34
readout_probe_1.0nM	6700.97
readout_probe_1.0nM	1689.49
readout_probe_1.0nM	6700.96
readout_probe_1.0nM	6273.66
readout_probe_1.0nM	8668.95
readout_probe_1.0nM	2941.02
readout_probe_1.0nM	1690.02
readout_probe_1.0nM	4955.97
readout_probe_1.0nM	3284.59
readout_probe_1.0nM	2937.66
readout_probe_1.0nM	3184.17
readout_probe_1.0nM	2620.16
readout_probe_1.0nM	4725.24
readout_probe_1.0nM	1776.87
readout_probe_1.0nM	2838.89
readout_probe_1.0nM	3698.11
readout_probe_1.0nM	4092.7
readout_probe_1.0nM	4313.07
readout_probe_1.0nM	2554.29
readout_probe_1.0nM	3312.89
readout_probe_1.0nM	2279.27
readout_probe_1.0nM	4387.16
readout_probe_1.0nM	1700.56
readout_probe_1.0nM	4809.87
readout_probe_1.0nM	2597.9
readout_probe_1.0nM	4622.26
readout_probe_1.0nM	1838.21
readout_probe_1.0nM	1935.33
readout_probe_1.0nM	2433.39
readout_probe_1.0nM	1590.83
readout_probe_1.0nM	10679.1
readout_probe_1.0nM	1798.19
readout_probe_1.0nM	11126.2
readout_probe_1.0nM	2091.44
readout_probe_1.0nM	18363.5
readout_probe_1.0nM	2924.29
readout_probe_1.0nM	12137.5
readout_probe_1.0nM	3702.52
readout_probe_1.0nM	2703.07
readout_probe_1.0nM	2695.35
readout_probe_1.0nM	8413.16
readout_probe_1.0nM	5354.2
readout_probe_1.0nM	1838.72
readout_probe_1.0nM	2895.8
readout_probe_1.0nM	2252.87
readout_probe_1.0nM	2674.39
readout_probe_1.0nM	6377.46
readout_probe_1.0nM	4529.76
readout_probe_1.0nM	4294.36
readout_probe_1.0nM	5852.92
readout_probe_1.0nM	2096.37
readout_probe_1.0nM	3930.76
readout_probe_1.0nM	6692.02
readout_probe_1.0nM	3448.88
readout_probe_1.0nM	3086.57
readout_probe_1.0nM	12553.3
readout_probe_1.0nM	1761.21
readout_probe_1.0nM	3147.02
readout_probe_1.0nM	1592.32
readout_probe_1.0nM	1559.51
readout_probe_1.0nM	1502.18
readout_probe_1.0nM	2802.51
readout_probe_1.0nM	2529.34
readout_probe_1.0nM	2995.09
readout_probe_1.0nM	1772.54
readout_probe_1.0nM	4660.04
readout_probe_1.0nM	3577.15
readout_probe_1.0nM	2409.54
readout_probe_1.0nM	1715.68
readout_probe_1.0nM	2229.31
readout_probe_1.0nM	3920.28
readout_probe_1.0nM	1787.18
readout_probe_1.0nM	12514.8
readout_probe_1.0nM	2113
readout_probe_1.0nM	1339.92
readout_probe_1.0nM	10098.5
readout_probe_1.0nM	4896.8
readout_probe_1.0nM	6373.36
readout_probe_1.0nM	1485.6
readout_probe_1.0nM	2253.68
readout_probe_1.0nM	2565.18
readout_probe_1.0nM	1448.74
readout_probe_1.0nM	7250.62
readout_probe_1.0nM	2818.16
readout_probe_1.0nM	3704.99
readout_probe_1.0nM	2109.33
readout_probe_1.0nM	2638.77
readout_probe_1.0nM	3477.12
readout_probe_1.0nM	3196.53
readout_probe_1.0nM	2519.66
readout_probe_1.0nM	7428.34
readout_probe_1.0nM	6130.73
readout_probe_1.0nM	4435.27
readout_probe_1.0nM	3754.8
readout_probe_1.0nM	2308.36
readout_probe_1.0nM	3832.78
readout_probe_1.0nM	1852.07
readout_probe_1.0nM	3123.51
readout_probe_1.0nM	3981.61
readout_probe_1.0nM	5366.54
readout_probe_1.0nM	1780.33
readout_probe_1.0nM	4405.02
readout_probe_1.0nM	1509.99
readout_probe_1.0nM	2368.09
readout_probe_1.0nM	3270.44
readout_probe_1.0nM	3202.48
readout_probe_1.0nM	4682.93
readout_probe_1.0nM	1798.79
readout_probe_1.0nM	6205.77
readout_probe_1.0nM	2272.67
readout_probe_1.0nM	4263.49
readout_probe_1.0nM	1681.43
readout_probe_1.0nM	4831.12
readout_probe_1.0nM	4828.58
readout_probe_1.0nM	1395.29
readout_probe_1.0nM	4975.17
readout_probe_1.0nM	1531.45
readout_probe_1.0nM	2513.29
readout_probe_1.0nM	2761.19
readout_probe_1.0nM	1673.67
readout_probe_1.0nM	15903.9
readout_probe_1.0nM	2940.94
readout_probe_1.0nM	3780.44
readout_probe_1.0nM	6883.17
readout_probe_1.0nM	3085.63
readout_probe_1.0nM	2213.66
readout_probe_1.0nM	1784.65
readout_probe_1.0nM	20854.4
readout_probe_1.0nM	1447.68
readout_probe_1.0nM	3771.73
readout_probe_1.0nM	5049.31
readout_probe_1.0nM	2281.83
readout_probe_1.0nM	3323.55
readout_probe_1.0nM	3005.22
readout_probe_1.0nM	2019.95
readout_probe_1.0nM	1274.74
readout_probe_1.0nM	6387.84
readout_probe_1.0nM	2535.22
readout_probe_1.0nM	2063.25
readout_probe_1.0nM	2233.48
readout_probe_1.0nM	1997.45
readout_probe_1.0nM	2008.91
readout_probe_1.0nM	4750.81
readout_probe_1.0nM	3187.26
readout_probe_1.0nM	6257.94
readout_probe_1.0nM	2560.08
readout_probe_1.0nM	4476.24
readout_probe_1.0nM	3581.88
readout_probe_1.0nM	3224.94
readout_probe_1.0nM	4030.76
readout_probe_1.0nM	3383.51
readout_probe_1.0nM	3377.6
readout_probe_1.0nM	3386.45
readout_probe_1.0nM	5261.33
readout_probe_1.0nM	5179.44
readout_probe_1.0nM	2188.08
readout_probe_1.0nM	3107.76
readout_probe_1.0nM	2401.12
readout_probe_1.0nM	2456.4
readout_probe_1.0nM	3076.72
readout_probe_1.0nM	1985.84
readout_probe_1.0nM	2426.86
readout_probe_1.0nM	2180.77
readout_probe_1.0nM	4108.09
readout_probe_1.0nM	2949.45
readout_probe_1.0nM	5334.07
readout_probe_1.0nM	3405.23
readout_probe_1.0nM	3554.34
readout_probe_1.0nM	2474.32
readout_probe_1.0nM	3589.53
readout_probe_1.0nM	3929.43
readout_probe_1.0nM	2327.56
readout_probe_1.0nM	2376.15
readout_probe_1.0nM	2327.43
readout_probe_1.0nM	2811.39
readout_probe_1.0nM	3688.46
readout_probe_1.0nM	4063.66
readout_probe_1.0nM	1725.86
readout_probe_1.0nM	2354.75
readout_probe_1.0nM	4234.47
readout_probe_1.0nM	1106.32
readout_probe_1.0nM	3033.8
readout_probe_1.0nM	2781.37
readout_probe_1.0nM	2228.96
readout_probe_1.0nM	1462.63
readout_probe_1.0nM	2662.1
readout_probe_1.0nM	6077.13
readout_probe_1.0nM	6341.53
readout_probe_1.0nM	8488.04
readout_probe_1.0nM	1835.65
readout_probe_1.0nM	6654.6
readout_probe_1.0nM	3430.28
readout_probe_1.0nM	4170.44
readout_probe_1.0nM	5587.49
readout_probe_1.0nM	3342.1
readout_probe_1.0nM	2888.92
readout_probe_1.0nM	3909.89
readout_probe_1.0nM	1715.92
readout_probe_1.0nM	3364.22
readout_probe_1.0nM	4590.16
readout_probe_1.0nM	2120.07
readout_probe_1.0nM	3973.11
readout_probe_1.0nM	1490.5
readout_probe_1.0nM	1791.97
readout_probe_1.0nM	1657.51
readout_probe_1.0nM	3484.77
readout_probe_1.0nM	8600.15
readout_probe_1.0nM	6928.05
readout_probe_1.0nM	6221.8
readout_probe_1.0nM	7013.96
readout_probe_1.0nM	1658.35
readout_probe_1.0nM	5270.58
readout_probe_1.0nM	5534.28
readout_probe_1.0nM	2861.81
readout_probe_1.0nM	5514.21
readout_probe_1.0nM	1903.03
readout_probe_1.0nM	2600.69
readout_probe_1.0nM	1331.89
readout_probe_1.0nM	5739.13
readout_probe_1.0nM	1934.36
readout_probe_1.0nM	4449.39
readout_probe_1.0nM	2869.65
readout_probe_1.0nM	4485.5
readout_probe_1.0nM	4085.72
readout_probe_1.0nM	4752.7
readout_probe_1.0nM	2556.58
readout_probe_1.0nM	4049.25
readout_probe_1.0nM	2196.95
readout_probe_1.0nM	3461.22
readout_probe_1.0nM	2318.58
readout_probe_1.0nM	1444.78
readout_probe_1.0nM	4533.92
readout_probe_1.0nM	2266.96
readout_probe_1.0nM	2533.47
readout_probe_1.0nM	3844.7
readout_probe_1.0nM	2668.8
readout_probe_1.0nM	3401.65
readout_probe_1.0nM	5560.54
readout_probe_1.0nM	3519.39
readout_probe_1.0nM	6514.3
readout_probe_1.0nM	2053.5
readout_probe_1.0nM	3451.87
readout_probe_1.0nM	1803.59
readout_probe_1.0nM	3466.58
readout_probe_1.0nM	1523.38
readout_probe_1.0nM	4431.81
readout_probe_1.0nM	7189.84
readout_probe_1.0nM	4731.65
readout_probe_1.0nM	3977.03
readout_probe_1.0nM	1330.99
readout_probe_1.0nM	2335.39
readout_probe_1.0nM	5097.46
readout_probe_1.0nM	3542.4
readout_probe_1.0nM	2380.86
readout_probe_1.0nM	1454.17
readout_probe_1.0nM	3284.09
readout_probe_1.0nM	2581.85
readout_probe_1.0nM	2136.35
readout_probe_1.0nM	21354.7
readout_probe_1.0nM	4641.28
readout_probe_1.0nM	1692.56
readout_probe_1.0nM	3579.74
readout_probe_1.0nM	2442.28
readout_probe_1.0nM	1608.18
readout_probe_1.0nM	4036.11
readout_probe_1.0nM	8905.73
readout_probe_1.0nM	2546.43
readout_probe_1.0nM	3869.47
readout_probe_1.0nM	9847.5
readout_probe_1.0nM	3709.04
readout_probe_1.0nM	3114.07
readout_probe_1.0nM	5361.55
readout_probe_1.0nM	3338.18
readout_probe_1.0nM	2329.2
readout_probe_1.0nM	59855.1
readout_probe_1.0nM	4681.1
readout_probe_1.0nM	1925.12
readout_probe_1.0nM	2035.89
readout_probe_1.0nM	2386.3
readout_probe_1.0nM	4578.82
readout_probe_1.0nM	3229.29
readout_probe_1.0nM	1280.22
readout_probe_1.0nM	2619.93
readout_probe_1.0nM	2219.46
readout_probe_1.0nM	4040.51
readout_probe_1.0nM	2195.53
readout_probe_1.0nM	3838.67
readout_probe_1.0nM	2692.9
readout_probe_1.0nM	2269.82
readout_probe_1.0nM	1540.89
readout_probe_1.0nM	4570.91
readout_probe_1.0nM	3667.96
readout_probe_1.0nM	4413.3
readout_probe_1.0nM	2200.01
readout_probe_1.0nM	5894.65
readout_probe_1.0nM	4539.31
readout_probe_1.0nM	7888.83
readout_probe_1.0nM	3725.96
readout_probe_1.0nM	2574.94
readout_probe_1.0nM	4691.62
readout_probe_1.0nM	4841.65
readout_probe_1.0nM	3310.5
readout_probe_1.0nM	5520.4
readout_probe_1.0nM	1583.92
readout_probe_1.0nM	3143.36
readout_probe_1.0nM	1695.57
readout_probe_1.0nM	3837.38
readout_probe_1.0nM	4608.96
readout_probe_1.0nM	2334.94
readout_probe_1.0nM	3999.96
readout_probe_1.0nM	4192.73
readout_probe_1.0nM	3376.15
readout_probe_1.0nM	4608.02
readout_probe_1.0nM	4525.02
readout_probe_1.0nM	5866.17
readout_probe_1.0nM	3974.83
readout_probe_1.0nM	4016.7
readout_probe_1.0nM	4075.41
readout_probe_1.0nM	3836.15
readout_probe_1.0nM	1371.34
readout_probe_1.0nM	3131.04
readout_probe_1.0nM	3560.52
readout_probe_1.0nM	5327.43
readout_probe_1.0nM	5601.58
readout_probe_1.0nM	7911.59
readout_probe_1.0nM	2613.22
readout_probe_1.0nM	1718.77
readout_probe_1.0nM	5477.92
readout_probe_1.0nM	7022.92
readout_probe_1.0nM	5651.1
readout_probe_1.0nM	1400.76
readout_probe_1.0nM	2007.64
readout_probe_1.0nM	3312.37
readout_probe_1.0nM	6983.98
readout_probe_1.0nM	4380.07
readout_probe_1.0nM	2311.22
readout_probe_1.0nM	2375.58
readout_probe_1.0nM	2794.83
readout_probe_1.0nM	2898.08
readout_probe_1.0nM	3925.64
readout_probe_1.0nM	3966.48
readout_probe_1.0nM	4283.38
readout_probe_1.0nM	5682.93
readout_probe_1.0nM	7810.27
readout_probe_1.0nM	1784.81
readout_probe_1.0nM	7942.66
readout_probe_1.0nM	1936.37
readout_probe_1.0nM	2300.35
readout_probe_1.0nM	2458.38
readout_probe_1.0nM	1861.01
readout_probe_1.0nM	2329.86
readout_probe_1.0nM	12309.2
readout_probe_1.0nM	4355.34
readout_probe_1.0nM	2993.29
readout_probe_1.0nM	2101.95
readout_probe_1.0nM	3598.91
readout_probe_1.0nM	4367.14
readout_probe_1.0nM	5786.52
readout_probe_1.0nM	1920.22
readout_probe_1.0nM	1882.13
readout_probe_1.0nM	3735.67
readout_probe_1.0nM	4931.74
readout_probe_1.0nM	2119
readout_probe_1.0nM	2501.46
readout_probe_1.0nM	4746.65
readout_probe_1.0nM	2766.29
readout_probe_1.0nM	2133.45
readout_probe_1.0nM	3367.02
readout_probe_1.0nM	3179.12
readout_probe_1.0nM	1913.04
readout_probe_1.0nM	2276.96
readout_probe_1.0nM	5285.93
readout_probe_1.0nM	3797.9
readout_probe_1.0nM	7080.48
readout_probe_1.0nM	2939.55
readout_probe_1.0nM	1878
readout_probe_1.0nM	1736.52
readout_probe_1.0nM	2500.44
readout_probe_1.0nM	2672.67
readout_probe_1.0nM	2732.26
readout_probe_1.0nM	2334.69
readout_probe_1.0nM	3215.09
readout_probe_1.0nM	3604.05
readout_probe_1.0nM	8289.57
readout_probe_1.0nM	3621.47
readout_probe_1.0nM	9785.53
readout_probe_1.0nM	3900.32
readout_probe_1.0nM	2806.18
readout_probe_1.0nM	3343.44
readout_probe_1.0nM	2911.33
readout_probe_1.0nM	1435.59
readout_probe_1.0nM	960.059
readout_probe_1.0nM	2815.22
readout_probe_1.0nM	3177.51
readout_probe_1.0nM	14906.5
readout_probe_1.0nM	5828.24
readout_probe_1.0nM	2424.53
readout_probe_1.0nM	6208.98
readout_probe_1.0nM	2389.11
readout_probe_1.0nM	3940.31
readout_probe_1.0nM	2228.76
readout_probe_1.0nM	5214.12
readout_probe_1.0nM	2016.91
readout_probe_1.0nM	3724.22
readout_probe_1.0nM	4149.08
readout_probe_1.0nM	4924.55
readout_probe_1.0nM	3587.46
readout_probe_1.0nM	2228.43
readout_probe_1.0nM	2676.77
readout_probe_1.0nM	2603.04
readout_probe_1.0nM	2949.54
readout_probe_1.0nM	3458.26
readout_probe_1.0nM	2252.13
readout_probe_1.0nM	3277.07
readout_probe_1.0nM	4930.98
readout_probe_1.0nM	2340.49
readout_probe_1.0nM	3463.35
readout_probe_1.0nM	2532.3
readout_probe_1.0nM	2688.19
readout_probe_1.0nM	2163.9
readout_probe_1.0nM	2284.37
readout_probe_1.0nM	2687.74
readout_probe_1.0nM	3669.2
readout_probe_1.0nM	2991.34
readout_probe_1.0nM	4486.06
readout_probe_1.0nM	3112.46
readout_probe_1.0nM	4942.45
readout_probe_1.0nM	4659.46
readout_probe_1.0nM	4049.63
readout_probe_1.0nM	4861.9
readout_probe_1.0nM	8188.33
readout_probe_1.0nM	1473.54
readout_probe_1.0nM	4523.48
readout_probe_1.0nM	2623.2
readout_probe_1.0nM	2073.73
readout_probe_1.0nM	2107.23
readout_probe_1.0nM	1696.41
readout_probe_1.0nM	12808.7
readout_probe_1.0nM	3157.91
readout_probe_1.0nM	2647.67
readout_probe_1.0nM	1331.13
readout_probe_1.0nM	1633.87
readout_probe_5.0nM	7007.39
readout_probe_5.0nM	4699.51
readout_probe_5.0nM	3256.78
readout_probe_5.0nM	7116.79
readout_probe_5.0nM	153816
readout_probe_5.0nM	10777.9
readout_probe_5.0nM	3917.93
readout_probe_5.0nM	1584.57
readout_probe_5.0nM	3464.11
readout_probe_5.0nM	1825.74
readout_probe_5.0nM	2156.69
readout_probe_5.0nM	1524.22
readout_probe_5.0nM	4243.54
readout_probe_5.0nM	3228.52
readout_probe_5.0nM	3927.72
readout_probe_5.0nM	6676.09
readout_probe_5.0nM	1758.56
readout_probe_5.0nM	6559.6
readout_probe_5.0nM	9972.96
readout_probe_5.0nM	1845.76
readout_probe_5.0nM	4344.12
readout_probe_5.0nM	2539.78
readout_probe_5.0nM	2930.58
readout_probe_5.0nM	4051.25
readout_probe_5.0nM	1358.5
readout_probe_5.0nM	1988.7
readout_probe_5.0nM	1117.7
readout_probe_5.0nM	1582.55
readout_probe_5.0nM	4073.34
readout_probe_5.0nM	9850.25
readout_probe_5.0nM	2642.79
readout_probe_5.0nM	9064
readout_probe_5.0nM	6429.88
readout_probe_5.0nM	14401.8
readout_probe_5.0nM	3500.82
readout_probe_5.0nM	5450.65
readout_probe_5.0nM	2554.47
readout_probe_5.0nM	2249.61
readout_probe_5.0nM	4787.37
readout_probe_5.0nM	5805.45
readout_probe_5.0nM	1691.8
readout_probe_5.0nM	4693.08
readout_probe_5.0nM	5680.3
readout_probe_5.0nM	5921.8
readout_probe_5.0nM	13787.5
readout_probe_5.0nM	4386.07
readout_probe_5.0nM	2917.58
readout_probe_5.0nM	7510.55
readout_probe_5.0nM	2255.21
readout_probe_5.0nM	1535.1
readout_probe_5.0nM	2277.38
readout_probe_5.0nM	11157.1
readout_probe_5.0nM	1999.54
readout_probe_5.0nM	3459.84
readout_probe_5.0nM	8505.22
readout_probe_5.0nM	14024.1
readout_probe_5.0nM	3219.47
readout_probe_5.0nM	18253.4
readout_probe_5.0nM	4307.35
readout_probe_5.0nM	4573.81
[truncated: 12,872 more rows]

## Sheet: panel e
Tissue depth (um)	RNA molecule number per FOV (10^3)	Normalized RNA molecule intensity
1	6.651	0.799548
2	6.84369	0.825387
3	6.77211	0.813833
4	6.57455	0.732233
5	6.62003	0.773968
6	6.53335	0.754543
7	6.57304	0.833402
8	6.63839	0.777436
9	6.73875	0.752779
10	6.64455	0.829935
11	6.78585	0.754541
12	6.66493	0.736342
13	6.76403	0.814616
14	6.69498	0.789135
15	6.79029	0.789135
16	6.87943	0.79918
17	6.89998	0.829193
18	6.99299	0.772152
19	7.01307	0.797787
20	7.08724	0.81379
21	6.99314	0.822115
22	6.99144	0.83712
23	7.1007	0.695835
24	7.04065	0.785655
25	6.88404	0.75865
26	6.97182	0.776165
27	7.01408	0.759912
28	7.10278	0.76845
29	7.08863	0.747496
30	7.19858	0.706794
31	7.19858	0.731527
32	7.18238	0.731527
33	7.10522	0.717255
34	7.10522	0.733374
35	7.00923	0.70836
36	7.00923	0.720687
37	7.00923	0.650045
38	7.00923	0.765319
39	7.185	0.694465
40	7.24599	0.736314
41	7.28226	0.683899
42	7.30816	0.782183
43	7.38627	0.76131
44	7.35532	0.739145
45	7.41643	0.727732
46	7.20448	0.761475
47	7.02573	0.677051
48	7.11924	0.731485
49	7.00961	0.660221
50	6.86129	0.718339
51	6.76169	0.653763
52	6.65402	0.667181
53	6.78015	0.727145
54	6.7012	0.7201
55	6.76061	0.666808
56	6.70042	0.743992
57	6.77438	0.755721
58	6.90302	0.727341
59	6.90302	0.761497
60	7.04189	0.804245
61	7.06068	0.735364
62	7.19756	0.719122
63	7.344	0.736929
64	7.33291	0.716682
65	7.47771	0.727609
66	7.52799	0.731963
67	7.52799	0.668244
68	7.55663	0.731841
69	7.47891	0.761741
70	7.40196	0.735763
71	7.51061	0.727928
72	7.38876	0.724643
73	7.32786	0.744771
74	7.13645	0.707889
75	6.95772	0.663352
76	7.07933	0.653606
77	6.97646	0.708347
78	6.60911	0.606407
79	6.36849	0.643979
80	6.38963	0.601124
81	6.40125	0.619585
82	6.46718	0.619585
83	6.56432	0.68155
84	6.65215	0.714442
85	6.92428	0.671613
