# Supplementary material for: Three-dimensional single-cell transcriptome imaging of thick tissues
Source: eLife. 2024 Dec 27;12:RP90029. doi: 10.7554/eLife.90029 (PMC11677232; doi:10.7554/eLife.90029)
Supplement: Figure 2—figure supplement 2—source data 1. [file elife-90029-fig2-figsupp2-data1.xlsx]

## Sheet: panel a
Tissue depth (um)	RNA copy number
1	6051.64
2	5996.72
3	5908.62
4	5807.06
5	5726.88
6	5639.28
7	5564.02
8	5507.08
9	5465.02
10	5383.3
11	5294.88
12	5199.96
13	5134.6
14	5050.56
15	4973.34
16	4895.56
17	4844.58
18	4749.34
19	4692.88
20	4630.94
21	4564.5
22	4485.2
23	4435.54
24	4380.88
25	4303.7
26	4243.68
27	4203.74
28	4180.66
29	4115.88
30	4057.82
31	3997.56
32	3953.24
33	3923.18
34	3870.08
35	3838.74
36	3789.18
37	3753.84
38	3710.6
39	3690.24
40	3653.48
41	3638.08
42	3594.68
43	3556.96
44	3531.98
45	3492.1
46	3455.24
47	3443.86
48	3399.62
49	3391.74
50	3355.16
51	3347.2
52	3326.4
53	3288.66
54	3269.44
55	3257.98
56	3218.3
57	3187.9
58	3173.76
59	3173.06
60	3138.52
61	3121.12
62	3099.68
63	3089.66
64	3075.8
65	3075.5
66	3051.32
67	3048.6
68	3026.32
69	3005.6
70	3001.86
71	3008.36
72	2988.06
73	2977.08
74	2946.28
75	2951.8
76	2948.86
77	2951.02
78	2937.46
79	2908.86
80	2900.56
81	2899.3
82	2882.22
83	2878.76
84	2896.68
85	2870.38
86	2874.58
87	2858.14
88	2872.34
89	2862.56
90	2864.46
91	2865.9
92	2860.22
93	2859.82
94	2860.44
95	2878.04
96	2874.86
97	2888.3
98	2902.18
99	2920.26

## Sheet: panel b
Tissue depth (um)	Pearson correlation
1	0.67356
2	0.675003
3	0.667464
4	0.663835
5	0.664167
6	0.658318
7	0.65579
8	0.656431
9	0.653358
10	0.652576
11	0.647501
12	0.643336
13	0.637591
14	0.630732
15	0.629561
16	0.627639
17	0.622476
18	0.616469
19	0.613967
20	0.606246
21	0.601168
22	0.603556
23	0.593386
24	0.584945
25	0.581571
26	0.574312
27	0.571339
28	0.56615
29	0.558513
30	0.556098
31	0.54373
32	0.541239
33	0.527557
34	0.528862
35	0.526131
36	0.512312
37	0.505325
38	0.507229
39	0.498051
40	0.495877
41	0.48943
42	0.479188
43	0.472837
44	0.467646
45	0.46846
46	0.458073
47	0.456855
48	0.448014
49	0.444621
50	0.444276
51	0.440281
52	0.436484
53	0.427153
54	0.416555
55	0.417918
56	0.411176
57	0.408825
58	0.402865
59	0.393328
60	0.389814
61	0.385659
62	0.378601
63	0.374948
64	0.377207
65	0.371904
66	0.367545
67	0.360181
68	0.352581
69	0.357896
70	0.357645
71	0.34744
72	0.344907
73	0.349587
74	0.337814
75	0.336914
76	0.329044
77	0.331461
78	0.328147
79	0.320237
80	0.320978
81	0.306388
82	0.316387
83	0.312098
84	0.306297
85	0.308248
86	0.298867
87	0.299478
88	0.292366
89	0.288156
90	0.283496
91	0.279661
92	0.292214
93	0.277356
94	0.273641
95	0.269481
96	0.270909
97	0.267252
98	0.269823
99	0.261563

## Sheet: panel c
Gene	RNA copy number / FOV / z-plane 100um-thick MERFISH	FPKM bulk RNA-seq
Cxcl14	41.2986	10.5698
Timp3	30.9628	15.9044
Grik1	12.3826	1.53076
Satb2	108.26	15.1253
Rgs5	62.9056	7.39111
Fbxl7	6.1214	0.091474
Olfm3	5.3	85.5977
Fst	17.3334	0.617362
Iqgap2	31.4996	9.33663
Rorb	28.1148	20.3885
Dnase1l3	4.8776	0.00153656
Flrt3	54.4632	2.94432
Otof	6.0624	0.413831
Npnt	7.5218	2.60793
Phactr2	24.6402	6.38315
Chn2	16.8964	13.3993
Trpc4	14.9092	1.83817
Sulf2	42.6946	6.65648
Pou3f3	87.5136	11.1625
Cdh13	14.828	6.27913
Grin3a	7.9792	1.72372
Barx2	23.576	3.07667
Fezf2	10.5674	4.67254
Ano4	13.7212	2.61482
Tunar	3.1338	1.12207
Nkain3	9.6476	0.561798
Syt10	35.4978	2.02019
Sncg	8.1074	0.329602
Col23a1	23.4886	0.412836
Il4ra	5.798	0.464893
Prox1	4.0052	1.08956
Tnfaip6	13.2284	0.970432
Prss12	14.3116	3.20151
Col25a1	21.8296	4.1959
Ptprt	71.9458	12.9661
Ptprk	30.4768	5.52784
Lypd1	3.6494	5.86987
Bmpr1b	8.066	2.68873
Sox10	4.658	2.34712
Bdnf	19.4544	2.69479
Ccnb1	7.0552	0.0447665
Slc32a1	19.958	5.51973
Cdh12	17.6982	15.6053
B4galnt3	26.56	0.121019
Slc30a3	27.071	4.32562
Hs3st5	3.4626	1.59508
Adamts4	8.9858	1.67616
Ccbe1	9.3756	0.479027
Cdh9	4.7348	4.57089
Chodl	2.5486	0.182476
Plcxd3	7.6674	2.60377
Rnf152	13.115	1.39922
Nos1	9.4012	2.8845
Adra1b	7.971	1.37022
Col24a1	4.7526	0.38045
Adam2	4.9952	0.00327644
Tshz2	51.5342	3.48962
Prr16	5.5376	3.98322
Ptpru	4.3198	1.41731
Sgcd	14.0634	1.02135
Chat	28.5936	0.0280942
Unc5d	19.7674	7.46088
Wnt7b	10.1452	0.896907
Tcap	17.8468	1.42613
Ctss	6.8164	33.9322
Glra1	4.9624	0.127827
Serpinf1	3.6898	0.721586
Col15a1	3.891	0.33015
Lama3	7.4086	0.436497
Pld5	4.2048	2.22707
Car3	4.6124	0.263054
Rfx3	7.3966	4.77604
Daam2	36.8292	13.2458
Npas1	3.9362	0.496996
Clrn1	4.814	0.110283
Vwc2	14.69	0.878795
Foxp2	22.8566	26.5444
5730522E02Rik	8.0264	0.409702
Nxph2	1.1738	0.564376
Ptger3	13.0182	0.404679
Parm1	67.1088	9.52874
Crhr2	5.3738	0.0554381
Cldn5	10.5616	2.63981
Moxd1	36.91	0.763948
Pcdh8	10.5994	1.09166
Igf2	11.3938	1.75053
Pxdc1	13.8578	0.262612
Th	4.9836	0.133872
Aqp4	18.2876	21.5863
Col14a1	3.2092	0.0449267
Hpse	0.741	0.126326
Thbs2	7.1984	1.00905
Chrna2	31.0344	0.0654367
Nhs	2.0354	0.681831
Marcksl1	6.6522	12.9831
Shisa9	14.823	5.45614
Vipr2	0.7868	0.0301263
Sema3e	50.7442	8.25559
Ikzf2	2.3094	0.478877
Adamts2	0.7108	0.202014
Plch1	19.196	0.598033
Cplx3	8.7682	7.10458
2024-03-01	10.6452	3.34511
Myh14	10.3278	1.46581
Ramp1	24.665	9.26946
Ankfn1	4.1648	1.08652
Prdm8	9.9318	6.4032
Teddm3	9.8142	0.0214975
Lyzl4	1.4692	0.0809848
Thsd7a	18.6822	6.85179
Grm8	8.924	5.65687
Ccdc162	6.0808	0.075492
Nr2f2	21.8532	5.0641
Slco5a1	2.1888	0.119548
Cbln2	7.342	6.482
Pde11a	6.1098	0.398746
Slc17a6	15.6354	6.23866
Sulf1	15.6012	3.47282
Il1rapl2	12.5546	2.66775
Gpc6	5.8528	2.12232
Ust	17.1666	2.73711
Itgb8	16.6656	8.82788
St6galnac5	9.5872	3.61763
Acta2	3.7666	0.676786
Dmkn	3.9814	1.24207
Brinp3	14.69	11.5192
Chrm2	9.3868	7.97584
Cobll1	14.8456	1.0828
Npsr1	0.9944	0.63498
Pdgfc	2.2874	1.37527
L3mbtl4	12.4302	0.286985
Slc25a13	11.6132	0.218484
Elfn1	4.7434	3.48531
Pou6f2	9.6172	1.44753
Tbc1d4	8.7332	0.341044
Oprk1	10.9124	1.15642
Cd24a	33.3238	1.609
Prok2	0.6996	0.0321352
Tox	12.2422	4.52523
Cemip	9.325	1.0356
Ccdc80	4.64	1.42439
Ceacam9	8.503	0.237844
Egfem1	5.939	1.23585
Dscaml1	37.7844	3.50875
Grm1	20.4154	2.92908
Lmo1	25.0184	0.717615
Cd14	5.4988	0.288409
Ubash3b	23.32	2.92994
Cntnap5b	19.1114	2.55094
Alk	2.8006	0.612257
Ccdc3	6.5814	2.35856
Osr1	5.6864	0.395592
5031425F14Rik	2.5056	0.0265103
Bcl11b	21.893	7.28234
Ndst4	37.9822	0.134388
Opalin	2.3782	2.22729
Cdcp1	14.1286	0.02785
Slc17a8	4.7328	0.792581
Nxph4	2.7468	0.50308
Rxfp2	5.2136	0.234937
Igfbp4	18.2444	16.7764
Tmtc2	3.9354	1.60273
Rerg	1.5946	1.21335
Tenm3	25.12	6.80601
C1qtnf7	11.9754	0.135753
Frem2	5.107	0.20936
Asic4	2.3314	0.350706
Npy2r	8.1812	0.35631
Unc13c	13.2366	3.29819
Lhx6	6.7818	1.77304
Zfp804b	6.4832	0.538375
Syt6	15.3928	1.23419
Nxph1	14.0704	3.43814
Spon1	15.7316	8.70198
Ltf	5.7934	0.00546577
Egr2	10.3224	0.466238
Cux2	56.9758	14.8014
Pdgfra	33.032	3.80202
Sp8	2.9916	0.209852
Trpc6	24.238	5.61778
Rgs6	36.0356	13.0603
Kcng1	11.5212	1.2676
Meis2	20.7254	27.4998
Vtn	16.878	2.29526
Syndig1	14.495	7.72405
Cbln4	11.2536	2.49574
Corin	1.9584	0.0282821
Igfbp5	80.0238	16.625
Luzp2	34.9116	44.9368
Pdlim5	29.8848	2.16146
Sema5a	33.8322	3.33163
Trp53i11	31.8134	4.60942
Sertm1	19.3524	4.02171
Egln3	2.976	1.39218
Reln	23.0126	1.7338
Cdca7	0.6344	0.284826
Mrc1	3.6528	0.554473
Lsp1	6.932	0.762246
Ror1	18.9658	0.0503968
Ptprm	35.5742	10.2543
Prokr2	6.9648	0.127153
Egfr	18.0268	1.56285
Sox6	6.6676	1.68842
Gfap	13.9512	13.1911
Wipf3	50.6102	11.8391
Rspo1	12.4054	6.71747
Fosb	6.6462	0.769098
Tmem163	13.8588	1.68965
Cspg4	2.9162	0.34951
Kcnj8	1.7392	0.131398
Pou3f1	9.5992	2.06454
Bgn	3.6692	0.786226
Blnk	19.512	1.17689
Cacng5	44.8004	0.344907
Camk2d	44.908	12.7791
Nr4a1	52.5204	1.29913
Rxfp1	7.9714	3.90419
Epha7	11.3186	8.01599
Nr4a2	10.7198	4.82603
Cdh20	11.7966	3.27205
Inpp4b	3.703	0.661409
Calb2	45.548	1.52659
Enpp6	1.6686	1.03014
Ntng2	12.6992	4.53921
Prss23	11.9272	3.41235
Scgn	0.6844	0.0674668
Unc5b	2.9362	0.589882
Fndc7	1.5818	0.0393751
Slc44a5	3.2298	0.310406
Flt1	17.4294	3.09164
C1ql3	12.8982	19.4887
Nnmt	19.9046	0.0662084
