# Supplementary material for: Three-dimensional single-cell transcriptome imaging of thick tissues
Source: eLife. 2024 Dec 27;12:RP90029. doi: 10.7554/eLife.90029 (PMC11677232; doi:10.7554/eLife.90029)
Supplement: Figure 2—figure supplement 3—source data 1. [file elife-90029-fig2-figsupp3-data1.xlsx]

## Sheet: panel b
Buffer Name	Expansion Factor
2X SSC	1.08
10% EC Wash	1.12
10% Formamide Wash	1.04
rPCO-based Imaging Buffer	1.09
Glucose-based Imaging Buffer	1.02
TCEP Cleavage	1.11
