# Supplementary material for: Three-dimensional single-cell transcriptome imaging of thick tissues
Source: eLife. 2024 Dec 27;12:RP90029. doi: 10.7554/eLife.90029 (PMC11677232; doi:10.7554/eLife.90029)
Supplement: Supplementary file 4. — The first column is the gene name, the second column is the Ensembl transcript ID, and the following columns indicate the binary values for each of the 20 bits indicated by name of the corresponding readout sequence. Barcodes that were used as blank controls are denoted by a gene name that begins with ‘Blank-.’ [file elife-90029-supp4.xlsx]

## Sheet: in
name	id	RS0015	RS0083	RS0095	RS0109	RS0175	RS0237	RS0247	RS0255	RS0307	RS0332	RS0343	RS0384	RS0406	RS0451	RS0468	RS0548	RS0578	RS0584	RS0639	RS0707
Slc17a6	ENSMUST00000032710.7	0	0	0	0	0	0	0	1	0	0	0	0	0	0	1	1	0	0	1	0
Fbxw13	ENSMUST00000061456.8	0	0	0	0	0	0	0	0	0	0	1	1	0	1	0	0	1	0	0	0
Oprk1	ENSMUST00000160777.8	1	0	1	0	0	0	0	0	1	0	0	0	1	0	0	0	0	0	0	0
Crhr2	ENSMUST00000166954.2	0	1	0	0	0	0	0	0	0	1	0	0	0	0	0	0	0	1	0	1
Pcdh11x	ENSMUST00000192677.6	0	0	0	1	0	1	1	0	0	0	0	0	0	0	0	0	1	0	0	0
Sox8	ENSMUST00000025003.10	1	1	0	0	1	0	0	0	0	1	0	0	0	0	0	0	0	0	0	0
Onecut2	ENSMUST00000175965.10	0	0	0	0	0	0	1	1	0	0	0	0	1	0	0	1	0	0	0	0
Sgk1	ENSMUST00000120509.8	0	0	0	0	0	0	0	0	1	0	0	1	0	1	1	0	0	0	0	0
Omp	ENSMUST00000098281.4	0	0	0	1	1	1	0	0	0	0	1	0	0	0	0	0	0	0	0	0
Oprd1	ENSMUST00000056336.2	0	0	1	0	0	0	1	0	0	0	0	0	0	0	0	0	0	1	0	1
Pak3	ENSMUST00000112863.8	0	0	0	0	1	0	0	0	0	0	0	0	1	0	1	0	0	0	1	0
Rnd3	ENSMUST00000154545.2	0	0	1	0	0	0	0	1	1	0	0	0	0	0	0	0	0	0	1	0
Lmod1	ENSMUST00000059352.3	1	0	0	0	0	0	0	0	0	0	0	0	0	0	0	1	1	1	0	0
Cplx3	ENSMUST00000045068.10	0	0	0	0	0	0	0	0	0	1	0	1	0	1	0	0	0	0	0	1
Selplg	ENSMUST00000198891.2	0	1	0	0	0	1	0	0	1	0	1	0	0	0	0	0	0	0	0	0
Coch	ENSMUST00000164782.10	0	0	0	1	0	0	0	0	0	0	1	0	0	1	0	1	0	0	0	0
Bmp7	ENSMUST00000009143.8	0	0	0	0	0	0	1	0	0	0	0	0	1	0	0	0	1	0	0	1
Aqp4	ENSMUST00000079081.8	0	0	1	0	0	1	0	0	0	1	0	0	0	0	0	0	0	0	1	0
Sytl4	ENSMUST00000033608.15	1	1	0	0	0	0	0	0	0	0	0	1	0	0	0	0	0	1	0	0
Ntsr1	ENSMUST00000029084.9	0	0	0	1	1	0	0	1	0	0	0	0	0	0	0	0	0	1	0	0
Cxcl14	ENSMUST00000021970.11	0	0	0	0	0	1	0	0	0	0	0	0	0	1	1	0	1	0	0	0
Tacr3	ENSMUST00000029822.6	0	0	1	0	1	0	0	0	1	0	1	0	0	0	0	0	0	0	0	0
Egr2	ENSMUST00000048289.14	1	0	0	0	0	0	0	1	0	0	0	1	0	0	0	1	0	0	0	0
Crhr1	ENSMUST00000093925.5	0	0	0	1	0	0	0	0	0	1	0	0	1	0	1	0	0	0	0	0
Serpine1	ENSMUST00000041388.11	0	1	0	0	0	0	0	0	0	0	0	1	0	0	0	0	0	0	1	1
Gbx2	ENSMUST00000036954.9	0	0	1	0	0	0	1	1	0	0	0	0	0	0	0	0	1	0	0	0
Plin3	ENSMUST00000019726.8	0	0	0	0	0	0	0	0	1	0	0	0	0	0	0	1	0	0	1	1
Slc17a8	ENSMUST00000020102.14	0	0	0	1	1	0	1	0	0	0	0	0	0	1	0	0	0	0	0	0
Cbln2	ENSMUST00000122079.8	1	0	0	0	0	0	0	0	0	1	0	0	0	0	1	0	0	1	0	0
Brs3	ENSMUST00000033464.4	0	1	0	0	0	1	0	0	0	0	0	0	1	1	0	0	0	0	0	0
Col25a1	ENSMUST00000106353.2	0	1	0	0	0	0	0	0	0	0	1	1	0	0	0	1	0	0	0	0
Ano3	ENSMUST00000099623.10	0	0	1	0	0	1	0	1	0	0	0	0	0	0	0	0	0	1	0	0
Myh11	ENSMUST00000090287.5	0	0	0	0	0	0	1	0	1	0	0	0	1	0	0	0	0	0	1	0
Pdgfra	ENSMUST00000168162.5	0	0	0	1	0	0	0	0	0	1	0	0	0	0	0	0	1	0	0	1
Trhr	ENSMUST00000038856.14	1	0	0	0	1	1	0	0	0	0	0	0	0	0	1	0	0	0	0	0
Sp9	ENSMUST00000090813.6	1	0	0	0	0	0	0	0	0	0	1	1	1	0	0	0	0	0	0	0
Etv1	ENSMUST00000095767.11	0	0	0	1	0	0	0	0	0	0	0	0	0	0	1	1	1	0	0	0
Gad1	ENSMUST00000155979.8	0	0	0	0	1	0	1	1	0	0	1	0	0	0	0	0	0	0	0	0
Greb1	ENSMUST00000162112.8	0	0	1	0	0	0	0	0	1	1	0	0	0	0	0	0	0	0	0	1
Dgkk	ENSMUST00000145302.3	0	1	0	0	0	0	0	0	0	0	1	0	0	1	0	0	0	1	0	0
Sema3c	ENSMUST00000030568.14	0	0	0	0	0	0	0	1	0	1	0	0	1	0	0	0	0	0	1	0
Ccnd2	ENSMUST00000000188.12	1	1	0	1	0	0	0	0	0	0	0	0	0	0	0	1	0	0	0	0
Ndnf	ENSMUST00000054351.6	0	0	1	0	0	1	0	0	1	0	0	0	0	0	0	0	1	0	0	0
Slco1a4	ENSMUST00000165990.8	0	0	0	0	1	0	0	0	0	0	0	1	0	0	1	0	0	0	0	1
Ramp3	ENSMUST00000139540.2	1	0	0	0	0	0	1	0	0	0	0	0	0	1	0	0	0	1	0	0
Avpr2	ENSMUST00000101470.3	0	0	0	1	1	0	0	0	0	0	0	0	0	0	0	0	1	0	1	0
Slc18a2	ENSMUST00000236270.2	0	0	0	0	0	0	0	0	1	0	0	1	0	0	0	0	0	1	0	1
Gem	ENSMUST00000108304.9	0	0	1	0	0	0	0	0	0	1	0	0	1	1	0	0	0	0	0	0
Rgs5	ENSMUST00000027997.9	0	1	0	0	0	1	1	0	0	0	0	0	0	0	0	0	0	0	1	0
Sox4	ENSMUST00000067230.6	0	0	0	0	0	0	0	1	0	0	1	0	1	0	1	0	0	0	0	0
Necab1	ENSMUST00000041606.14	0	1	0	0	0	0	1	0	0	0	0	0	0	0	0	1	0	1	0	0
Adora2a	ENSMUST00000105420.3	1	0	0	0	1	0	0	0	0	0	0	0	0	1	0	1	0	0	0	0
Cbln1	ENSMUST00000034076.16	0	0	0	0	0	0	0	1	0	0	1	1	0	0	0	0	0	0	1	0
Bdnf	ENSMUST00000053317.12	0	0	0	0	0	1	0	0	0	1	0	0	0	0	1	0	0	0	0	1
Isl1	ENSMUST00000036060.13	0	0	1	1	0	0	0	0	1	0	0	0	0	0	1	0	0	0	0	0
Prlr	ENSMUST00000124470.8	0	1	1	0	1	0	0	0	0	0	0	0	0	0	0	0	1	0	0	0
Tacr1	ENSMUST00000032122.11	0	0	0	0	0	0	0	0	1	0	1	0	0	0	0	1	0	1	0	0
Avpr1a	ENSMUST00000020323.7	0	0	0	0	0	0	0	1	0	1	0	1	0	0	0	0	1	0	0	0
Ace2	ENSMUST00000112271.10	1	0	0	0	0	0	0	0	0	0	0	0	0	1	0	0	0	0	1	1
Sema4d	ENSMUST00000021900.14	0	0	0	1	0	1	0	0	0	0	0	1	1	0	0	0	0	0	0	0
Calcr	ENSMUST00000075644.13	1	0	0	1	0	0	1	0	0	0	0	0	1	0	0	0	0	0	0	0
Cspg5	ENSMUST00000197850.5	0	0	1	0	1	0	0	1	0	1	0	0	0	0	0	0	0	0	0	0
Kiss1r	ENSMUST00000219883.2	0	0	0	0	0	1	0	0	1	0	0	0	0	0	1	0	0	1	0	0
Cckbr	ENSMUST00000033189.6	0	1	0	0	0	0	0	0	0	0	0	0	0	1	0	0	1	0	1	0
Ndrg1	ENSMUST00000171569.8	1	0	0	0	0	0	1	0	0	0	1	0	0	0	0	1	0	0	0	0
Cckar	ENSMUST00000200691.4	0	0	0	0	0	0	0	1	1	0	0	0	0	0	1	0	0	0	0	1
Htr2c	ENSMUST00000096299.9	0	0	0	1	0	1	0	0	0	0	0	0	0	0	0	1	0	0	1	0
Mc4r	ENSMUST00000057942.4	0	0	1	0	1	0	0	0	0	0	0	0	1	0	0	0	0	0	0	1
Scgn	ENSMUST00000021770.8	0	1	0	0	0	0	1	0	0	0	0	1	0	1	0	0	0	0	0	0
Chat	ENSMUST00000070125.6	0	0	0	0	0	0	0	0	0	1	0	0	0	0	0	0	1	1	1	0
Igf2r	ENSMUST00000024599.14	1	0	0	0	0	0	0	0	1	0	1	0	0	0	0	0	1	0	0	0
Tiparp	ENSMUST00000047906.10	0	0	1	0	1	0	0	0	0	0	0	0	0	0	1	1	0	0	0	0
Npy2r	ENSMUST00000029633.5	0	0	0	1	0	1	0	1	0	0	0	0	0	1	0	0	0	0	0	0
Baiap2	ENSMUST00000106231.8	0	1	0	0	0	0	1	0	0	1	0	0	1	0	0	0	0	0	0	0
Slc15a3	ENSMUST00000138263.2	0	0	0	0	0	0	0	0	0	0	1	0	0	0	1	0	0	1	0	1
Cpne5	ENSMUST00000126755.2	0	0	0	0	1	0	0	0	0	1	0	1	0	0	0	0	0	0	1	0
Pnoc	ENSMUST00000059339.6	0	0	0	0	0	1	0	1	0	0	0	0	1	0	0	0	1	0	0	0
Tmem108	ENSMUST00000191069.2	0	0	0	1	0	0	0	0	0	0	0	1	0	0	0	1	0	0	0	1
Galr1	ENSMUST00000065224.8	0	1	1	0	0	0	0	0	1	0	0	0	0	1	0	0	0	0	0	0
Oxtr	ENSMUST00000053306.8	1	0	0	1	0	0	0	0	0	0	1	0	0	0	0	0	0	1	0	0
Ar	ENSMUST00000052837.9	0	0	1	0	0	0	1	0	0	0	0	1	1	0	0	0	0	0	0	0
Esr1	ENSMUST00000105590.8	0	0	0	0	0	0	1	0	0	1	0	0	0	0	0	0	0	0	1	1
Ntng1	ENSMUST00000133268.9	0	1	0	0	1	1	0	0	0	0	0	0	0	0	0	1	0	0	0	0
Cdkn1a	ENSMUST00000233296.2	0	0	0	0	0	0	0	1	1	0	0	0	0	0	0	0	1	1	0	0
Rxfp1	ENSMUST00000078527.13	1	0	0	0	0	0	0	0	0	0	1	0	0	0	1	0	0	0	1	0
Syt2	ENSMUST00000121990.2	0	0	1	0	1	1	0	0	0	0	0	0	0	1	0	0	0	0	0	0
Pgr	ENSMUST00000189181.7	0	1	0	0	0	0	0	0	0	0	1	0	1	0	0	0	0	0	0	1
Nos1	ENSMUST00000142742.9	0	0	0	0	0	0	0	0	0	0	0	1	0	0	1	0	1	1	0	0
Opalin	ENSMUST00000236184.2	0	0	0	0	0	0	1	0	1	0	0	0	0	1	0	1	0	0	0	0
Crhbp	ENSMUST00000221025.2	0	0	0	1	0	0	0	1	0	1	0	0	0	0	0	1	0	0	0	0
Rgs2	ENSMUST00000127206.8	1	0	0	1	0	0	0	0	0	0	0	0	0	1	0	0	1	0	0	0
Mlc1	ENSMUST00000109368.2	0	0	1	0	0	0	0	0	0	0	0	0	0	0	1	0	0	0	1	1
Grpr	ENSMUST00000033730.3	0	0	0	0	0	0	1	1	0	0	0	1	0	0	0	0	0	1	0	0
Klf4	ENSMUST00000107619.3	0	0	0	0	0	0	0	0	1	1	1	0	1	0	0	0	0	0	0	0
Ttyh2	ENSMUST00000045779.6	1	1	0	0	0	1	0	0	0	0	0	0	0	0	0	0	0	0	0	1
Creb3l1	ENSMUST00000028663.5	0	0	0	0	1	0	0	0	0	0	1	0	0	0	0	0	1	1	0	0
Ttn	ENSMUST00000099981.10	0	0	1	0	0	0	0	0	1	0	0	1	0	0	0	1	0	0	0	0
Arhgap36	ENSMUST00000114904.10	0	1	0	1	0	0	0	0	0	0	0	0	1	0	0	0	0	0	1	0
Man1a	ENSMUST00000003843.16	0	0	0	0	1	0	0	0	0	1	0	0	0	1	1	0	0	0	0	0
Cenpe	ENSMUST00000062893.12	0	0	0	0	0	1	1	1	0	1	0	0	0	0	0	0	0	0	0	0
Traf4	ENSMUST00000149437.8	1	1	0	0	0	0	1	1	0	0	0	0	0	0	0	0	0	0	0	0
Cd24a	ENSMUST00000058714.10	0	0	0	0	0	1	0	0	0	0	0	0	0	1	0	0	0	1	1	0
Gjc3	ENSMUST00000077119.8	1	0	0	1	0	0	0	0	0	0	0	1	0	0	1	0	0	0	0	0
Gpr165	ENSMUST00000033554.5	0	0	0	0	1	0	0	0	1	0	0	0	1	0	0	1	0	0	0	0
Gabra1	ENSMUST00000020707.12	1	0	1	0	0	0	0	0	0	0	0	0	0	0	0	0	1	0	0	1
Slc17a7	ENSMUST00000211652.2	0	1	1	0	0	0	1	0	0	0	1	0	0	0	0	0	0	0	0	0
Ebf3	ENSMUST00000169486.9	0	0	0	0	0	0	0	1	0	0	0	0	0	0	0	0	0	1	1	1
Cyp26a1	ENSMUST00000025946.7	0	0	0	0	0	1	0	0	0	0	0	0	1	0	1	1	0	0	0	0
Fn1	ENSMUST00000055226.13	0	0	0	0	0	0	0	0	1	1	0	0	0	1	0	0	1	0	0	0
Fst	ENSMUST00000231498.2	0	0	0	1	0	0	0	0	1	0	1	1	0	0	0	0	0	0	0	0
Serpinb1b	ENSMUST00000016951.8	0	1	0	1	1	0	0	0	0	0	0	0	0	0	0	0	0	0	0	1
Aldh1l1	ENSMUST00000130418.8	1	0	0	0	0	1	0	0	0	0	0	0	1	0	0	0	0	0	1	0
Gabrg1	ENSMUST00000031119.6	0	0	1	0	0	0	0	1	0	0	1	0	0	0	0	1	0	0	0	0
Nup62cl	ENSMUST00000101212.9	0	0	0	0	1	0	1	0	0	0	0	0	0	0	1	0	1	0	0	0
Ermn	ENSMUST00000090940.6	0	0	0	0	1	0	0	0	0	0	0	1	0	1	0	0	0	1	0	0
Cyp19a1	ENSMUST00000215736.2	0	0	1	0	0	0	0	0	0	1	0	0	0	0	0	1	0	1	0	0
Synpr	ENSMUST00000145700.8	1	0	0	0	0	0	1	0	0	0	0	0	0	0	0	0	1	0	1	0
Glra3	ENSMUST00000000275.10	0	0	0	0	0	1	0	0	0	1	1	0	0	1	0	0	0	0	0	0
Gda	ENSMUST00000087600.10	0	0	0	0	0	0	0	1	0	0	0	1	1	0	0	0	0	0	0	1
Galr2	ENSMUST00000055872.3	0	1	0	1	0	1	0	0	0	0	0	0	0	0	1	0	0	0	0	0
Lpar1	ENSMUST00000107571.8	0	0	0	0	0	0	1	0	1	0	1	0	0	0	0	0	0	0	0	1
Fezf1	ENSMUST00000031709.7	0	0	0	0	0	0	0	0	0	1	0	0	0	1	0	1	0	0	1	0
Syt4	ENSMUST00000025110.5	0	0	0	1	0	0	0	1	1	0	0	0	1	0	0	0	0	0	0	0
Mki67	ENSMUST00000033310.9	1	0	0	0	1	0	0	0	0	0	0	1	0	0	0	0	1	0	0	0
Irs4	ENSMUST00000067841.8	0	1	0	0	0	0	0	0	0	0	0	0	0	0	1	0	0	1	1	0
Oprl1	ENSMUST00000183693.8	1	0	1	0	1	0	0	0	0	0	0	0	0	0	0	0	0	1	0	0
Pou3f2	ENSMUST00000178174.3	0	1	0	0	0	0	0	0	1	0	0	0	1	0	1	0	0	0	0	0
Npas1	ENSMUST00000211103.2	0	0	1	0	0	0	0	0	0	0	0	0	0	1	0	1	1	0	0	0
Igf1r	ENSMUST00000005671.10	0	0	0	1	0	0	1	0	0	1	0	1	0	0	0	0	0	0	0	0
Npy1r	ENSMUST00000039303.7	0	0	0	0	0	1	0	0	0	0	1	0	0	0	0	1	0	0	0	1
Lepr	ENSMUST00000106921.9	1	0	0	0	0	0	0	1	0	0	0	0	1	1	0	0	0	0	0	0
Sox6	ENSMUST00000206034.2	0	0	1	0	0	0	0	0	0	0	0	1	0	0	0	0	0	1	1	0
Scg2	ENSMUST00000049972.6	0	0	0	1	0	0	0	1	0	0	1	0	0	0	0	0	1	0	0	0
Avp	ENSMUST00000046001.7	0	0	0	0	1	0	1	0	1	1	0	0	0	0	0	0	0	0	0	0
Trh	ENSMUST00000006046.5	0	1	0	0	0	0	0	0	0	0	0	0	0	0	1	1	0	0	0	1
Sst	ENSMUST00000004480.5	0	1	0	0	0	1	0	0	0	0	0	0	0	0	0	0	1	1	0	0
Nnat	ENSMUST00000152605.2	0	0	1	0	0	0	0	0	0	0	1	0	0	1	0	0	0	0	0	1
Sln	ENSMUST00000048485.7	0	0	0	0	0	1	0	1	1	0	0	1	0	0	0	0	0	0	0	0
Mbp	ENSMUST00000091789.11	1	0	0	0	0	0	0	0	0	1	0	0	1	0	0	0	0	0	0	1
Vgf	ENSMUST00000190827.7	0	0	1	0	1	0	1	0	0	0	0	0	0	0	0	0	0	0	1	0
Vip	ENSMUST00000217331.2	0	0	0	1	0	0	1	0	0	0	1	0	0	0	1	0	0	0	0	0
Gal	ENSMUST00000237521.2	1	0	0	0	1	0	0	0	1	0	0	0	0	0	0	0	0	0	1	0
Penk	ENSMUST00000070375.8	0	0	0	1	0	0	0	0	0	0	0	0	1	0	0	1	0	1	0	0
Tac1	ENSMUST00000184481.2	0	0	0	0	0	1	0	0	0	0	0	1	0	0	0	0	1	0	0	1
Ucn3	ENSMUST00000058610.8	0	0	0	0	0	0	1	1	0	0	0	0	0	1	1	0	0	0	0	0
Cck	ENSMUST00000216138.2	0	1	0	1	0	0	0	0	1	1	0	0	0	0	0	0	0	0	0	0
Oxt	ENSMUST00000028764.6	0	0	1	0	0	0	0	0	0	0	0	0	0	1	1	0	0	1	0	0
Crh	ENSMUST00000061294.5	0	1	0	0	0	0	0	1	0	1	1	0	0	0	0	0	0	0	0	0
Nts	ENSMUST00000020040.5	0	0	0	0	0	0	0	0	0	0	0	1	1	0	0	1	0	0	1	0
Adcyap1	ENSMUST00000064775.8	0	0	0	0	1	1	0	0	0	1	0	0	0	0	0	0	1	0	0	0
Tac2	ENSMUST00000179960.8	1	1	0	0	0	0	0	0	0	0	0	0	1	0	0	0	1	0	0	0
Cartpt	ENSMUST00000224142.2	0	0	0	0	1	0	0	0	0	0	0	0	0	0	0	1	0	1	1	0
Arpp21	ENSMUST00000159432.8	1	0	0	0	0	1	0	0	1	0	0	0	0	1	0	0	0	0	0	0
Gnrh1	ENSMUST00000111095.4	0	0	0	0	0	0	1	0	0	0	0	1	0	0	1	0	0	0	1	0
Fos	ENSMUST00000021674.7	1	0	0	0	0	0	0	1	0	0	1	0	0	0	0	0	0	0	0	1
Th	ENSMUST00000105929.11	0	0	1	1	0	1	0	0	0	0	0	0	0	0	0	0	0	0	0	1
Blank-1		0	1	0	0	1	0	0	0	1	0	0	0	0	0	0	0	0	1	0	0
Blank-2		0	0	1	1	0	0	0	0	0	0	1	0	1	0	0	0	0	0	0	0
Blank-3		0	0	1	1	0	0	1	0	0	0	0	0	0	0	0	1	0	0	0	0
Blank-4		0	0	0	1	0	0	1	1	0	0	0	0	0	0	0	0	0	0	1	0
Blank-5		0	0	0	1	0	0	0	0	0	1	0	0	0	1	0	0	0	1	0	0
Blank-6		0	1	0	0	0	0	0	0	0	0	1	0	0	0	1	0	1	0	0	0
Blank-7		0	0	0	0	0	0	1	0	0	1	0	0	0	0	1	1	0	0	0	0
Blank-8		1	0	0	0	0	0	1	0	1	0	0	0	0	0	1	0	0	0	0	0
Blank-9		0	0	0	0	1	1	1	0	0	0	0	1	0	0	0	0	0	0	0	0
Blank-10		0	0	0	0	0	0	0	0	0	0	1	0	1	0	0	0	0	1	1	0
Blank-11		0	0	0	0	0	1	0	0	0	0	1	0	0	0	0	0	1	0	1	0
Blank-12		0	0	0	0	0	1	1	0	0	0	0	0	0	1	0	0	0	0	0	1
Blank-13		0	0	0	0	0	0	0	0	0	1	0	0	1	0	0	1	1	0	0	0
Blank-14		1	0	0	0	0	0	1	0	0	0	0	1	0	0	0	0	0	0	0	1
Blank-15		0	0	0	0	0	0	0	1	0	0	0	0	0	1	0	0	1	0	0	1
Blank-16		1	0	1	0	0	1	1	0	0	0	0	0	0	0	0	0	0	0	0	0
Blank-17		0	0	0	0	1	0	0	0	1	0	0	0	0	0	0	0	1	0	0	1
Blank-18		1	0	0	0	0	0	0	1	1	1	0	0	0	0	0	0	0	0	0	0
Blank-19		0	1	1	0	0	0	0	0	0	0	0	0	0	0	0	1	0	0	1	0
Blank-20		1	0	1	0	0	0	0	1	0	0	0	0	0	0	1	0	0	0	0	0
Blank-21		0	0	0	0	0	0	0	0	0	1	1	1	0	0	1	0	0	0	0	0
Blank-22		0	1	0	0	0	0	0	1	0	0	0	0	0	1	0	1	0	0	0	0
Blank-23		0	1	1	0	0	0	0	1	0	0	0	1	0	0	0	0	0	0	0	0
Blank-24		0	1	0	0	0	0	0	1	0	0	0	0	1	0	0	0	0	1	0	0
Blank-25		1	0	0	0	0	1	0	0	0	1	0	1	0	0	0	0	0	0	0	0
Blank-26		0	0	0	0	1	1	0	0	0	0	0	0	0	0	0	0	0	1	0	1
Blank-27		0	0	0	0	1	0	0	0	0	1	0	0	1	0	0	0	0	1	0	0
Blank-28		1	0	1	0	0	0	0	0	0	1	1	0	0	0	0	0	0	0	0	0
Blank-29		0	0	1	0	0	0	0	0	0	1	0	0	0	0	1	0	1	0	0	0
Blank-30		0	0	0	0	0	0	0	0	1	0	0	0	0	0	1	0	1	0	1	0
Blank-31		0	0	0	0	1	0	0	0	0	0	0	0	1	1	0	0	1	0	0	0
Blank-32		0	0	0	1	0	0	0	0	0	0	0	1	0	1	0	0	0	0	1	0
Blank-33		0	0	0	0	0	1	1	0	0	0	1	0	1	0	0	0	0	0	0	0
Blank-34		0	1	0	0	0	0	1	0	1	0	0	0	0	0	0	0	1	0	0	0
Blank-35		0	0	0	0	0	0	0	0	0	0	0	0	1	1	0	1	0	0	0	1
Blank-36		0	0	0	0	1	0	0	1	0	0	0	0	0	0	0	1	1	0	0	0
Blank-37		0	1	0	0	1	0	0	1	0	0	0	0	0	0	1	0	0	0	0	0
Blank-38		0	0	1	1	0	0	0	0	0	0	0	1	0	0	0	0	1	0	0	0
Blank-39		0	0	0	0	0	0	0	0	1	0	0	0	1	1	0	0	0	1	0	0
Blank-40		0	0	0	0	0	0	0	0	1	0	1	0	0	1	0	0	0	0	1	0
Blank-41		0	0	1	0	0	1	0	0	0	0	0	1	0	0	1	0	0	0	0	0
Blank-42		0	0	0	0	0	0	1	0	0	1	1	0	0	0	0	0	1	0	0	0
Blank-43		1	0	1	1	0	0	0	0	0	0	0	0	0	0	0	0	0	0	1	0
Blank-44		0	1	0	0	1	0	0	0	0	0	1	0	0	0	0	0	0	0	1	0
Blank-45		0	1	0	0	1	0	0	0	0	0	0	1	1	0	0	0	0	0	0	0
Blank-46		0	0	0	0	1	0	1	0	0	0	0	0	0	0	0	1	0	0	0	1
Blank-47		0	0	0	0	1	1	0	1	0	0	0	0	0	0	0	0	0	0	1	0
Blank-48		1	1	0	0	0	0	0	0	0	0	0	0	0	1	1	0	0	0	0	0
Blank-49		0	0	0	1	0	0	0	0	0	1	1	0	0	0	0	0	0	0	1	0
Blank-50		0	0	0	1	0	0	0	0	0	0	0	0	0	1	1	0	0	0	0	1
Blank-51		0	0	0	0	0	0	1	0	0	0	0	0	1	0	1	0	0	1	0	0
Blank-52		0	0	0	0	0	1	0	0	0	0	0	1	0	0	0	1	0	1	0	0
Blank-53		1	0	1	0	0	0	0	0	0	0	0	1	0	1	0	0	0	0	0	0
Blank-54		1	0	0	1	0	0	0	0	1	0	0	0	0	0	0	0	0	0	0	1
Blank-55		0	0	0	0	0	0	0	0	1	0	0	1	1	0	0	0	1	0	0	0
Blank-56		0	0	0	0	0	1	0	0	1	1	0	0	0	0	0	1	0	0	0	0
Blank-57		0	0	1	0	0	0	0	0	0	0	0	0	1	0	0	0	1	1	0	0
Blank-58		0	0	0	0	0	1	0	0	1	0	0	0	1	0	0	0	0	0	0	1
Blank-59		0	0	0	1	0	0	1	0	1	0	0	0	0	0	0	0	0	1	0	0
Blank-60		0	0	0	0	1	0	0	0	0	1	1	0	0	0	0	1	0	0	0	0
