# Supplementary material for: Three-dimensional single-cell transcriptome imaging of thick tissues
Source: eLife. 2024 Dec 27;12:RP90029. doi: 10.7554/eLife.90029 (PMC11677232; doi:10.7554/eLife.90029)
Supplement: Supplementary file 5. — For each encoding probe, the encoding probe sequence, and the gene name and Ensembl ID of the targeted transcript are provided. [file elife-90029-supp5.xlsx]

## Sheet: in
gene_id	transcript_id	probes
Myh11	ENSMUST00000090287.5	CGGCTCGCAGCGTGTAAACGGATGATGTAGTAGTAAGGGTGATGTGAGGCGGCATCTCATGCCTCTTCTTAGGGTGTGTTTGTAAAGGGTTGTGGAGGGATTGAAGGATACCGCCGGTGATCCTGAAATGCCCTATAGTGAGTCGTATTA
Myh11	ENSMUST00000090287.5	CGGCTCGCAGCGTGTAAACGTGTGGAGGGATTGAAGGATAAGTGTGGGATTGATGAGATATACTTGTAGGGGTTGACCACCACACAGAAGGATGATGTAGTAGTAAGGGTCCGCCGGTGATCCTGAAATGCCCTATAGTGAGTCGTATTA
Myh11	ENSMUST00000090287.5	CGGCTCGCAGCGTGTAAACGAGGGTGTGTTTGTAAAGGGTCTGCCTCTTGGTGAAGGCCTTTCTGGCAAGGATGATGTAGTAGTAAGGGTAGTGTGGGATTGATGAGATACCGCCGGTGATCCTGAAATGCCCTATAGTGAGTCGTATTA
Myh11	ENSMUST00000090287.5	CGGCTCGCAGCGTGTAAACGAGGGTGTGTTTGTAAAGGGTAGTGTGGGATTGATGAGATATCTACCTCCTGCAACTTGCTTCGCAGTTCCTGTGGAGGGATTGAAGGATACCGCCGGTGATCCTGAAATGCCCTATAGTGAGTCGTATTA
Myh11	ENSMUST00000090287.5	CGGCTCGCAGCGTGTAAACGTGTGGAGGGATTGAAGGATAAGTGTGGGATTGATGAGATACTTGCTCTTCAGCTTTGTGAGGTTTTTAGCGATGATGTAGTAGTAAGGGTCCGCCGGTGATCCTGAAATGCCCTATAGTGAGTCGTATTA
Myh11	ENSMUST00000090287.5	CGGCTCGCAGCGTGTAAACGTGTGGAGGGATTGAAGGATATTGAATTCACACCCTTTGTGCAGGGCTGTGGATGATGTAGTAGTAAGGGTAGGGTGTGTTTGTAAAGGGTCCGCCGGTGATCCTGAAATGCCCTATAGTGAGTCGTATTA
Myh11	ENSMUST00000090287.5	CGGCTCGCAGCGTGTAAACGAGGGTGTGTTTGTAAAGGGTAGTGTGGGATTGATGAGATATTAAGGTAGGCAGCGCAGTTCCTCTGGATCGATGATGTAGTAGTAAGGGTCCGCCGGTGATCCTGAAATGCCCTATAGTGAGTCGTATTA
Myh11	ENSMUST00000090287.5	CGGCTCGCAGCGTGTAAACGAGGGTGTGTTTGTAAAGGGTTGCTGGCTGAGGCCCTCCATCTCTTTCTGTAGTGTGGGATTGATGAGATATGTGGAGGGATTGAAGGATACCGCCGGTGATCCTGAAATGCCCTATAGTGAGTCGTATTA
Myh11	ENSMUST00000090287.5	CGGCTCGCAGCGTGTAAACGAGTGTGGGATTGATGAGATAAGGGTGTGTTTGTAAAGGGTCTTGAGTTTCTCCAGCTCCTGCCGGCTCTTGATGATGTAGTAGTAAGGGTCCGCCGGTGATCCTGAAATGCCCTATAGTGAGTCGTATTA
Myh11	ENSMUST00000090287.5	CGGCTCGCAGCGTGTAAACGAGTGTGGGATTGATGAGATATCAATACAAGGCTGCAGGTCCAGGCCGAAGTGTGGAGGGATTGAAGGATAGATGATGTAGTAGTAAGGGTCCGCCGGTGATCCTGAAATGCCCTATAGTGAGTCGTATTA
Myh11	ENSMUST00000090287.5	CGGCTCGCAGCGTGTAAACGAGGGTGTGTTTGTAAAGGGTTCTCTGCCTGCAACTGCTCCTGCAGCAGAGTGTGGAGGGATTGAAGGATAAGTGTGGGATTGATGAGATACCGCCGGTGATCCTGAAATGCCCTATAGTGAGTCGTATTA
Myh11	ENSMUST00000090287.5	CGGCTCGCAGCGTGTAAACGGATGATGTAGTAGTAAGGGTCTGTTCTTTGGTCTGAGCCTTCTGCACCACAGGGTGTGTTTGTAAAGGGTTGTGGAGGGATTGAAGGATACCGCCGGTGATCCTGAAATGCCCTATAGTGAGTCGTATTA
Myh11	ENSMUST00000090287.5	CGGCTCGCAGCGTGTAAACGAGGGTGTGTTTGTAAAGGGTCAGGCTGGGATGGTCCAAATCTCTCTGTAAAGTGTGGGATTGATGAGATAGATGATGTAGTAGTAAGGGTCCGCCGGTGATCCTGAAATGCCCTATAGTGAGTCGTATTA
Myh11	ENSMUST00000090287.5	CGGCTCGCAGCGTGTAAACGTGTGGAGGGATTGAAGGATATTGGCTCTGAGCTCCTGCTGGGTAGCTGTGAGGGTGTGTTTGTAAAGGGTAGTGTGGGATTGATGAGATACCGCCGGTGATCCTGAAATGCCCTATAGTGAGTCGTATTA
Myh11	ENSMUST00000090287.5	CGGCTCGCAGCGTGTAAACGGATGATGTAGTAGTAAGGGTTGTGGAGGGATTGAAGGATAGTCTGCTTGCTTTTGTCCAGGTTTGCCTTGAGGGTGTGTTTGTAAAGGGTCCGCCGGTGATCCTGAAATGCCCTATAGTGAGTCGTATTA
Myh11	ENSMUST00000090287.5	CGGCTCGCAGCGTGTAAACGTGTGGAGGGATTGAAGGATAAGTGTGGGATTGATGAGATATCTTTCCATTTTCCACCAACTCCACGACCAGATGATGTAGTAGTAAGGGTCCGCCGGTGATCCTGAAATGCCCTATAGTGAGTCGTATTA
Myh11	ENSMUST00000090287.5	CGGCTCGCAGCGTGTAAACGAGGGTGTGTTTGTAAAGGGTTGTGGAGGGATTGAAGGATAATCCACAAAGAGGAACTTCTCATCATCGCTAGTGTGGGATTGATGAGATACCGCCGGTGATCCTGAAATGCCCTATAGTGAGTCGTATTA
Myh11	ENSMUST00000090287.5	CGGCTCGCAGCGTGTAAACGGATGATGTAGTAGTAAGGGTTCAGTAATTTTCAGGTCTCGTTCCTCCTCTTGTGGAGGGATTGAAGGATAAGGGTGTGTTTGTAAAGGGTCCGCCGGTGATCCTGAAATGCCCTATAGTGAGTCGTATTA
Myh11	ENSMUST00000090287.5	CGGCTCGCAGCGTGTAAACGAGTGTGGGATTGATGAGATAAGGGTGTGTTTGTAAAGGGTCTGCAGTGTATTCCTTCCTGACAAGCTGCTGATGATGTAGTAGTAAGGGTCCGCCGGTGATCCTGAAATGCCCTATAGTGAGTCGTATTA
Myh11	ENSMUST00000090287.5	CGGCTCGCAGCGTGTAAACGTGTGGAGGGATTGAAGGATAAGTGTGGGATTGATGAGATACCTCCTTTAGCTTCTTGTCCTTTTGCTTCAGATGATGTAGTAGTAAGGGTCCGCCGGTGATCCTGAAATGCCCTATAGTGAGTCGTATTA
Myh11	ENSMUST00000090287.5	CGGCTCGCAGCGTGTAAACGAGTGTGGGATTGATGAGATAGATGATGTAGTAGTAAGGGTCCACAAACTTGTCAGAGGAGGCATTGAGGAAGGGTGTGTTTGTAAAGGGTCCGCCGGTGATCCTGAAATGCCCTATAGTGAGTCGTATTA
Myh11	ENSMUST00000090287.5	CGGCTCGCAGCGTGTAAACGAGGGTGTGTTTGTAAAGGGTTGTGGAGGGATTGAAGGATATCTCCTCATTCTGTTCATCCCGAGCCTGGAGATGATGTAGTAGTAAGGGTCCGCCGGTGATCCTGAAATGCCCTATAGTGAGTCGTATTA
Myh11	ENSMUST00000090287.5	CGGCTCGCAGCGTGTAAACGAGTGTGGGATTGATGAGATAGATGATGTAGTAGTAAGGGTAGCCATCTTCTTCCTCTCAGCCTGTAGTTGTGTGGAGGGATTGAAGGATACCGCCGGTGATCCTGAAATGCCCTATAGTGAGTCGTATTA
Myh11	ENSMUST00000090287.5	CGGCTCGCAGCGTGTAAACGAGTGTGGGATTGATGAGATAGAAAGTGACCATGGGTGCAAATAAGTGTGAAGGGTGTGTTTGTAAAGGGTTGTGGAGGGATTGAAGGATACCGCCGGTGATCCTGAAATGCCCTATAGTGAGTCGTATTA
Myh11	ENSMUST00000090287.5	CGGCTCGCAGCGTGTAAACGGATGATGTAGTAGTAAGGGTAGGGTGTGTTTGTAAAGGGTCGTTCGGAAGAAGATTTTGCTCTGCCCAATTGTGGAGGGATTGAAGGATACCGCCGGTGATCCTGAAATGCCCTATAGTGAGTCGTATTA
Myh11	ENSMUST00000090287.5	CGGCTCGCAGCGTGTAAACGGATGATGTAGTAGTAAGGGTCTTCCAGCTTCTTCTTAGCTGCCGCCGCCAAGTGTGGGATTGATGAGATAAGGGTGTGTTTGTAAAGGGTCCGCCGGTGATCCTGAAATGCCCTATAGTGAGTCGTATTA
Myh11	ENSMUST00000090287.5	CGGCTCGCAGCGTGTAAACGAGTGTGGGATTGATGAGATAAGGGTGTGTTTGTAAAGGGTTCCAGCTCCTTCAACTCAGTCTCTGCCTTCTGTGGAGGGATTGAAGGATACCGCCGGTGATCCTGAAATGCCCTATAGTGAGTCGTATTA
Myh11	ENSMUST00000090287.5	CGGCTCGCAGCGTGTAAACGAGTGTGGGATTGATGAGATAAGGGTGTGTTTGTAAAGGGTTGGTTGGGGATGATGCAGCGCACAAAGTTAGATGATGTAGTAGTAAGGGTCCGCCGGTGATCCTGAAATGCCCTATAGTGAGTCGTATTA
Myh11	ENSMUST00000090287.5	CGGCTCGCAGCGTGTAAACGTGTGGAGGGATTGAAGGATAAGTGTGGGATTGATGAGATAGATCTGCTCATGGAAGTCACTGGCATCACCAGGGTGTGTTTGTAAAGGGTCCGCCGGTGATCCTGAAATGCCCTATAGTGAGTCGTATTA
Myh11	ENSMUST00000090287.5	CGGCTCGCAGCGTGTAAACGAGGGTGTGTTTGTAAAGGGTATACTACCTTCAAGATGGCTAGCTGTTCCTTGTGGAGGGATTGAAGGATAGATGATGTAGTAGTAAGGGTCCGCCGGTGATCCTGAAATGCCCTATAGTGAGTCGTATTA
Myh11	ENSMUST00000090287.5	CGGCTCGCAGCGTGTAAACGGATGATGTAGTAGTAAGGGTCAGCTGCTCGAAGGAGTTTACCTCAAAGATTGTGGAGGGATTGAAGGATAAGTGTGGGATTGATGAGATACCGCCGGTGATCCTGAAATGCCCTATAGTGAGTCGTATTA
Myh11	ENSMUST00000090287.5	CGGCTCGCAGCGTGTAAACGGATGATGTAGTAGTAAGGGTTAGTGGATGATGGAGAACTCTGTTTTGTCCAGTGTGGGATTGATGAGATAAGGGTGTGTTTGTAAAGGGTCCGCCGGTGATCCTGAAATGCCCTATAGTGAGTCGTATTA
Myh11	ENSMUST00000090287.5	CGGCTCGCAGCGTGTAAACGTGTGGAGGGATTGAAGGATAAGTGTGGGATTGATGAGATATGTTCAGTGTTGAGACATGGCGCTCCAGGTGATGATGTAGTAGTAAGGGTCCGCCGGTGATCCTGAAATGCCCTATAGTGAGTCGTATTA
Myh11	ENSMUST00000090287.5	CGGCTCGCAGCGTGTAAACGAGGGTGTGTTTGTAAAGGGTCCTTCATCTGAGCCTGCAGTTTTCGAAGCTAGTGTGGGATTGATGAGATATGTGGAGGGATTGAAGGATACCGCCGGTGATCCTGAAATGCCCTATAGTGAGTCGTATTA
Myh11	ENSMUST00000090287.5	CGGCTCGCAGCGTGTAAACGGATGATGTAGTAGTAAGGGTAGTGTGGGATTGATGAGATACCTCCACCTTAGAGAACTTGGGTGGGTTCATGTGGAGGGATTGAAGGATACCGCCGGTGATCCTGAAATGCCCTATAGTGAGTCGTATTA
Myh11	ENSMUST00000090287.5	CGGCTCGCAGCGTGTAAACGAGGGTGTGTTTGTAAAGGGTGGTCTCGCTTCTGCTTCTCGGCCTTGTTCCGATGATGTAGTAGTAAGGGTTGTGGAGGGATTGAAGGATACCGCCGGTGATCCTGAAATGCCCTATAGTGAGTCGTATTA
Myh11	ENSMUST00000090287.5	CGGCTCGCAGCGTGTAAACGAGGGTGTGTTTGTAAAGGGTTGTGGAGGGATTGAAGGATACCAGCTCTTCTTTGGCTTCCAGGGCTTCCTAGTGTGGGATTGATGAGATACCGCCGGTGATCCTGAAATGCCCTATAGTGAGTCGTATTA
Myh11	ENSMUST00000090287.5	CGGCTCGCAGCGTGTAAACGGATGATGTAGTAGTAAGGGTCACGGCTGAGAATCCATCGGAAAAGGCGCTAGGGTGTGTTTGTAAAGGGTAGTGTGGGATTGATGAGATACCGCCGGTGATCCTGAAATGCCCTATAGTGAGTCGTATTA
Myh11	ENSMUST00000090287.5	CGGCTCGCAGCGTGTAAACGGATGATGTAGTAGTAAGGGTGAAGTCTGAGTCCCGAGCGTCCATTTCTTCAGGGTGTGTTTGTAAAGGGTTGTGGAGGGATTGAAGGATACCGCCGGTGATCCTGAAATGCCCTATAGTGAGTCGTATTA
Myh11	ENSMUST00000090287.5	CGGCTCGCAGCGTGTAAACGAGTGTGGGATTGATGAGATATGTGGAGGGATTGAAGGATACTGCTCCTTGTACTGCTCTGCCATCTTGCGAGGGTGTGTTTGTAAAGGGTCCGCCGGTGATCCTGAAATGCCCTATAGTGAGTCGTATTA
Myh11	ENSMUST00000090287.5	CGGCTCGCAGCGTGTAAACGAGGGTGTGTTTGTAAAGGGTAGTGTGGGATTGATGAGATATCCACGATCTTTTCTGAGTAGATGGGTAGGGATGATGTAGTAGTAAGGGTCCGCCGGTGATCCTGAAATGCCCTATAGTGAGTCGTATTA
Myh11	ENSMUST00000090287.5	CGGCTCGCAGCGTGTAAACGGATGATGTAGTAGTAAGGGTCAGGAAAGGGAAGGGAATTTTCAAACGGGATGTGGAGGGATTGAAGGATAAGTGTGGGATTGATGAGATACCGCCGGTGATCCTGAAATGCCCTATAGTGAGTCGTATTA
Myh11	ENSMUST00000090287.5	CGGCTCGCAGCGTGTAAACGAGGGTGTGTTTGTAAAGGGTCTCTGCTTCCGTTCATCTTCCAGTTCTGTCTGTGGAGGGATTGAAGGATAGATGATGTAGTAGTAAGGGTCCGCCGGTGATCCTGAAATGCCCTATAGTGAGTCGTATTA
Myh11	ENSMUST00000090287.5	CGGCTCGCAGCGTGTAAACGTGTGGAGGGATTGAAGGATAAGTGTGGGATTGATGAGATACCGCATCTCCTCAGCCTCAGCATACAGCTCAGGGTGTGTTTGTAAAGGGTCCGCCGGTGATCCTGAAATGCCCTATAGTGAGTCGTATTA
Myh11	ENSMUST00000090287.5	CGGCTCGCAGCGTGTAAACGAGTGTGGGATTGATGAGATATGTGGAGGGATTGAAGGATACTCTGCTGTCGTTTAGTGTTCTGTTTTCCCGATGATGTAGTAGTAAGGGTCCGCCGGTGATCCTGAAATGCCCTATAGTGAGTCGTATTA
Myh11	ENSMUST00000090287.5	CGGCTCGCAGCGTGTAAACGAGTGTGGGATTGATGAGATAAGGGTGTGTTTGTAAAGGGTGATTGGGTTTGCCTGTAGAAGCTGCTTTTCGATGATGTAGTAGTAAGGGTCCGCCGGTGATCCTGAAATGCCCTATAGTGAGTCGTATTA
Myh11	ENSMUST00000090287.5	CGGCTCGCAGCGTGTAAACGAGGGTGTGTTTGTAAAGGGTTTCTCTAGCTGTAGTTTCTGTCTGGCGGCCTGTGGAGGGATTGAAGGATAGATGATGTAGTAGTAAGGGTCCGCCGGTGATCCTGAAATGCCCTATAGTGAGTCGTATTA
Myh11	ENSMUST00000090287.5	CGGCTCGCAGCGTGTAAACGGATGATGTAGTAGTAAGGGTAGGGTGTGTTTGTAAAGGGTTCTTGGAGCAGCTCTTGGGTGTCCTGAAGCAGTGTGGGATTGATGAGATACCGCCGGTGATCCTGAAATGCCCTATAGTGAGTCGTATTA
Myh11	ENSMUST00000090287.5	CGGCTCGCAGCGTGTAAACGTGTGGAGGGATTGAAGGATATAGCTTCTCCACAAAAGACTTGTCTGTAGCAGTGTGGGATTGATGAGATAGATGATGTAGTAGTAAGGGTCCGCCGGTGATCCTGAAATGCCCTATAGTGAGTCGTATTA
Myh11	ENSMUST00000090287.5	CGGCTCGCAGCGTGTAAACGTGTGGAGGGATTGAAGGATAGTCTTGGAGGCACTGGGCAGTGAGCTCTCAAGTGTGGGATTGATGAGATAAGGGTGTGTTTGTAAAGGGTCCGCCGGTGATCCTGAAATGCCCTATAGTGAGTCGTATTA
Myh11	ENSMUST00000090287.5	CGGCTCGCAGCGTGTAAACGAGTGTGGGATTGATGAGATAAGGGTGTGTTTGTAAAGGGTGACTCACCTGTGCACAGAATGGACTGGTCTGATGATGTAGTAGTAAGGGTCCGCCGGTGATCCTGAAATGCCCTATAGTGAGTCGTATTA
Myh11	ENSMUST00000090287.5	CGGCTCGCAGCGTGTAAACGAGTGTGGGATTGATGAGATAAGCTCGGTCTCTCTCATCCGCATACTTGGAAGGGTGTGTTTGTAAAGGGTTGTGGAGGGATTGAAGGATACCGCCGGTGATCCTGAAATGCCCTATAGTGAGTCGTATTA
Myh11	ENSMUST00000090287.5	CGGCTCGCAGCGTGTAAACGAGTGTGGGATTGATGAGATAGATGATGTAGTAGTAAGGGTCAAACTGGAAGGTCAGGCAGGTCAGGGAAATGTGGAGGGATTGAAGGATACCGCCGGTGATCCTGAAATGCCCTATAGTGAGTCGTATTA
Myh11	ENSMUST00000090287.5	CGGCTCGCAGCGTGTAAACGTGTGGAGGGATTGAAGGATAGATGATGTAGTAGTAAGGGTGCGAATGAACTTGCCAAAGCGAGAGGAGTTAGGGTGTGTTTGTAAAGGGTCCGCCGGTGATCCTGAAATGCCCTATAGTGAGTCGTATTA
Myh11	ENSMUST00000090287.5	CGGCTCGCAGCGTGTAAACGGATGATGTAGTAGTAAGGGTTGTGGAGGGATTGAAGGATAGAATGGACACAAGTGCTAAGCAGTCTGCTGAGTGTGGGATTGATGAGATACCGCCGGTGATCCTGAAATGCCCTATAGTGAGTCGTATTA
Myh11	ENSMUST00000090287.5	CGGCTCGCAGCGTGTAAACGTGTGGAGGGATTGAAGGATACTCCAGTTTCTTGATCTTGGCCTCAGCCGTGATGATGTAGTAGTAAGGGTAGGGTGTGTTTGTAAAGGGTCCGCCGGTGATCCTGAAATGCCCTATAGTGAGTCGTATTA
Myh11	ENSMUST00000090287.5	CGGCTCGCAGCGTGTAAACGTGTGGAGGGATTGAAGGATATGTGAAATGTTCTCTCATCCCTAGCCTGTCAGTGTGGGATTGATGAGATAAGGGTGTGTTTGTAAAGGGTCCGCCGGTGATCCTGAAATGCCCTATAGTGAGTCGTATTA
Myh11	ENSMUST00000090287.5	CGGCTCGCAGCGTGTAAACGGATGATGTAGTAGTAAGGGTCAGCGTATCCTCCAGCTCCGTCTTGAGTGCAGTGTGGGATTGATGAGATAAGGGTGTGTTTGTAAAGGGTCCGCCGGTGATCCTGAAATGCCCTATAGTGAGTCGTATTA
Myh11	ENSMUST00000090287.5	CGGCTCGCAGCGTGTAAACGTGTGGAGGGATTGAAGGATAAGGGTGTGTTTGTAAAGGGTCCCCAACTGCTCTTTGTAGAGCTGGCCCACGATGATGTAGTAGTAAGGGTCCGCCGGTGATCCTGAAATGCCCTATAGTGAGTCGTATTA
Myh11	ENSMUST00000090287.5	CGGCTCGCAGCGTGTAAACGAGTGTGGGATTGATGAGATAAGGGTGTGTTTGTAAAGGGTCTTCCATCTGGGTCTCCAAGGCACGCTTGGTGTGGAGGGATTGAAGGATACCGCCGGTGATCCTGAAATGCCCTATAGTGAGTCGTATTA
Myh11	ENSMUST00000090287.5	CGGCTCGCAGCGTGTAAACGAGTGTGGGATTGATGAGATATCTGGAAGGAACAAATGAAGCCTCGTTTCCGATGATGTAGTAGTAAGGGTTGTGGAGGGATTGAAGGATACCGCCGGTGATCCTGAAATGCCCTATAGTGAGTCGTATTA
Myh11	ENSMUST00000090287.5	CGGCTCGCAGCGTGTAAACGGATGATGTAGTAGTAAGGGTACAGGTTAGGGTCAAGTTCGAGGGCTTTGAAGTGTGGGATTGATGAGATAAGGGTGTGTTTGTAAAGGGTCCGCCGGTGATCCTGAAATGCCCTATAGTGAGTCGTATTA
Myh11	ENSMUST00000090287.5	CGGCTCGCAGCGTGTAAACGGATGATGTAGTAGTAAGGGTAGTGTGGGATTGATGAGATACTCCTCCAGTTCCTGCTTCTTGGCTGCCAATGTGGAGGGATTGAAGGATACCGCCGGTGATCCTGAAATGCCCTATAGTGAGTCGTATTA
Myh11	ENSMUST00000090287.5	CGGCTCGCAGCGTGTAAACGTGTGGAGGGATTGAAGGATAGATGATGTAGTAGTAAGGGTCATCATCTTGTGCAGCTGGGATGGGCACAAAGGGTGTGTTTGTAAAGGGTCCGCCGGTGATCCTGAAATGCCCTATAGTGAGTCGTATTA
Myh11	ENSMUST00000090287.5	CGGCTCGCAGCGTGTAAACGAGTGTGGGATTGATGAGATATCTCCTCATCCAGGGCCTTCTTCAGCACTGTGTGGAGGGATTGAAGGATAAGGGTGTGTTTGTAAAGGGTCCGCCGGTGATCCTGAAATGCCCTATAGTGAGTCGTATTA
Myh11	ENSMUST00000090287.5	CGGCTCGCAGCGTGTAAACGGATGATGTAGTAGTAAGGGTTGGCTGCTTCGAAGCCCTGCTTCTCTGAAGAGGGTGTGTTTGTAAAGGGTAGTGTGGGATTGATGAGATACCGCCGGTGATCCTGAAATGCCCTATAGTGAGTCGTATTA
Myh11	ENSMUST00000090287.5	CGGCTCGCAGCGTGTAAACGAGGGTGTGTTTGTAAAGGGTATGCCTGGTCTGTGTTTCGCTCCTTCTTGAAGTGTGGGATTGATGAGATAGATGATGTAGTAGTAAGGGTCCGCCGGTGATCCTGAAATGCCCTATAGTGAGTCGTATTA
Myh11	ENSMUST00000090287.5	CGGCTCGCAGCGTGTAAACGTGTGGAGGGATTGAAGGATAAGTGTGGGATTGATGAGATACAGCTCCCCCGTGATGCTGCTGTCTTTCTTAGGGTGTGTTTGTAAAGGGTCCGCCGGTGATCCTGAAATGCCCTATAGTGAGTCGTATTA
Myh11	ENSMUST00000090287.5	CGGCTCGCAGCGTGTAAACGGATGATGTAGTAGTAAGGGTAGTGTGGGATTGATGAGATACTCTTTCTTCAGCCTCACCTCCAGCTCTGATGTGGAGGGATTGAAGGATACCGCCGGTGATCCTGAAATGCCCTATAGTGAGTCGTATTA
Myh11	ENSMUST00000090287.5	CGGCTCGCAGCGTGTAAACGAGGGTGTGTTTGTAAAGGGTGATGATGTAGTAGTAAGGGTTGAGTCAGCCTGGAGCTCTAGGTCTTTTAGTGTGGAGGGATTGAAGGATACCGCCGGTGATCCTGAAATGCCCTATAGTGAGTCGTATTA
Myh11	ENSMUST00000090287.5	CGGCTCGCAGCGTGTAAACGGATGATGTAGTAGTAAGGGTCTGTGGCCAGCTCATTGCTCAGTTGCTCAGTGTGGAGGGATTGAAGGATAAGGGTGTGTTTGTAAAGGGTCCGCCGGTGATCCTGAAATGCCCTATAGTGAGTCGTATTA
Myh11	ENSMUST00000090287.5	CGGCTCGCAGCGTGTAAACGTGTGGAGGGATTGAAGGATAAGTGTGGGATTGATGAGATACTGCCAGGTCCTCTTGGAGCTGCATGAGGTGATGATGTAGTAGTAAGGGTCCGCCGGTGATCCTGAAATGCCCTATAGTGAGTCGTATTA
Myh11	ENSMUST00000090287.5	CGGCTCGCAGCGTGTAAACGAGGGTGTGTTTGTAAAGGGTGATGATGTAGTAGTAAGGGTCCCAGCAATATCCAGAATGCCCAGGAAGGAAGTGTGGGATTGATGAGATACCGCCGGTGATCCTGAAATGCCCTATAGTGAGTCGTATTA
Myh11	ENSMUST00000090287.5	CGGCTCGCAGCGTGTAAACGTGTGGAGGGATTGAAGGATAAAAGTTGCTGGTGACTGTGGCTCCTGACCTAGGGTGTGTTTGTAAAGGGTAGTGTGGGATTGATGAGATACCGCCGGTGATCCTGAAATGCCCTATAGTGAGTCGTATTA
Myh11	ENSMUST00000090287.5	CGGCTCGCAGCGTGTAAACGGATGATGTAGTAGTAAGGGTTTGGGCTTCTGAAATTTGGGGTGATTTCCCAGGGTGTGTTTGTAAAGGGTAGTGTGGGATTGATGAGATACCGCCGGTGATCCTGAAATGCCCTATAGTGAGTCGTATTA
Myh11	ENSMUST00000090287.5	CGGCTCGCAGCGTGTAAACGGATGATGTAGTAGTAAGGGTTGTGGAGGGATTGAAGGATACTGACGGCAGATGCGGATGCCTTCCAACACAGGGTGTGTTTGTAAAGGGTCCGCCGGTGATCCTGAAATGCCCTATAGTGAGTCGTATTA
Myh11	ENSMUST00000090287.5	CGGCTCGCAGCGTGTAAACGAGGGTGTGTTTGTAAAGGGTAGTGTGGGATTGATGAGATACCCATGGCCTCATTGCTCTCTGTGGCCTCATGTGGAGGGATTGAAGGATACCGCCGGTGATCCTGAAATGCCCTATAGTGAGTCGTATTA
Myh11	ENSMUST00000090287.5	CGGCTCGCAGCGTGTAAACGAGTGTGGGATTGATGAGATAGCTGTGGCACCCATTCATGTAACTTCCTCAGATGATGTAGTAGTAAGGGTTGTGGAGGGATTGAAGGATACCGCCGGTGATCCTGAAATGCCCTATAGTGAGTCGTATTA
Myh11	ENSMUST00000090287.5	CGGCTCGCAGCGTGTAAACGTGTGGAGGGATTGAAGGATATTGATCTTTTGCATCTCCTCCTCCTTGGCCGATGATGTAGTAGTAAGGGTAGTGTGGGATTGATGAGATACCGCCGGTGATCCTGAAATGCCCTATAGTGAGTCGTATTA
Myh11	ENSMUST00000090287.5	CGGCTCGCAGCGTGTAAACGAGGGTGTGTTTGTAAAGGGTGATGATGTAGTAGTAAGGGTTTGACCTCTAGCCGCAGCTTGGCATCCTCATGTGGAGGGATTGAAGGATACCGCCGGTGATCCTGAAATGCCCTATAGTGAGTCGTATTA
Myh11	ENSMUST00000090287.5	CGGCTCGCAGCGTGTAAACGAGTGTGGGATTGATGAGATACCTCAGGTTGTGCAGCACAGAGGCCTCATTAGGGTGTGTTTGTAAAGGGTTGTGGAGGGATTGAAGGATACCGCCGGTGATCCTGAAATGCCCTATAGTGAGTCGTATTA
Myh11	ENSMUST00000090287.5	CGGCTCGCAGCGTGTAAACGAGGGTGTGTTTGTAAAGGGTAGTGACACTCTCCACTTCATTCTGTAGCTTAGTGTGGGATTGATGAGATAGATGATGTAGTAGTAAGGGTCCGCCGGTGATCCTGAAATGCCCTATAGTGAGTCGTATTA
Myh11	ENSMUST00000090287.5	CGGCTCGCAGCGTGTAAACGAGGGTGTGTTTGTAAAGGGTGATATGGCCCTCTAGCTCGCGAATCTTCTTGATGATGTAGTAGTAAGGGTAGTGTGGGATTGATGAGATACCGCCGGTGATCCTGAAATGCCCTATAGTGAGTCGTATTA
Myh11	ENSMUST00000090287.5	CGGCTCGCAGCGTGTAAACGTGTGGAGGGATTGAAGGATATCACATTGTCATTTAGCGGGTCCATGTTCTGATGATGTAGTAGTAAGGGTAGGGTGTGTTTGTAAAGGGTCCGCCGGTGATCCTGAAATGCCCTATAGTGAGTCGTATTA
Myh11	ENSMUST00000090287.5	CGGCTCGCAGCGTGTAAACGAGGGTGTGTTTGTAAAGGGTTGTGGAGGGATTGAAGGATACACATTAATCCCCACGAGGTGGCAAACTTTAGTGTGGGATTGATGAGATACCGCCGGTGATCCTGAAATGCCCTATAGTGAGTCGTATTA
Myh11	ENSMUST00000090287.5	CGGCTCGCAGCGTGTAAACGTGTGGAGGGATTGAAGGATAGGCATTGTTTTTCTGGGCGATCTCTTCATCGATGATGTAGTAGTAAGGGTAGTGTGGGATTGATGAGATACCGCCGGTGATCCTGAAATGCCCTATAGTGAGTCGTATTA
Myh11	ENSMUST00000090287.5	CGGCTCGCAGCGTGTAAACGGATGATGTAGTAGTAAGGGTCCAGCTGCCTCTTCAGCTGCTTGACCTTGGTGTGGAGGGATTGAAGGATAAGGGTGTGTTTGTAAAGGGTCCGCCGGTGATCCTGAAATGCCCTATAGTGAGTCGTATTA
Myh11	ENSMUST00000090287.5	CGGCTCGCAGCGTGTAAACGGATGATGTAGTAGTAAGGGTAGCTGCTCTGTGAGTTCCTCCACTGCCTGTAGGGTGTGTTTGTAAAGGGTAGTGTGGGATTGATGAGATACCGCCGGTGATCCTGAAATGCCCTATAGTGAGTCGTATTA
Myh11	ENSMUST00000090287.5	CGGCTCGCAGCGTGTAAACGGATGATGTAGTAGTAAGGGTTGTGGAGGGATTGAAGGATACACTTTTCATCTTTTCCTTGGCTCCGGCGAAGTGTGGGATTGATGAGATACCGCCGGTGATCCTGAAATGCCCTATAGTGAGTCGTATTA
Myh11	ENSMUST00000090287.5	CGGCTCGCAGCGTGTAAACGTGTGGAGGGATTGAAGGATACCTGAGCCATTGGGCTGTTCATGAAGTTTTAGTGTGGGATTGATGAGATAAGGGTGTGTTTGTAAAGGGTCCGCCGGTGATCCTGAAATGCCCTATAGTGAGTCGTATTA
Greb1	ENSMUST00000162112.8	CGGCTCGCAGCGTGTAAACGTGTGGAGGGATTGAAGGATATCTGTACTCTCTGCGTTCTAATCTGCTCATTGTGGTTTGGAGATGATAGAAGAGTGAGTAGTAGTGGAGTCCGCCGGTGATCCTGAAATGCCCTATAGTGAGTCGTATTA
Greb1	ENSMUST00000162112.8	CGGCTCGCAGCGTGTAAACGGGGAGAATGAGGTGTAATGTAATCTTGCCTGGGCCTCCGTGTCTAGTTTCAGAGTGAGTAGTAGTGGAGTTGTGGTTTGGAGATGATAGACCGCCGGTGATCCTGAAATGCCCTATAGTGAGTCGTATTA
Greb1	ENSMUST00000162112.8	CGGCTCGCAGCGTGTAAACGTGTGGAGGGATTGAAGGATAGGGAGAATGAGGTGTAATGTTGTCGGTGGACAGGAGCATGTCGTACACAAAGAGTGAGTAGTAGTGGAGTCCGCCGGTGATCCTGAAATGCCCTATAGTGAGTCGTATTA
Greb1	ENSMUST00000162112.8	CGGCTCGCAGCGTGTAAACGTGTGGTTTGGAGATGATAGATGTGGAGGGATTGAAGGATACAGCTGTGTCTCCTCAGATATGGGCTGCATAGAGTGAGTAGTAGTGGAGTCCGCCGGTGATCCTGAAATGCCCTATAGTGAGTCGTATTA
Greb1	ENSMUST00000162112.8	CGGCTCGCAGCGTGTAAACGAGAGTGAGTAGTAGTGGAGTGGGAGAATGAGGTGTAATGTGGAGAGTTTCCCCTCGATGAGCAACCGGAATGTGGTTTGGAGATGATAGACCGCCGGTGATCCTGAAATGCCCTATAGTGAGTCGTATTA
Greb1	ENSMUST00000162112.8	CGGCTCGCAGCGTGTAAACGAGAGTGAGTAGTAGTGGAGTGCTGGGTGGTCAGCTTCAGGTTGATGTGGTGGGAGAATGAGGTGTAATGTTGTGGAGGGATTGAAGGATACCGCCGGTGATCCTGAAATGCCCTATAGTGAGTCGTATTA
Greb1	ENSMUST00000162112.8	CGGCTCGCAGCGTGTAAACGTGTGGAGGGATTGAAGGATATGTGGTTTGGAGATGATAGAAGGGATGACGATGCAGAGTCGTGGGAGTGGGGGAGAATGAGGTGTAATGTCCGCCGGTGATCCTGAAATGCCCTATAGTGAGTCGTATTA
Greb1	ENSMUST00000162112.8	CGGCTCGCAGCGTGTAAACGTGTGGTTTGGAGATGATAGAAGAGTGAGTAGTAGTGGAGTAGAGACATGGCCTTGATTTTCCTGGTGAAAGGGAGAATGAGGTGTAATGTCCGCCGGTGATCCTGAAATGCCCTATAGTGAGTCGTATTA
Greb1	ENSMUST00000162112.8	CGGCTCGCAGCGTGTAAACGTGTGGAGGGATTGAAGGATAGGGAGAATGAGGTGTAATGTCCAGCTCCAGCAGAACCCCTGAATGCCAGAAGAGTGAGTAGTAGTGGAGTCCGCCGGTGATCCTGAAATGCCCTATAGTGAGTCGTATTA
Greb1	ENSMUST00000162112.8	CGGCTCGCAGCGTGTAAACGTGTGGTTTGGAGATGATAGAGAGAGTAGATGTTATGAACAGCACTGCTCAAGAGTGAGTAGTAGTGGAGTTGTGGAGGGATTGAAGGATACCGCCGGTGATCCTGAAATGCCCTATAGTGAGTCGTATTA
Greb1	ENSMUST00000162112.8	CGGCTCGCAGCGTGTAAACGTGTGGAGGGATTGAAGGATATGTGGTTTGGAGATGATAGACGCATACGGGAAAGAGGTCACATGGAGGGTGGGAGAATGAGGTGTAATGTCCGCCGGTGATCCTGAAATGCCCTATAGTGAGTCGTATTA
Greb1	ENSMUST00000162112.8	CGGCTCGCAGCGTGTAAACGTGTGGTTTGGAGATGATAGAAGAGTGAGTAGTAGTGGAGTACCGTGTGCTCTTTAGCTGGCCAGCATAGGTGTGGAGGGATTGAAGGATACCGCCGGTGATCCTGAAATGCCCTATAGTGAGTCGTATTA
Greb1	ENSMUST00000162112.8	CGGCTCGCAGCGTGTAAACGAGAGTGAGTAGTAGTGGAGTGTAGGTCACCTCTGACGGTGGAATGCAAATTGTGGTTTGGAGATGATAGAGGGAGAATGAGGTGTAATGTCCGCCGGTGATCCTGAAATGCCCTATAGTGAGTCGTATTA
Greb1	ENSMUST00000162112.8	CGGCTCGCAGCGTGTAAACGTGTGGAGGGATTGAAGGATAGCGAGTCCACTTTGCCAGTGACCAGCTCGTGGGAGAATGAGGTGTAATGTAGAGTGAGTAGTAGTGGAGTCCGCCGGTGATCCTGAAATGCCCTATAGTGAGTCGTATTA
Greb1	ENSMUST00000162112.8	CGGCTCGCAGCGTGTAAACGTGTGGTTTGGAGATGATAGAGGGAGAATGAGGTGTAATGTCACAGTTCCCAGAGAAACCAAGCAGGGCATTGTGGAGGGATTGAAGGATACCGCCGGTGATCCTGAAATGCCCTATAGTGAGTCGTATTA
Greb1	ENSMUST00000162112.8	CGGCTCGCAGCGTGTAAACGGGGAGAATGAGGTGTAATGTAGAGTGAGTAGTAGTGGAGTTTCTTCATGACACTGAAGCGATTGAACCGGTGTGGTTTGGAGATGATAGACCGCCGGTGATCCTGAAATGCCCTATAGTGAGTCGTATTA
Greb1	ENSMUST00000162112.8	CGGCTCGCAGCGTGTAAACGTGTGGAGGGATTGAAGGATAACTGTGTCCTGATTAACTTCTCAGCGATCTAGAGTGAGTAGTAGTGGAGTTGTGGTTTGGAGATGATAGACCGCCGGTGATCCTGAAATGCCCTATAGTGAGTCGTATTA
Greb1	ENSMUST00000162112.8	CGGCTCGCAGCGTGTAAACGTGTGGAGGGATTGAAGGATAGGGAGAATGAGGTGTAATGTGCCTTGCATATTTTCAGCAAGTTGTCCGGATGTGGTTTGGAGATGATAGACCGCCGGTGATCCTGAAATGCCCTATAGTGAGTCGTATTA
Greb1	ENSMUST00000162112.8	CGGCTCGCAGCGTGTAAACGTGTGGAGGGATTGAAGGATAGTGCATTCCGAACCAGATAGTACTTGAGGTAGAGTGAGTAGTAGTGGAGTGGGAGAATGAGGTGTAATGTCCGCCGGTGATCCTGAAATGCCCTATAGTGAGTCGTATTA
Greb1	ENSMUST00000162112.8	CGGCTCGCAGCGTGTAAACGGGGAGAATGAGGTGTAATGTTGTGGTTTGGAGATGATAGATCCGGCACAGTCCACATCTGCTACATTCCAAGAGTGAGTAGTAGTGGAGTCCGCCGGTGATCCTGAAATGCCCTATAGTGAGTCGTATTA
Greb1	ENSMUST00000162112.8	CGGCTCGCAGCGTGTAAACGTGTGGAGGGATTGAAGGATATGGTAGGCATTTGGGGGACTGCTGGGTTCTAGAGTGAGTAGTAGTGGAGTTGTGGTTTGGAGATGATAGACCGCCGGTGATCCTGAAATGCCCTATAGTGAGTCGTATTA
Greb1	ENSMUST00000162112.8	CGGCTCGCAGCGTGTAAACGGGGAGAATGAGGTGTAATGTCACAAGGTGGCTCCTTTCAGAAAATGGAACTGTGGTTTGGAGATGATAGATGTGGAGGGATTGAAGGATACCGCCGGTGATCCTGAAATGCCCTATAGTGAGTCGTATTA
Greb1	ENSMUST00000162112.8	CGGCTCGCAGCGTGTAAACGTGTGGTTTGGAGATGATAGATGTGGAGGGATTGAAGGATACAGCTGGAGGTAACGCCACTCCGATTCCTCGGGAGAATGAGGTGTAATGTCCGCCGGTGATCCTGAAATGCCCTATAGTGAGTCGTATTA
Greb1	ENSMUST00000162112.8	CGGCTCGCAGCGTGTAAACGTGTGGAGGGATTGAAGGATACATACAGGTCCTCCGGCTTCCTGGACATCCAGAGTGAGTAGTAGTGGAGTGGGAGAATGAGGTGTAATGTCCGCCGGTGATCCTGAAATGCCCTATAGTGAGTCGTATTA
Greb1	ENSMUST00000162112.8	CGGCTCGCAGCGTGTAAACGTGTGGTTTGGAGATGATAGATCCGTGGTTGATTTAGACTCCGGGGACCACGGGAGAATGAGGTGTAATGTAGAGTGAGTAGTAGTGGAGTCCGCCGGTGATCCTGAAATGCCCTATAGTGAGTCGTATTA
Greb1	ENSMUST00000162112.8	CGGCTCGCAGCGTGTAAACGAGAGTGAGTAGTAGTGGAGTTCGGGCAAGAACCTCTTGTCCACTGCACACTGTGGTTTGGAGATGATAGATGTGGAGGGATTGAAGGATACCGCCGGTGATCCTGAAATGCCCTATAGTGAGTCGTATTA
Greb1	ENSMUST00000162112.8	CGGCTCGCAGCGTGTAAACGAGAGTGAGTAGTAGTGGAGTGTTCATGACTCTTGTCTGTGACGAGGGGCATGTGGTTTGGAGATGATAGAGGGAGAATGAGGTGTAATGTCCGCCGGTGATCCTGAAATGCCCTATAGTGAGTCGTATTA
Greb1	ENSMUST00000162112.8	CGGCTCGCAGCGTGTAAACGTGTGGAGGGATTGAAGGATATGTGGTTTGGAGATGATAGATCTTCACTCTTGATGGTCTGAGGGTGTGAAAGAGTGAGTAGTAGTGGAGTCCGCCGGTGATCCTGAAATGCCCTATAGTGAGTCGTATTA
Greb1	ENSMUST00000162112.8	CGGCTCGCAGCGTGTAAACGAGAGTGAGTAGTAGTGGAGTTTTCCCTTGGGGGGAAAAGGTTGGCAGTAAGGGAGAATGAGGTGTAATGTTGTGGAGGGATTGAAGGATACCGCCGGTGATCCTGAAATGCCCTATAGTGAGTCGTATTA
Greb1	ENSMUST00000162112.8	CGGCTCGCAGCGTGTAAACGTGTGGAGGGATTGAAGGATAGGAGCAAGAGAAGGCAAAGACGTGCAGGGTTGTGGTTTGGAGATGATAGAGGGAGAATGAGGTGTAATGTCCGCCGGTGATCCTGAAATGCCCTATAGTGAGTCGTATTA
Greb1	ENSMUST00000162112.8	CGGCTCGCAGCGTGTAAACGTGTGGTTTGGAGATGATAGACACTGCTCACAGTGGTGGTACGTGTTGTATGGGAGAATGAGGTGTAATGTTGTGGAGGGATTGAAGGATACCGCCGGTGATCCTGAAATGCCCTATAGTGAGTCGTATTA
Greb1	ENSMUST00000162112.8	CGGCTCGCAGCGTGTAAACGAGAGTGAGTAGTAGTGGAGTTGTGGAGGGATTGAAGGATATGGCTCCATCCATCGCATGGTACAAATTAAGGGAGAATGAGGTGTAATGTCCGCCGGTGATCCTGAAATGCCCTATAGTGAGTCGTATTA
Greb1	ENSMUST00000162112.8	CGGCTCGCAGCGTGTAAACGGGGAGAATGAGGTGTAATGTTGTGGTTTGGAGATGATAGAAGCCTGGGGCACACAAGGTATGCTGGTACCAGAGTGAGTAGTAGTGGAGTCCGCCGGTGATCCTGAAATGCCCTATAGTGAGTCGTATTA
Greb1	ENSMUST00000162112.8	CGGCTCGCAGCGTGTAAACGTGTGGAGGGATTGAAGGATATCCTCAATTTTCTGCCACATCTTGAGCTGCTGTGGTTTGGAGATGATAGAAGAGTGAGTAGTAGTGGAGTCCGCCGGTGATCCTGAAATGCCCTATAGTGAGTCGTATTA
Greb1	ENSMUST00000162112.8	CGGCTCGCAGCGTGTAAACGTGTGGAGGGATTGAAGGATATGTGGTTTGGAGATGATAGACCGAATCAGCATCCTGGACAAGATACTGAGAGAGTGAGTAGTAGTGGAGTCCGCCGGTGATCCTGAAATGCCCTATAGTGAGTCGTATTA
Greb1	ENSMUST00000162112.8	CGGCTCGCAGCGTGTAAACGAGAGTGAGTAGTAGTGGAGTTGTGGAGGGATTGAAGGATAGAGCATACACAGAAGACAGAAGAAAGCATCGGGAGAATGAGGTGTAATGTCCGCCGGTGATCCTGAAATGCCCTATAGTGAGTCGTATTA
Greb1	ENSMUST00000162112.8	CGGCTCGCAGCGTGTAAACGTGTGGTTTGGAGATGATAGAGATGACAGCTGCTGCTCAGCCTCCAGATACAGAGTGAGTAGTAGTGGAGTGGGAGAATGAGGTGTAATGTCCGCCGGTGATCCTGAAATGCCCTATAGTGAGTCGTATTA
Greb1	ENSMUST00000162112.8	CGGCTCGCAGCGTGTAAACGTGTGGTTTGGAGATGATAGAGGGAGAATGAGGTGTAATGTTAAAGATGCTTGGGAGGACAAGCATGATGTTGTGGAGGGATTGAAGGATACCGCCGGTGATCCTGAAATGCCCTATAGTGAGTCGTATTA
Greb1	ENSMUST00000162112.8	CGGCTCGCAGCGTGTAAACGAGAGTGAGTAGTAGTGGAGTTGTGGTTTGGAGATGATAGATCAGAGAGAATGCGGGCTTGGTATTTCCCTTGTGGAGGGATTGAAGGATACCGCCGGTGATCCTGAAATGCCCTATAGTGAGTCGTATTA
Greb1	ENSMUST00000162112.8	CGGCTCGCAGCGTGTAAACGGGGAGAATGAGGTGTAATGTCTGAGGCTAGAATCAGGCTGTGGGACCAGGAGAGTGAGTAGTAGTGGAGTTGTGGAGGGATTGAAGGATACCGCCGGTGATCCTGAAATGCCCTATAGTGAGTCGTATTA
Greb1	ENSMUST00000162112.8	CGGCTCGCAGCGTGTAAACGTGTGGTTTGGAGATGATAGAACCATGTCAGAGCAGCTGATGTTTAAGGAGTGTGGAGGGATTGAAGGATAGGGAGAATGAGGTGTAATGTCCGCCGGTGATCCTGAAATGCCCTATAGTGAGTCGTATTA
Greb1	ENSMUST00000162112.8	CGGCTCGCAGCGTGTAAACGTGTGGTTTGGAGATGATAGAGGGCCAATGGATCTCATTGTATGGGCTAATGGGAGAATGAGGTGTAATGTAGAGTGAGTAGTAGTGGAGTCCGCCGGTGATCCTGAAATGCCCTATAGTGAGTCGTATTA
Greb1	ENSMUST00000162112.8	CGGCTCGCAGCGTGTAAACGTGTGGTTTGGAGATGATAGACGTTGTCGGTGTGAAGGTTGGGCTTTTGATGGGAGAATGAGGTGTAATGTTGTGGAGGGATTGAAGGATACCGCCGGTGATCCTGAAATGCCCTATAGTGAGTCGTATTA
Greb1	ENSMUST00000162112.8	CGGCTCGCAGCGTGTAAACGGGGAGAATGAGGTGTAATGTTGTGGTTTGGAGATGATAGATTGGCATTGGCTGTCTGGAACTCATCCCGCAGAGTGAGTAGTAGTGGAGTCCGCCGGTGATCCTGAAATGCCCTATAGTGAGTCGTATTA
Greb1	ENSMUST00000162112.8	CGGCTCGCAGCGTGTAAACGAGAGTGAGTAGTAGTGGAGTGCCGACAGGTAGCGTGCTAGGGTGTTGATTGGGAGAATGAGGTGTAATGTTGTGGAGGGATTGAAGGATACCGCCGGTGATCCTGAAATGCCCTATAGTGAGTCGTATTA
Greb1	ENSMUST00000162112.8	CGGCTCGCAGCGTGTAAACGAGAGTGAGTAGTAGTGGAGTTGTGGTTTGGAGATGATAGAGTACATTCTGGGTCAAGTCCACGTTGAGGATGTGGAGGGATTGAAGGATACCGCCGGTGATCCTGAAATGCCCTATAGTGAGTCGTATTA
Greb1	ENSMUST00000162112.8	CGGCTCGCAGCGTGTAAACGTGTGGTTTGGAGATGATAGAGTCCTTCCCAGCCTGACAGAAGCCATCCGTTGTGGAGGGATTGAAGGATAGGGAGAATGAGGTGTAATGTCCGCCGGTGATCCTGAAATGCCCTATAGTGAGTCGTATTA
Greb1	ENSMUST00000162112.8	CGGCTCGCAGCGTGTAAACGTGTGGAGGGATTGAAGGATAGTCCGCCTGTTTCTCTCTGGCTCCACATTTTGTGGTTTGGAGATGATAGAAGAGTGAGTAGTAGTGGAGTCCGCCGGTGATCCTGAAATGCCCTATAGTGAGTCGTATTA
Greb1	ENSMUST00000162112.8	CGGCTCGCAGCGTGTAAACGTGTGGTTTGGAGATGATAGAGGGAGAATGAGGTGTAATGTCCATGGAAGCGTGTGAATGCCAGCAGACTTAGAGTGAGTAGTAGTGGAGTCCGCCGGTGATCCTGAAATGCCCTATAGTGAGTCGTATTA
Greb1	ENSMUST00000162112.8	CGGCTCGCAGCGTGTAAACGAGAGTGAGTAGTAGTGGAGTGGGAGAATGAGGTGTAATGTGGTAGCAGTCTACAGACAACACGGGGTGGCTGTGGAGGGATTGAAGGATACCGCCGGTGATCCTGAAATGCCCTATAGTGAGTCGTATTA
Greb1	ENSMUST00000162112.8	CGGCTCGCAGCGTGTAAACGTGTGGTTTGGAGATGATAGAAGAGTGAGTAGTAGTGGAGTGTCTGTCCACTAACCCCACAGATGGGTCACTGTGGAGGGATTGAAGGATACCGCCGGTGATCCTGAAATGCCCTATAGTGAGTCGTATTA
Greb1	ENSMUST00000162112.8	CGGCTCGCAGCGTGTAAACGAGAGTGAGTAGTAGTGGAGTTGCCACTCATCTTCTAGCTCCAGGCGGACCGGGAGAATGAGGTGTAATGTTGTGGAGGGATTGAAGGATACCGCCGGTGATCCTGAAATGCCCTATAGTGAGTCGTATTA
Greb1	ENSMUST00000162112.8	CGGCTCGCAGCGTGTAAACGTGTGGTTTGGAGATGATAGAGCTTACTGTCGGGGGCACAGATGTACTGGGGGGAGAATGAGGTGTAATGTTGTGGAGGGATTGAAGGATACCGCCGGTGATCCTGAAATGCCCTATAGTGAGTCGTATTA
Greb1	ENSMUST00000162112.8	CGGCTCGCAGCGTGTAAACGGGGAGAATGAGGTGTAATGTTGTGGTTTGGAGATGATAGAGCCTCCGGGTTGGCTGAAAACAAAGTGGTGAGAGTGAGTAGTAGTGGAGTCCGCCGGTGATCCTGAAATGCCCTATAGTGAGTCGTATTA
Greb1	ENSMUST00000162112.8	CGGCTCGCAGCGTGTAAACGTGTGGTTTGGAGATGATAGACGTGAAATCATGGTCACAGGCATCGTGACATGTGGAGGGATTGAAGGATAGGGAGAATGAGGTGTAATGTCCGCCGGTGATCCTGAAATGCCCTATAGTGAGTCGTATTA
Greb1	ENSMUST00000162112.8	CGGCTCGCAGCGTGTAAACGTGTGGAGGGATTGAAGGATAAGAGTGAGTAGTAGTGGAGTATGACTGTAGACCCCTGACTCACTCGGAGGTGTGGTTTGGAGATGATAGACCGCCGGTGATCCTGAAATGCCCTATAGTGAGTCGTATTA
Greb1	ENSMUST00000162112.8	CGGCTCGCAGCGTGTAAACGAGAGTGAGTAGTAGTGGAGTAGACTGCAGGACCTGTTGCTGTGGTCACTGTGTGGAGGGATTGAAGGATAGGGAGAATGAGGTGTAATGTCCGCCGGTGATCCTGAAATGCCCTATAGTGAGTCGTATTA
Greb1	ENSMUST00000162112.8	CGGCTCGCAGCGTGTAAACGTGTGGAGGGATTGAAGGATAATGACCATCTCTGGGTGTGCTGGAGTTCTTAGAGTGAGTAGTAGTGGAGTGGGAGAATGAGGTGTAATGTCCGCCGGTGATCCTGAAATGCCCTATAGTGAGTCGTATTA
Greb1	ENSMUST00000162112.8	CGGCTCGCAGCGTGTAAACGGGGAGAATGAGGTGTAATGTGTAATCAAAAGGCATCTTCTGGAAGAGCTCTGTGGTTTGGAGATGATAGAAGAGTGAGTAGTAGTGGAGTCCGCCGGTGATCCTGAAATGCCCTATAGTGAGTCGTATTA
Greb1	ENSMUST00000162112.8	CGGCTCGCAGCGTGTAAACGTGTGGTTTGGAGATGATAGACAGACAGCCCGAAGTACTTCTTACTCTCATGGGAGAATGAGGTGTAATGTTGTGGAGGGATTGAAGGATACCGCCGGTGATCCTGAAATGCCCTATAGTGAGTCGTATTA
Greb1	ENSMUST00000162112.8	CGGCTCGCAGCGTGTAAACGTGTGGTTTGGAGATGATAGAAGTTGAGGAGGTTCTGGGTGATCTCTAGGGAGAGTGAGTAGTAGTGGAGTTGTGGAGGGATTGAAGGATACCGCCGGTGATCCTGAAATGCCCTATAGTGAGTCGTATTA
Greb1	ENSMUST00000162112.8	CGGCTCGCAGCGTGTAAACGGGGAGAATGAGGTGTAATGTGAGCCTTTCCAGCAAATCAAAGGTCCTTTGTGTGGTTTGGAGATGATAGATGTGGAGGGATTGAAGGATACCGCCGGTGATCCTGAAATGCCCTATAGTGAGTCGTATTA
Greb1	ENSMUST00000162112.8	CGGCTCGCAGCGTGTAAACGTGTGGAGGGATTGAAGGATAAGAGTGAGTAGTAGTGGAGTCTCTGTCATAGGACATTGTGACATGCGTCTGGGAGAATGAGGTGTAATGTCCGCCGGTGATCCTGAAATGCCCTATAGTGAGTCGTATTA
Greb1	ENSMUST00000162112.8	CGGCTCGCAGCGTGTAAACGAGAGTGAGTAGTAGTGGAGTGGACACTGGGGTTTGTCCCAGGAACAGGCTTGTGGTTTGGAGATGATAGATGTGGAGGGATTGAAGGATACCGCCGGTGATCCTGAAATGCCCTATAGTGAGTCGTATTA
Greb1	ENSMUST00000162112.8	CGGCTCGCAGCGTGTAAACGGGGAGAATGAGGTGTAATGTGAGACAGCGGGAAGAAGCGATGGCTATGGTTGTGGAGGGATTGAAGGATAAGAGTGAGTAGTAGTGGAGTCCGCCGGTGATCCTGAAATGCCCTATAGTGAGTCGTATTA
Greb1	ENSMUST00000162112.8	CGGCTCGCAGCGTGTAAACGTGTGGTTTGGAGATGATAGACCCTTGGTCTGAGACCTTCACTGGCCTCAGAGAGTGAGTAGTAGTGGAGTGGGAGAATGAGGTGTAATGTCCGCCGGTGATCCTGAAATGCCCTATAGTGAGTCGTATTA
Greb1	ENSMUST00000162112.8	CGGCTCGCAGCGTGTAAACGTGTGGAGGGATTGAAGGATACATCCCACTGAAGATCAGGATGCAGGGCAGAGAGTGAGTAGTAGTGGAGTTGTGGTTTGGAGATGATAGACCGCCGGTGATCCTGAAATGCCCTATAGTGAGTCGTATTA
Greb1	ENSMUST00000162112.8	CGGCTCGCAGCGTGTAAACGTGTGGTTTGGAGATGATAGAGGGAGAATGAGGTGTAATGTCACAATGGCCACAGAGCTGTCAGATACCTTTGTGGAGGGATTGAAGGATACCGCCGGTGATCCTGAAATGCCCTATAGTGAGTCGTATTA
Greb1	ENSMUST00000162112.8	CGGCTCGCAGCGTGTAAACGGGGAGAATGAGGTGTAATGTTGTGGAGGGATTGAAGGATACACGGAAGTCTGGGGTGGAGTTGGACTGTGTGTGGTTTGGAGATGATAGACCGCCGGTGATCCTGAAATGCCCTATAGTGAGTCGTATTA
Greb1	ENSMUST00000162112.8	CGGCTCGCAGCGTGTAAACGTGTGGAGGGATTGAAGGATATGTGGTTTGGAGATGATAGATCTCCTTGAACTACTACCACCCGCGGTGCTAGAGTGAGTAGTAGTGGAGTCCGCCGGTGATCCTGAAATGCCCTATAGTGAGTCGTATTA
Greb1	ENSMUST00000162112.8	CGGCTCGCAGCGTGTAAACGTGTGGTTTGGAGATGATAGAGGGAGAATGAGGTGTAATGTAGAGACTGCTCAGTTGATGTCATCATCTTGAGAGTGAGTAGTAGTGGAGTCCGCCGGTGATCCTGAAATGCCCTATAGTGAGTCGTATTA
Greb1	ENSMUST00000162112.8	CGGCTCGCAGCGTGTAAACGGGGAGAATGAGGTGTAATGTCTCACCATAGAGCACCGAGCCAGATGCTCTAGAGTGAGTAGTAGTGGAGTTGTGGAGGGATTGAAGGATACCGCCGGTGATCCTGAAATGCCCTATAGTGAGTCGTATTA
Greb1	ENSMUST00000162112.8	CGGCTCGCAGCGTGTAAACGTGTGGTTTGGAGATGATAGAGGCCAGGGAGTAAGCACACTCAATAACATGGGGAGAATGAGGTGTAATGTAGAGTGAGTAGTAGTGGAGTCCGCCGGTGATCCTGAAATGCCCTATAGTGAGTCGTATTA
Greb1	ENSMUST00000162112.8	CGGCTCGCAGCGTGTAAACGTGTGGTTTGGAGATGATAGATGGGTTGGTCTCACTAAAAGGGGAACTTCATGTGGAGGGATTGAAGGATAGGGAGAATGAGGTGTAATGTCCGCCGGTGATCCTGAAATGCCCTATAGTGAGTCGTATTA
Greb1	ENSMUST00000162112.8	CGGCTCGCAGCGTGTAAACGAGAGTGAGTAGTAGTGGAGTGACTCCTCACAAAGCCCGACAAAGAGGCAATGTGGAGGGATTGAAGGATAGGGAGAATGAGGTGTAATGTCCGCCGGTGATCCTGAAATGCCCTATAGTGAGTCGTATTA
Greb1	ENSMUST00000162112.8	CGGCTCGCAGCGTGTAAACGTGTGGAGGGATTGAAGGATAGAGGCCAGCACTGTGCACACGGAGGTTGAAAGAGTGAGTAGTAGTGGAGTTGTGGTTTGGAGATGATAGACCGCCGGTGATCCTGAAATGCCCTATAGTGAGTCGTATTA
Greb1	ENSMUST00000162112.8	CGGCTCGCAGCGTGTAAACGAGAGTGAGTAGTAGTGGAGTTGTGGATGATGAGCCCGAGGAGGAGGACAGTGTGGAGGGATTGAAGGATATGTGGTTTGGAGATGATAGACCGCCGGTGATCCTGAAATGCCCTATAGTGAGTCGTATTA
Greb1	ENSMUST00000162112.8	CGGCTCGCAGCGTGTAAACGAGAGTGAGTAGTAGTGGAGTTGTGGAGGGATTGAAGGATATCTTCTTCTTCCTCATTGTCTGCTCGGCTGGGGAGAATGAGGTGTAATGTCCGCCGGTGATCCTGAAATGCCCTATAGTGAGTCGTATTA
Greb1	ENSMUST00000162112.8	CGGCTCGCAGCGTGTAAACGTGTGGTTTGGAGATGATAGAAGGTTGTGGTAACAAAGCTCTTTGATCAGGAGAGTGAGTAGTAGTGGAGTGGGAGAATGAGGTGTAATGTCCGCCGGTGATCCTGAAATGCCCTATAGTGAGTCGTATTA
Greb1	ENSMUST00000162112.8	CGGCTCGCAGCGTGTAAACGGGGAGAATGAGGTGTAATGTCACACTGTCATTACAGGAGCTGGCGGCCAGTGTGGTTTGGAGATGATAGATGTGGAGGGATTGAAGGATACCGCCGGTGATCCTGAAATGCCCTATAGTGAGTCGTATTA
Greb1	ENSMUST00000162112.8	CGGCTCGCAGCGTGTAAACGTGTGGTTTGGAGATGATAGAGAGAACTCGGTGAAATAGCAGAAGCCTTTCAGAGTGAGTAGTAGTGGAGTGGGAGAATGAGGTGTAATGTCCGCCGGTGATCCTGAAATGCCCTATAGTGAGTCGTATTA
Greb1	ENSMUST00000162112.8	CGGCTCGCAGCGTGTAAACGTGTGGAGGGATTGAAGGATATGTGGTTTGGAGATGATAGAGGAGGTGATCTGGTAAGCTCTCCCTGAGGAGGGAGAATGAGGTGTAATGTCCGCCGGTGATCCTGAAATGCCCTATAGTGAGTCGTATTA
Greb1	ENSMUST00000162112.8	CGGCTCGCAGCGTGTAAACGGGGAGAATGAGGTGTAATGTATGCAGTGACCATGGCCTCAAAGGAACTGTTGTGGAGGGATTGAAGGATAAGAGTGAGTAGTAGTGGAGTCCGCCGGTGATCCTGAAATGCCCTATAGTGAGTCGTATTA
Greb1	ENSMUST00000162112.8	CGGCTCGCAGCGTGTAAACGTGTGGAGGGATTGAAGGATATGTGGTTTGGAGATGATAGATCTCCACTGATGTATGGTTCTTCATCTGCGAGAGTGAGTAGTAGTGGAGTCCGCCGGTGATCCTGAAATGCCCTATAGTGAGTCGTATTA
Greb1	ENSMUST00000162112.8	CGGCTCGCAGCGTGTAAACGGGGAGAATGAGGTGTAATGTTGTGGTTTGGAGATGATAGAGCCGAGCAGGGCATAGTGTGTGATGTTAGGTGTGGAGGGATTGAAGGATACCGCCGGTGATCCTGAAATGCCCTATAGTGAGTCGTATTA
Greb1	ENSMUST00000162112.8	CGGCTCGCAGCGTGTAAACGAGAGTGAGTAGTAGTGGAGTTGCTGGTACTGCCTTATCTCTGTCAGGTGTTGTGGAGGGATTGAAGGATATGTGGTTTGGAGATGATAGACCGCCGGTGATCCTGAAATGCCCTATAGTGAGTCGTATTA
Htr2c	ENSMUST00000096299.9	CGGCTCGCAGCGTGTAAACGTGTGATGGAAGTTAGAGGGTGGGTTGATTAGTGGTAGAAAACGGGATGAAGAATGCCACGAAGGACCCGAAGTGTGGGATTGATGAGATACCGCCGGTGATCCTGAAATGCCCTATAGTGAGTCGTATTA
Htr2c	ENSMUST00000096299.9	CGGCTCGCAGCGTGTAAACGGGGTTGATTAGTGGTAGAAAAGTGTGGGATTGATGAGATATGGGGGACTTTCCTACAAGAGATTTCCTGTGAGGGTTTGTAAGGTGAATACCGCCGGTGATCCTGAAATGCCCTATAGTGAGTCGTATTA
Htr2c	ENSMUST00000096299.9	CGGCTCGCAGCGTGTAAACGTGTGATGGAAGTTAGAGGGTGGGTTGATTAGTGGTAGAAATCTTCTCATTGTTGATAGCTTGCATGGTGCGAGGGTTTGTAAGGTGAATACCGCCGGTGATCCTGAAATGCCCTATAGTGAGTCGTATTA
Htr2c	ENSMUST00000096299.9	CGGCTCGCAGCGTGTAAACGAGTGTGGGATTGATGAGATAGAGGGTTTGTAAGGTGAATACTCCTTTTACACTTAGCTCAGCAGCAATGTTGTGATGGAAGTTAGAGGGTCCGCCGGTGATCCTGAAATGCCCTATAGTGAGTCGTATTA
Htr2c	ENSMUST00000096299.9	CGGCTCGCAGCGTGTAAACGTGTGATGGAAGTTAGAGGGTATCACGACTATTGAAAGTGCTGGCCAGTTTGGGTTGATTAGTGGTAGAAAAGTGTGGGATTGATGAGATACCGCCGGTGATCCTGAAATGCCCTATAGTGAGTCGTATTA
Htr2c	ENSMUST00000096299.9	CGGCTCGCAGCGTGTAAACGAGTGTGGGATTGATGAGATATTCAGATCTGAATGTCTCTTAGGGACTGCTTGTGATGGAAGTTAGAGGGTGAGGGTTTGTAAGGTGAATACCGCCGGTGATCCTGAAATGCCCTATAGTGAGTCGTATTA
Htr2c	ENSMUST00000096299.9	CGGCTCGCAGCGTGTAAACGGGGTTGATTAGTGGTAGAAATGGGCATGCTCAAGCAATTGAGTGACATTTAGTGTGGGATTGATGAGATAGAGGGTTTGTAAGGTGAATACCGCCGGTGATCCTGAAATGCCCTATAGTGAGTCGTATTA
Htr2c	ENSMUST00000096299.9	CGGCTCGCAGCGTGTAAACGGAGGGTTTGTAAGGTGAATAGGAGCGTTCTCTTCCTCATCACCCTTCTTGGGGTTGATTAGTGGTAGAAATGTGATGGAAGTTAGAGGGTCCGCCGGTGATCCTGAAATGCCCTATAGTGAGTCGTATTA
Htr2c	ENSMUST00000096299.9	CGGCTCGCAGCGTGTAAACGTGTGATGGAAGTTAGAGGGTGGGTTGATTAGTGGTAGAAATTCTCTGCCTTACATCGATACGGATCAGTGAGTGTGGGATTGATGAGATACCGCCGGTGATCCTGAAATGCCCTATAGTGAGTCGTATTA
Htr2c	ENSMUST00000096299.9	CGGCTCGCAGCGTGTAAACGAGTGTGGGATTGATGAGATAGAGGGTTTGTAAGGTGAATACATTAGAGGGATTGACCGGCAGCTCTAAATTGTGATGGAAGTTAGAGGGTCCGCCGGTGATCCTGAAATGCCCTATAGTGAGTCGTATTA
Htr2c	ENSMUST00000096299.9	CGGCTCGCAGCGTGTAAACGGAGGGTTTGTAAGGTGAATAGGGTTGATTAGTGGTAGAAAGTATTGCTACATACCGGTCCAGCGATATGGTGTGATGGAAGTTAGAGGGTCCGCCGGTGATCCTGAAATGCCCTATAGTGAGTCGTATTA
Htr2c	ENSMUST00000096299.9	CGGCTCGCAGCGTGTAAACGAGTGTGGGATTGATGAGATAGAGGGTTTGTAAGGTGAATACGAATTGAACCGGCTATGCTCAATAGGATTGGGTTGATTAGTGGTAGAAACCGCCGGTGATCCTGAAATGCCCTATAGTGAGTCGTATTA
Htr2c	ENSMUST00000096299.9	CGGCTCGCAGCGTGTAAACGGGGTTGATTAGTGGTAGAAAGAGGGTTTGTAAGGTGAATAAAGTTCGGGTCATTGAGCACGCAGGTAGTAAGTGTGGGATTGATGAGATACCGCCGGTGATCCTGAAATGCCCTATAGTGAGTCGTATTA
Htr2c	ENSMUST00000096299.9	CGGCTCGCAGCGTGTAAACGTGTGATGGAAGTTAGAGGGTAGTGTGGGATTGATGAGATATTGGTGATGAAAAACGGGCACCACATGATCGGGTTGATTAGTGGTAGAAACCGCCGGTGATCCTGAAATGCCCTATAGTGAGTCGTATTA
Htr2c	ENSMUST00000096299.9	CGGCTCGCAGCGTGTAAACGGAGGGTTTGTAAGGTGAATAGACCTCGAAGTAACATCAGGGTTTGACGGCTGTGATGGAAGTTAGAGGGTGGGTTGATTAGTGGTAGAAACCGCCGGTGATCCTGAAATGCCCTATAGTGAGTCGTATTA
Htr2c	ENSMUST00000096299.9	CGGCTCGCAGCGTGTAAACGGGGTTGATTAGTGGTAGAAAAGTTATGATCCACAGGAAAATCACTGGGGGTGTGATGGAAGTTAGAGGGTGAGGGTTTGTAAGGTGAATACCGCCGGTGATCCTGAAATGCCCTATAGTGAGTCGTATTA
Htr2c	ENSMUST00000096299.9	CGGCTCGCAGCGTGTAAACGAGTGTGGGATTGATGAGATATTGGGGACAGACATTGCAGCAAAATACCGAGGGTTGATTAGTGGTAGAAATGTGATGGAAGTTAGAGGGTCCGCCGGTGATCCTGAAATGCCCTATAGTGAGTCGTATTA
Htr2c	ENSMUST00000096299.9	CGGCTCGCAGCGTGTAAACGAGTGTGGGATTGATGAGATATGAGTTTACGTGTGTGAATGAGCAGAGCGAGAGGGTTTGTAAGGTGAATAGGGTTGATTAGTGGTAGAAACCGCCGGTGATCCTGAAATGCCCTATAGTGAGTCGTATTA
Htr2c	ENSMUST00000096299.9	CGGCTCGCAGCGTGTAAACGAGTGTGGGATTGATGAGATATGTGATGGAAGTTAGAGGGTACCCCGTGTGTAACAACCAAGTTGAATTCTGAGGGTTTGTAAGGTGAATACCGCCGGTGATCCTGAAATGCCCTATAGTGAGTCGTATTA
Htr2c	ENSMUST00000096299.9	CGGCTCGCAGCGTGTAAACGGGGTTGATTAGTGGTAGAAATGTGATGGAAGTTAGAGGGTACATACATGGTGTTACATGCACAGCACCATGAGGGTTTGTAAGGTGAATACCGCCGGTGATCCTGAAATGCCCTATAGTGAGTCGTATTA
Htr2c	ENSMUST00000096299.9	CGGCTCGCAGCGTGTAAACGGAGGGTTTGTAAGGTGAATACTGTGTGTTGAGAGCACAGCCCAGGAATTTTGTGATGGAAGTTAGAGGGTAGTGTGGGATTGATGAGATACCGCCGGTGATCCTGAAATGCCCTATAGTGAGTCGTATTA
Htr2c	ENSMUST00000096299.9	CGGCTCGCAGCGTGTAAACGGGGTTGATTAGTGGTAGAAACAGAGGTGCATGATGGACGCAGTTGAAAATAGTGTGGGATTGATGAGATAGAGGGTTTGTAAGGTGAATACCGCCGGTGATCCTGAAATGCCCTATAGTGAGTCGTATTA
Htr2c	ENSMUST00000096299.9	CGGCTCGCAGCGTGTAAACGGGGTTGATTAGTGGTAGAAATGTGATGGAAGTTAGAGGGTAGGGCCTAATTCGGTAGTCCTTAATCAAGTAGTGTGGGATTGATGAGATACCGCCGGTGATCCTGAAATGCCCTATAGTGAGTCGTATTA
Htr2c	ENSMUST00000096299.9	CGGCTCGCAGCGTGTAAACGTGTGATGGAAGTTAGAGGGTGAGGGTTTGTAAGGTGAATAGCTGCTCCAAGGGCTCAATCATTAAGCCTGAGTGTGGGATTGATGAGATACCGCCGGTGATCCTGAAATGCCCTATAGTGAGTCGTATTA
Htr2c	ENSMUST00000096299.9	CGGCTCGCAGCGTGTAAACGGAGGGTTTGTAAGGTGAATAGCTTTTGGTTACAGGCCTTCCCACAAAGCAGGGTTGATTAGTGGTAGAAATGTGATGGAAGTTAGAGGGTCCGCCGGTGATCCTGAAATGCCCTATAGTGAGTCGTATTA
Htr2c	ENSMUST00000096299.9	CGGCTCGCAGCGTGTAAACGAGTGTGGGATTGATGAGATAGGGTTGATTAGTGGTAGAAATATGTGCAGAACTCATGCTCAATGCATGCTTGTGATGGAAGTTAGAGGGTCCGCCGGTGATCCTGAAATGCCCTATAGTGAGTCGTATTA
Htr2c	ENSMUST00000096299.9	CGGCTCGCAGCGTGTAAACGGAGGGTTTGTAAGGTGAATAAGCACATCTAGTGAAATCCAGACGGGGCACGGGTTGATTAGTGGTAGAAAAGTGTGGGATTGATGAGATACCGCCGGTGATCCTGAAATGCCCTATAGTGAGTCGTATTA
Htr2c	ENSMUST00000096299.9	CGGCTCGCAGCGTGTAAACGAGTGTGGGATTGATGAGATATGTGATGGAAGTTAGAGGGTGCCATGATAACGAGAATGTTGCCCCCTATTGAGGGTTTGTAAGGTGAATACCGCCGGTGATCCTGAAATGCCCTATAGTGAGTCGTATTA
Htr2c	ENSMUST00000096299.9	CGGCTCGCAGCGTGTAAACGAGTGTGGGATTGATGAGATATGTGATGGAAGTTAGAGGGTACACATGGAAACACAGTTACTGGGAACATGGGGTTGATTAGTGGTAGAAACCGCCGGTGATCCTGAAATGCCCTATAGTGAGTCGTATTA
Htr2c	ENSMUST00000096299.9	CGGCTCGCAGCGTGTAAACGGAGGGTTTGTAAGGTGAATACAATTAGGTGCACAAGGAGTGAGCGCACCGGGGTTGATTAGTGGTAGAAATGTGATGGAAGTTAGAGGGTCCGCCGGTGATCCTGAAATGCCCTATAGTGAGTCGTATTA
Htr2c	ENSMUST00000096299.9	CGGCTCGCAGCGTGTAAACGGGGTTGATTAGTGGTAGAAAGCGCCAATCGCTTCTTCTTTCTTCTTTGAAAGTGTGGGATTGATGAGATAGAGGGTTTGTAAGGTGAATACCGCCGGTGATCCTGAAATGCCCTATAGTGAGTCGTATTA
Htr2c	ENSMUST00000096299.9	CGGCTCGCAGCGTGTAAACGTGTGATGGAAGTTAGAGGGTATGACAAGTAGTCCCACCAGCATATCAGCAGGGTTGATTAGTGGTAGAAAAGTGTGGGATTGATGAGATACCGCCGGTGATCCTGAAATGCCCTATAGTGAGTCGTATTA
Htr2c	ENSMUST00000096299.9	CGGCTCGCAGCGTGTAAACGGGGTTGATTAGTGGTAGAAAGAGGGTTTGTAAGGTGAATATCACGAACACTTTGCTTTCGTCCCTCAGTCTGTGATGGAAGTTAGAGGGTCCGCCGGTGATCCTGAAATGCCCTATAGTGAGTCGTATTA
Htr2c	ENSMUST00000096299.9	CGGCTCGCAGCGTGTAAACGTGTGATGGAAGTTAGAGGGTCGCTTTTCTTTCTTCTTTCGACGTGGCTTCGAGGGTTTGTAAGGTGAATAAGTGTGGGATTGATGAGATACCGCCGGTGATCCTGAAATGCCCTATAGTGAGTCGTATTA
Htr2c	ENSMUST00000096299.9	CGGCTCGCAGCGTGTAAACGGAGGGTTTGTAAGGTGAATAGGGTTGATTAGTGGTAGAAAAGCTGCAGCCTTTTCCTGCACTAGAGAGCTTGTGATGGAAGTTAGAGGGTCCGCCGGTGATCCTGAAATGCCCTATAGTGAGTCGTATTA
Htr2c	ENSMUST00000096299.9	CGGCTCGCAGCGTGTAAACGGGGTTGATTAGTGGTAGAAAGCTTTCCTAACTACACGTTCATTGGTATGCAGTGTGGGATTGATGAGATATGTGATGGAAGTTAGAGGGTCCGCCGGTGATCCTGAAATGCCCTATAGTGAGTCGTATTA
Htr2c	ENSMUST00000096299.9	CGGCTCGCAGCGTGTAAACGGAGGGTTTGTAAGGTGAATATTAGGTGACAACCCACTAGCGTCCGGGAGGAGTGTGGGATTGATGAGATATGTGATGGAAGTTAGAGGGTCCGCCGGTGATCCTGAAATGCCCTATAGTGAGTCGTATTA
Htr2c	ENSMUST00000096299.9	CGGCTCGCAGCGTGTAAACGGAGGGTTTGTAAGGTGAATACAGTGCCCAGGTTCACCATTATTGCTTCAGAGTGTGGGATTGATGAGATAGGGTTGATTAGTGGTAGAAACCGCCGGTGATCCTGAAATGCCCTATAGTGAGTCGTATTA
Htr2c	ENSMUST00000096299.9	CGGCTCGCAGCGTGTAAACGGAGGGTTTGTAAGGTGAATAGGGTTGATTAGTGGTAGAAACTTCTGTAGTCCTGGTTAACCAGCTGCTATTGTGATGGAAGTTAGAGGGTCCGCCGGTGATCCTGAAATGCCCTATAGTGAGTCGTATTA
Htr2c	ENSMUST00000096299.9	CGGCTCGCAGCGTGTAAACGAGTGTGGGATTGATGAGATATTGAAAGACCACCACAGTCATGTGCATCATGGGTTGATTAGTGGTAGAAAGAGGGTTTGTAAGGTGAATACCGCCGGTGATCCTGAAATGCCCTATAGTGAGTCGTATTA
Htr2c	ENSMUST00000096299.9	CGGCTCGCAGCGTGTAAACGGGGTTGATTAGTGGTAGAAATGTGATGGAAGTTAGAGGGTTACTGTTAACCTGGAAGAGATGCCACCGAAAGTGTGGGATTGATGAGATACCGCCGGTGATCCTGAAATGCCCTATAGTGAGTCGTATTA
Htr2c	ENSMUST00000096299.9	CGGCTCGCAGCGTGTAAACGGAGGGTTTGTAAGGTGAATAAGTGTGGGATTGATGAGATACTCCAAGGTGTGCAAGTAGCTGTTGGGCATTGTGATGGAAGTTAGAGGGTCCGCCGGTGATCCTGAAATGCCCTATAGTGAGTCGTATTA
Htr2c	ENSMUST00000096299.9	CGGCTCGCAGCGTGTAAACGTGTGATGGAAGTTAGAGGGTAAGTGTCAGTTACTATAGCTGCTACTGGACGAGGGTTTGTAAGGTGAATAGGGTTGATTAGTGGTAGAAACCGCCGGTGATCCTGAAATGCCCTATAGTGAGTCGTATTA
Htr2c	ENSMUST00000096299.9	CGGCTCGCAGCGTGTAAACGGAGGGTTTGTAAGGTGAATATGTGATGGAAGTTAGAGGGTCTGTAAAACATGTGCTATGAGCTTGCCCTGAGTGTGGGATTGATGAGATACCGCCGGTGATCCTGAAATGCCCTATAGTGAGTCGTATTA
Htr2c	ENSMUST00000096299.9	CGGCTCGCAGCGTGTAAACGGGGTTGATTAGTGGTAGAAACAGGCCAAAGGAGCAACCAAGATTAACAATAGTGTGGGATTGATGAGATATGTGATGGAAGTTAGAGGGTCCGCCGGTGATCCTGAAATGCCCTATAGTGAGTCGTATTA
Htr2c	ENSMUST00000096299.9	CGGCTCGCAGCGTGTAAACGGGGTTGATTAGTGGTAGAAAGAGGGTTTGTAAGGTGAATATAGAGAGCAGCAGGTCCACGAATGAAACAAAGTGTGGGATTGATGAGATACCGCCGGTGATCCTGAAATGCCCTATAGTGAGTCGTATTA
Htr2c	ENSMUST00000096299.9	CGGCTCGCAGCGTGTAAACGGGGTTGATTAGTGGTAGAAAGAGGGTTTGTAAGGTGAATAACGTAGATCGTTAAGAAGTAGGTGATCACCAGTGTGGGATTGATGAGATACCGCCGGTGATCCTGAAATGCCCTATAGTGAGTCGTATTA
Htr2c	ENSMUST00000096299.9	CGGCTCGCAGCGTGTAAACGAGTGTGGGATTGATGAGATAGACTGCTAAATTGGGTCCTATAGATCGAGGGGGTTGATTAGTGGTAGAAATGTGATGGAAGTTAGAGGGTCCGCCGGTGATCCTGAAATGCCCTATAGTGAGTCGTATTA
Htr2c	ENSMUST00000096299.9	CGGCTCGCAGCGTGTAAACGAGTGTGGGATTGATGAGATAGAGGGTTTGTAAGGTGAATACTAGACGAGAAACGGACTCGGCTGCAATCGTGTGATGGAAGTTAGAGGGTCCGCCGGTGATCCTGAAATGCCCTATAGTGAGTCGTATTA
Htr2c	ENSMUST00000096299.9	CGGCTCGCAGCGTGTAAACGGAGGGTTTGTAAGGTGAATAGGGTTGATTAGTGGTAGAAAGCTTTCCCACTGCCTCCTTGGCACACTGTTTGTGATGGAAGTTAGAGGGTCCGCCGGTGATCCTGAAATGCCCTATAGTGAGTCGTATTA
Htr2c	ENSMUST00000096299.9	CGGCTCGCAGCGTGTAAACGAGTGTGGGATTGATGAGATACTCACTTCTTTGTTCTTAGCGACCCCTCTTGGGTTGATTAGTGGTAGAAATGTGATGGAAGTTAGAGGGTCCGCCGGTGATCCTGAAATGCCCTATAGTGAGTCGTATTA
Htr2c	ENSMUST00000096299.9	CGGCTCGCAGCGTGTAAACGTGTGATGGAAGTTAGAGGGTGAGGGTTTGTAAGGTGAATAGTTAACATTGAGCTCCCTCCCAGACAAAGCAGTGTGGGATTGATGAGATACCGCCGGTGATCCTGAAATGCCCTATAGTGAGTCGTATTA
Htr2c	ENSMUST00000096299.9	CGGCTCGCAGCGTGTAAACGAGTGTGGGATTGATGAGATATCACTTTGTGTGTAGCACACACATTTCCAGGGGTTGATTAGTGGTAGAAAGAGGGTTTGTAAGGTGAATACCGCCGGTGATCCTGAAATGCCCTATAGTGAGTCGTATTA
Htr2c	ENSMUST00000096299.9	CGGCTCGCAGCGTGTAAACGTGTGATGGAAGTTAGAGGGTCAATCACAGGGATAGGAACTGAAACTCCTAGGGTTGATTAGTGGTAGAAAGAGGGTTTGTAAGGTGAATACCGCCGGTGATCCTGAAATGCCCTATAGTGAGTCGTATTA
Htr2c	ENSMUST00000096299.9	CGGCTCGCAGCGTGTAAACGTGTGATGGAAGTTAGAGGGTGGGTTGATTAGTGGTAGAAAATACCAAACCGCACAGAACTTACGAATAGCAGTGTGGGATTGATGAGATACCGCCGGTGATCCTGAAATGCCCTATAGTGAGTCGTATTA
Htr2c	ENSMUST00000096299.9	CGGCTCGCAGCGTGTAAACGAGTGTGGGATTGATGAGATAGGGTTGATTAGTGGTAGAAATACACCAGAGGATTGATGCCTGAACACACAGAGGGTTTGTAAGGTGAATACCGCCGGTGATCCTGAAATGCCCTATAGTGAGTCGTATTA
Htr2c	ENSMUST00000096299.9	CGGCTCGCAGCGTGTAAACGTGTGATGGAAGTTAGAGGGTAAGTTCAGGCTGATATTACGCAGTTCCTCCGAGGGTTTGTAAGGTGAATAGGGTTGATTAGTGGTAGAAACCGCCGGTGATCCTGAAATGCCCTATAGTGAGTCGTATTA
Htr2c	ENSMUST00000096299.9	CGGCTCGCAGCGTGTAAACGGAGGGTTTGTAAGGTGAATAAGTGTGGGATTGATGAGATACTATTCTAAGCGGACGAAGACCACCACCGGTGTGATGGAAGTTAGAGGGTCCGCCGGTGATCCTGAAATGCCCTATAGTGAGTCGTATTA
Htr2c	ENSMUST00000096299.9	CGGCTCGCAGCGTGTAAACGGAGGGTTTGTAAGGTGAATACTACCTGCATCTCTATGCCAGGCTCTGTGTAGTGTGGGATTGATGAGATATGTGATGGAAGTTAGAGGGTCCGCCGGTGATCCTGAAATGCCCTATAGTGAGTCGTATTA
Htr2c	ENSMUST00000096299.9	CGGCTCGCAGCGTGTAAACGGAGGGTTTGTAAGGTGAATACAGGCAGGTAGACTTTACTTTCATGTCATGAGTGTGGGATTGATGAGATAGGGTTGATTAGTGGTAGAAACCGCCGGTGATCCTGAAATGCCCTATAGTGAGTCGTATTA
Htr2c	ENSMUST00000096299.9	CGGCTCGCAGCGTGTAAACGTGTGATGGAAGTTAGAGGGTATCTCCACGACGCCGACGACAATCGATGTGGGGTTGATTAGTGGTAGAAAAGTGTGGGATTGATGAGATACCGCCGGTGATCCTGAAATGCCCTATAGTGAGTCGTATTA
Htr2c	ENSMUST00000096299.9	CGGCTCGCAGCGTGTAAACGGAGGGTTTGTAAGGTGAATAGGGTTGATTAGTGGTAGAAAGCTTCTCAGAAGACGGAAAGAAGGATGGAGTGTGATGGAAGTTAGAGGGTCCGCCGGTGATCCTGAAATGCCCTATAGTGAGTCGTATTA
Htr2c	ENSMUST00000096299.9	CGGCTCGCAGCGTGTAAACGGGGTTGATTAGTGGTAGAAAAGCACAATGGAGAGCTTGCCACGTTCACAATGTGATGGAAGTTAGAGGGTGAGGGTTTGTAAGGTGAATACCGCCGGTGATCCTGAAATGCCCTATAGTGAGTCGTATTA
Htr2c	ENSMUST00000096299.9	CGGCTCGCAGCGTGTAAACGTGTGATGGAAGTTAGAGGGTAAGAACAGCGATAGGAAGGAAGAAAGCAACAGTGTGGGATTGATGAGATAGGGTTGATTAGTGGTAGAAACCGCCGGTGATCCTGAAATGCCCTATAGTGAGTCGTATTA
Htr2c	ENSMUST00000096299.9	CGGCTCGCAGCGTGTAAACGGAGGGTTTGTAAGGTGAATAAGTGTGGGATTGATGAGATACGGGAATTGAAACAAGCGTCCACCATCGGATGTGATGGAAGTTAGAGGGTCCGCCGGTGATCCTGAAATGCCCTATAGTGAGTCGTATTA
Htr2c	ENSMUST00000096299.9	CGGCTCGCAGCGTGTAAACGGAGGGTTTGTAAGGTGAATAAGTGTGGGATTGATGAGATACAAGGAAGGGAGGGAATACGGAAGGAAGGGGGGTTGATTAGTGGTAGAAACCGCCGGTGATCCTGAAATGCCCTATAGTGAGTCGTATTA
Htr2c	ENSMUST00000096299.9	CGGCTCGCAGCGTGTAAACGGGGTTGATTAGTGGTAGAAAAGTGTGGGATTGATGAGATAAAAGCTGCGCTGCTATTGCTTACACACTACGAGGGTTTGTAAGGTGAATACCGCCGGTGATCCTGAAATGCCCTATAGTGAGTCGTATTA
Htr2c	ENSMUST00000096299.9	CGGCTCGCAGCGTGTAAACGTGTGATGGAAGTTAGAGGGTAGTGTGGGATTGATGAGATAGCAACCAGTTTCAAACTGAGAATTGGGAAGGAGGGTTTGTAAGGTGAATACCGCCGGTGATCCTGAAATGCCCTATAGTGAGTCGTATTA
Htr2c	ENSMUST00000096299.9	CGGCTCGCAGCGTGTAAACGGGGTTGATTAGTGGTAGAAAGAATCCTGGATTGGGAAATAACTCTGGGATTGTGATGGAAGTTAGAGGGTAGTGTGGGATTGATGAGATACCGCCGGTGATCCTGAAATGCCCTATAGTGAGTCGTATTA
Htr2c	ENSMUST00000096299.9	CGGCTCGCAGCGTGTAAACGGGGTTGATTAGTGGTAGAAATGGCAGCCCCTTGAACATTTGTAGAGATCGTGTGATGGAAGTTAGAGGGTGAGGGTTTGTAAGGTGAATACCGCCGGTGATCCTGAAATGCCCTATAGTGAGTCGTATTA
Htr2c	ENSMUST00000096299.9	CGGCTCGCAGCGTGTAAACGTGTGATGGAAGTTAGAGGGTGAGGGTTTGTAAGGTGAATAGAAATTCAGATCCTGCCTTTACCGACTTCAGGGTTGATTAGTGGTAGAAACCGCCGGTGATCCTGAAATGCCCTATAGTGAGTCGTATTA
Htr2c	ENSMUST00000096299.9	CGGCTCGCAGCGTGTAAACGAGTGTGGGATTGATGAGATAGGGTTGATTAGTGGTAGAAACTCCTGCAAATGCCACCTGAGATGAACATCTGTGATGGAAGTTAGAGGGTCCGCCGGTGATCCTGAAATGCCCTATAGTGAGTCGTATTA
Htr2c	ENSMUST00000096299.9	CGGCTCGCAGCGTGTAAACGGAGGGTTTGTAAGGTGAATAAGTGTGGGATTGATGAGATAGAGGCTTTTTGTCTGGCTTATAATCGCAGCGGGTTGATTAGTGGTAGAAACCGCCGGTGATCCTGAAATGCCCTATAGTGAGTCGTATTA
Htr2c	ENSMUST00000096299.9	CGGCTCGCAGCGTGTAAACGAGTGTGGGATTGATGAGATATGTGATGGAAGTTAGAGGGTCCCCCCGGAAAGGTTTGGCTGGAATTGTTTGAGGGTTTGTAAGGTGAATACCGCCGGTGATCCTGAAATGCCCTATAGTGAGTCGTATTA
Htr2c	ENSMUST00000096299.9	CGGCTCGCAGCGTGTAAACGGAGGGTTTGTAAGGTGAATAGGGTTGATTAGTGGTAGAAACTCTAGCATAGTAACTGACACCTCCAGCATAGTGTGGGATTGATGAGATACCGCCGGTGATCCTGAAATGCCCTATAGTGAGTCGTATTA
Htr2c	ENSMUST00000096299.9	CGGCTCGCAGCGTGTAAACGTGTGATGGAAGTTAGAGGGTGAGGGTTTGTAAGGTGAATATGCCCAAACGATGGCAATCTTCATGATGGCAGTGTGGGATTGATGAGATACCGCCGGTGATCCTGAAATGCCCTATAGTGAGTCGTATTA
Htr2c	ENSMUST00000096299.9	CGGCTCGCAGCGTGTAAACGTGTGATGGAAGTTAGAGGGTGGGTTGATTAGTGGTAGAAAGGAAAGAAGGTGTTCATTGGCCTATGCTTGGAGGGTTTGTAAGGTGAATACCGCCGGTGATCCTGAAATGCCCTATAGTGAGTCGTATTA
Htr2c	ENSMUST00000096299.9	CGGCTCGCAGCGTGTAAACGTGTGATGGAAGTTAGAGGGTGGGTTGATTAGTGGTAGAAAGCTGACACTTAGAGGATCACAGCACTATATAGTGTGGGATTGATGAGATACCGCCGGTGATCCTGAAATGCCCTATAGTGAGTCGTATTA
Htr2c	ENSMUST00000096299.9	CGGCTCGCAGCGTGTAAACGTGTGATGGAAGTTAGAGGGTGAGACTGTTTGAGTTTCCTCAAATACAGCCGAGGGTTTGTAAGGTGAATAAGTGTGGGATTGATGAGATACCGCCGGTGATCCTGAAATGCCCTATAGTGAGTCGTATTA
Htr2c	ENSMUST00000096299.9	CGGCTCGCAGCGTGTAAACGGGGTTGATTAGTGGTAGAAAAAGGCAGTCTGTTGCACGTGTCTTAAACAGTGTGATGGAAGTTAGAGGGTAGTGTGGGATTGATGAGATACCGCCGGTGATCCTGAAATGCCCTATAGTGAGTCGTATTA
Htr2c	ENSMUST00000096299.9	CGGCTCGCAGCGTGTAAACGGAGGGTTTGTAAGGTGAATACGCATGATTGTAAAGTACAGGGTTGCAAAGAGTGTGGGATTGATGAGATAGGGTTGATTAGTGGTAGAAACCGCCGGTGATCCTGAAATGCCCTATAGTGAGTCGTATTA
Htr2c	ENSMUST00000096299.9	CGGCTCGCAGCGTGTAAACGGAGGGTTTGTAAGGTGAATAGGGTTGATTAGTGGTAGAAATGGTAGCATTGTGCAGTTTCTTCTCCATGCTGTGATGGAAGTTAGAGGGTCCGCCGGTGATCCTGAAATGCCCTATAGTGAGTCGTATTA
Htr2c	ENSMUST00000096299.9	CGGCTCGCAGCGTGTAAACGGGGTTGATTAGTGGTAGAAAAGTGTGGGATTGATGAGATAGAAGTAGGTCGCCTCATTCAATTTCAGGTAGAGGGTTTGTAAGGTGAATACCGCCGGTGATCCTGAAATGCCCTATAGTGAGTCGTATTA
Htr2c	ENSMUST00000096299.9	CGGCTCGCAGCGTGTAAACGTGTGATGGAAGTTAGAGGGTGCCCTTCGGTAAATTTTGTTGAAGAGAGTGAGTGTGGGATTGATGAGATAGAGGGTTTGTAAGGTGAATACCGCCGGTGATCCTGAAATGCCCTATAGTGAGTCGTATTA
Htr2c	ENSMUST00000096299.9	CGGCTCGCAGCGTGTAAACGGAGGGTTTGTAAGGTGAATAGGGTTGATTAGTGGTAGAAATGGAAATATCGAACTGCCAAACCAATAGGCTGTGATGGAAGTTAGAGGGTCCGCCGGTGATCCTGAAATGCCCTATAGTGAGTCGTATTA
Htr2c	ENSMUST00000096299.9	CGGCTCGCAGCGTGTAAACGGAGGGTTTGTAAGGTGAATAGGGTTGATTAGTGGTAGAAAAACAGTATTGTTTCATCCCCAAGCCCACAGTGTGATGGAAGTTAGAGGGTCCGCCGGTGATCCTGAAATGCCCTATAGTGAGTCGTATTA
Htr2c	ENSMUST00000096299.9	CGGCTCGCAGCGTGTAAACGTGTGATGGAAGTTAGAGGGTAGTGTGGGATTGATGAGATATCATAAAGAATTGCAAGCAGAGACAGGGGCGAGGGTTTGTAAGGTGAATACCGCCGGTGATCCTGAAATGCCCTATAGTGAGTCGTATTA
Htr2c	ENSMUST00000096299.9	CGGCTCGCAGCGTGTAAACGGGGTTGATTAGTGGTAGAAAAGTGTGGGATTGATGAGATAGGTGTGTATATTTCTTTGGCATCCTTCCACTGTGATGGAAGTTAGAGGGTCCGCCGGTGATCCTGAAATGCCCTATAGTGAGTCGTATTA
Htr2c	ENSMUST00000096299.9	CGGCTCGCAGCGTGTAAACGTGTGATGGAAGTTAGAGGGTAGTGTGGGATTGATGAGATAGTTTCACAATGGGCAGAACCTATCTTACTGGAGGGTTTGTAAGGTGAATACCGCCGGTGATCCTGAAATGCCCTATAGTGAGTCGTATTA
Fos	ENSMUST00000021674.7	CGGCTCGCAGCGTGTAAACGAGGTTAGGTTGAGAATAGGACAGATTGGCAATCTCAGTCTGCAACGCAGAGGGATGTATTGAAGGAGGATTGTGGTTTGGAGATGATAGACCGCCGGTGATCCTGAAATGCCCTATAGTGAGTCGTATTA
Fos	ENSMUST00000021674.7	CGGCTCGCAGCGTGTAAACGTGTGGTTTGGAGATGATAGAGGGATGTATTGAAGGAGGATGTTTCTCTTCCTCTTCAGGAGATAGCTGCTTTGGAGGTGTAGGGAGTAAACCGCCGGTGATCCTGAAATGCCCTATAGTGAGTCGTATTA
Fos	ENSMUST00000021674.7	CGGCTCGCAGCGTGTAAACGTTGGAGGTGTAGGGAGTAAAAGGTTAGGTTGAGAATAGGAGCCTCAGGCAGACCTCCAGTCAAATCCAGGTGTGGTTTGGAGATGATAGACCGCCGGTGATCCTGAAATGCCCTATAGTGAGTCGTATTA
Fos	ENSMUST00000021674.7	CGGCTCGCAGCGTGTAAACGGGGATGTATTGAAGGAGGATTGTGGTTTGGAGATGATAGATTTTGCTACATCTCTGGAAGAGGTGAGGACTTGGAGGTGTAGGGAGTAAACCGCCGGTGATCCTGAAATGCCCTATAGTGAGTCGTATTA
Fos	ENSMUST00000021674.7	CGGCTCGCAGCGTGTAAACGGGGATGTATTGAAGGAGGATAGGTTAGGTTGAGAATAGGAGGGGATAAAGTTGGCACTAGAGACGGACAGTTGGAGGTGTAGGGAGTAAACCGCCGGTGATCCTGAAATGCCCTATAGTGAGTCGTATTA
Fos	ENSMUST00000021674.7	CGGCTCGCAGCGTGTAAACGGGGATGTATTGAAGGAGGATCAAGGAATTGCTGTGCAGAGGCTCCCAGTCTGTGGTTTGGAGATGATAGAAGGTTAGGTTGAGAATAGGACCGCCGGTGATCCTGAAATGCCCTATAGTGAGTCGTATTA
Fos	ENSMUST00000021674.7	CGGCTCGCAGCGTGTAAACGTTGGAGGTGTAGGGAGTAAAAGGTTAGGTTGAGAATAGGACGGAGTACAGGTGACCACGGGAGTACACAGTGTGGTTTGGAGATGATAGACCGCCGGTGATCCTGAAATGCCCTATAGTGAGTCGTATTA
Fos	ENSMUST00000021674.7	CGGCTCGCAGCGTGTAAACGGGGATGTATTGAAGGAGGATTGTGGTTTGGAGATGATAGAAGAAGTCATCAAAGGGTTCTGCCTTCAGCTTTGGAGGTGTAGGGAGTAAACCGCCGGTGATCCTGAAATGCCCTATAGTGAGTCGTATTA
Fos	ENSMUST00000021674.7	CGGCTCGCAGCGTGTAAACGGGGATGTATTGAAGGAGGATTGTCACTAGGAACAACACACTCCATGCGGTAGGTTAGGTTGAGAATAGGATTGGAGGTGTAGGGAGTAAACCGCCGGTGATCCTGAAATGCCCTATAGTGAGTCGTATTA
Fos	ENSMUST00000021674.7	CGGCTCGCAGCGTGTAAACGAGGTTAGGTTGAGAATAGGATGTGGTTTGGAGATGATAGACCTCTGGGAAGCCAAGGTCATCGGGGATCTTTGGAGGTGTAGGGAGTAAACCGCCGGTGATCCTGAAATGCCCTATAGTGAGTCGTATTA
Fos	ENSMUST00000021674.7	CGGCTCGCAGCGTGTAAACGTGTGGTTTGGAGATGATAGAGGGATGTATTGAAGGAGGATGGTCTTCACCATTCCCGCTCTGGCGTAAGCAGGTTAGGTTGAGAATAGGACCGCCGGTGATCCTGAAATGCCCTATAGTGAGTCGTATTA
Fos	ENSMUST00000021674.7	CGGCTCGCAGCGTGTAAACGTTGGAGGTGTAGGGAGTAAAAGATGTGGATGCTTGCAAGTCCTTGAGGCCAGGTTAGGTTGAGAATAGGAGGGATGTATTGAAGGAGGATCCGCCGGTGATCCTGAAATGCCCTATAGTGAGTCGTATTA
Fos	ENSMUST00000021674.7	CGGCTCGCAGCGTGTAAACGTGTGGTTTGGAGATGATAGAGGGATGTATTGAAGGAGGATTCGAGGGAAGACGTGTTTCTCCTCTCTGTATTGGAGGTGTAGGGAGTAAACCGCCGGTGATCCTGAAATGCCCTATAGTGAGTCGTATTA
Fos	ENSMUST00000021674.7	CGGCTCGCAGCGTGTAAACGAGGTTAGGTTGAGAATAGGACACCTCGACAATGCATGATCAGTAACATGATGTGGTTTGGAGATGATAGATTGGAGGTGTAGGGAGTAAACCGCCGGTGATCCTGAAATGCCCTATAGTGAGTCGTATTA
Fos	ENSMUST00000021674.7	CGGCTCGCAGCGTGTAAACGGGGATGTATTGAAGGAGGATTGTGGTTTGGAGATGATAGACAGTCTTCTCAGTTGCTCGCTGCAGTCGCGAGGTTAGGTTGAGAATAGGACCGCCGGTGATCCTGAAATGCCCTATAGTGAGTCGTATTA
Fos	ENSMUST00000021674.7	CGGCTCGCAGCGTGTAAACGTGTGGTTTGGAGATGATAGATGCGCAAAAGTCCTGTGTGTTGACAGGAGAGGGATGTATTGAAGGAGGATAGGTTAGGTTGAGAATAGGACCGCCGGTGATCCTGAAATGCCCTATAGTGAGTCGTATTA
Fos	ENSMUST00000021674.7	CGGCTCGCAGCGTGTAAACGTGTGGTTTGGAGATGATAGAAGGTTAGGTTGAGAATAGGAGGTCTCTGAGCCACTGGGCCTAGATGATGCTTGGAGGTGTAGGGAGTAAACCGCCGGTGATCCTGAAATGCCCTATAGTGAGTCGTATTA
Fos	ENSMUST00000021674.7	CGGCTCGCAGCGTGTAAACGTTGGAGGTGTAGGGAGTAAAGCACTTGGCTGCAGCCATCTTATTCCGTTCTGTGGTTTGGAGATGATAGAGGGATGTATTGAAGGAGGATCCGCCGGTGATCCTGAAATGCCCTATAGTGAGTCGTATTA
Fos	ENSMUST00000021674.7	CGGCTCGCAGCGTGTAAACGAGGTTAGGTTGAGAATAGGAGGGATGTATTGAAGGAGGATCGTTTCTAATTGGAACACGCTATTGCCAGGTTGGAGGTGTAGGGAGTAAACCGCCGGTGATCCTGAAATGCCCTATAGTGAGTCGTATTA
Fos	ENSMUST00000021674.7	CGGCTCGCAGCGTGTAAACGTTGGAGGTGTAGGGAGTAAATTGCTGATGCTCTTGACTGGCTCCAAGGATAGGTTAGGTTGAGAATAGGAGGGATGTATTGAAGGAGGATCCGCCGGTGATCCTGAAATGCCCTATAGTGAGTCGTATTA
Fos	ENSMUST00000021674.7	CGGCTCGCAGCGTGTAAACGTTGGAGGTGTAGGGAGTAAAGGGATGTATTGAAGGAGGATTCAGGGTAGGTGAAGACAAAGGAAGACGTGTGTGGTTTGGAGATGATAGACCGCCGGTGATCCTGAAATGCCCTATAGTGAGTCGTATTA
Fos	ENSMUST00000021674.7	CGGCTCGCAGCGTGTAAACGTTGGAGGTGTAGGGAGTAAACTGCCTTGCCTTCTCTGACTGCTCACAGGGAGGTTAGGTTGAGAATAGGATGTGGTTTGGAGATGATAGACCGCCGGTGATCCTGAAATGCCCTATAGTGAGTCGTATTA
Fos	ENSMUST00000021674.7	CGGCTCGCAGCGTGTAAACGTGTGGTTTGGAGATGATAGAGGTGGGCTGCCAAAATAAACTCCAGTTTTTGGGATGTATTGAAGGAGGATAGGTTAGGTTGAGAATAGGACCGCCGGTGATCCTGAAATGCCCTATAGTGAGTCGTATTA
Fos	ENSMUST00000021674.7	CGGCTCGCAGCGTGTAAACGGGGATGTATTGAAGGAGGATAGGCCTTGACTCACATGCTCTACTAACTACTGTGGTTTGGAGATGATAGAAGGTTAGGTTGAGAATAGGACCGCCGGTGATCCTGAAATGCCCTATAGTGAGTCGTATTA
Fos	ENSMUST00000021674.7	CGGCTCGCAGCGTGTAAACGTTGGAGGTGTAGGGAGTAAAAGGTTAGGTTGAGAATAGGAAAGGAGTCGGCTGGGGAATGGTAGTAGGAAGGGATGTATTGAAGGAGGATCCGCCGGTGATCCTGAAATGCCCTATAGTGAGTCGTATTA
Fos	ENSMUST00000021674.7	CGGCTCGCAGCGTGTAAACGTGTGGTTTGGAGATGATAGAGGGATGTATTGAAGGAGGATGGTAGACACTGGTGGGAGCTGCAGAGCAGATTGGAGGTGTAGGGAGTAAACCGCCGGTGATCCTGAAATGCCCTATAGTGAGTCGTATTA
Fos	ENSMUST00000021674.7	CGGCTCGCAGCGTGTAAACGTGTGGTTTGGAGATGATAGAAGGTTAGGTTGAGAATAGGACGTTGAAACCCGAGAACATCATGGTCGAAGTTGGAGGTGTAGGGAGTAAACCGCCGGTGATCCTGAAATGCCCTATAGTGAGTCGTATTA
Fos	ENSMUST00000021674.7	CGGCTCGCAGCGTGTAAACGAGGTTAGGTTGAGAATAGGATGTGGTTTGGAGATGATAGAACAGGTAAGGTCCTCCCTAGGTCGACGGGAGGGATGTATTGAAGGAGGATCCGCCGGTGATCCTGAAATGCCCTATAGTGAGTCGTATTA
Fos	ENSMUST00000021674.7	CGGCTCGCAGCGTGTAAACGAGGTTAGGTTGAGAATAGGACGCTGAAGGACTACAGTACATGGATATAGCTTGGAGGTGTAGGGAGTAAATGTGGTTTGGAGATGATAGACCGCCGGTGATCCTGAAATGCCCTATAGTGAGTCGTATTA
Fos	ENSMUST00000021674.7	CGGCTCGCAGCGTGTAAACGTGTGGTTTGGAGATGATAGATTGGAGGTGTAGGGAGTAAAATCAGCTGCACTAGATACAATCCAGCACCAGGGATGTATTGAAGGAGGATCCGCCGGTGATCCTGAAATGCCCTATAGTGAGTCGTATTA
Fos	ENSMUST00000021674.7	CGGCTCGCAGCGTGTAAACGGGGATGTATTGAAGGAGGATTGCTGCATAGAAGGAACCGGACAGGTCCACAGGTTAGGTTGAGAATAGGATTGGAGGTGTAGGGAGTAAACCGCCGGTGATCCTGAAATGCCCTATAGTGAGTCGTATTA
Fos	ENSMUST00000021674.7	CGGCTCGCAGCGTGTAAACGTGTGGTTTGGAGATGATAGAGGGATGTATTGAAGGAGGATATTCACTTTCCACATGTCGAAAGACCTCAGTTGGAGGTGTAGGGAGTAAACCGCCGGTGATCCTGAAATGCCCTATAGTGAGTCGTATTA
Fos	ENSMUST00000021674.7	CGGCTCGCAGCGTGTAAACGAGGTTAGGTTGAGAATAGGACAGCAGACTGGGTGGGGAGTCCGTAAGGATGGGATGTATTGAAGGAGGATTTGGAGGTGTAGGGAGTAAACCGCCGGTGATCCTGAAATGCCCTATAGTGAGTCGTATTA
Fos	ENSMUST00000021674.7	CGGCTCGCAGCGTGTAAACGAGGTTAGGTTGAGAATAGGAGGGATGTATTGAAGGAGGATTACTGCAGCGGGAGGATGACGCCTCGTAGTTGTGGTTTGGAGATGATAGACCGCCGGTGATCCTGAAATGCCCTATAGTGAGTCGTATTA
Fos	ENSMUST00000021674.7	CGGCTCGCAGCGTGTAAACGTGTGGTTTGGAGATGATAGAAGGTTAGGTTGAGAATAGGAGTGAAGGCCTCCTCAGACTCTGGGGTGGAATTGGAGGTGTAGGGAGTAAACCGCCGGTGATCCTGAAATGCCCTATAGTGAGTCGTATTA
Fos	ENSMUST00000021674.7	CGGCTCGCAGCGTGTAAACGTGTGGTTTGGAGATGATAGATTGGAGGTGTAGGGAGTAAACTACTTTGCCCCTTCTGCCGATGCTCTGCGAGGTTAGGTTGAGAATAGGACCGCCGGTGATCCTGAAATGCCCTATAGTGAGTCGTATTA
Fos	ENSMUST00000021674.7	CGGCTCGCAGCGTGTAAACGAGGTTAGGTTGAGAATAGGAACTTCTCATCTTCAAGTTGATCTGTCTCCGGGGATGTATTGAAGGAGGATTGTGGTTTGGAGATGATAGACCGCCGGTGATCCTGAAATGCCCTATAGTGAGTCGTATTA
Fos	ENSMUST00000021674.7	CGGCTCGCAGCGTGTAAACGAGGTTAGGTTGAGAATAGGATTGGAGGTGTAGGGAGTAAACAGCGGCACAGCTTGGGAAGGAGTCAGCTTGGGATGTATTGAAGGAGGATCCGCCGGTGATCCTGAAATGCCCTATAGTGAGTCGTATTA
Fos	ENSMUST00000021674.7	CGGCTCGCAGCGTGTAAACGAGGTTAGGTTGAGAATAGGATTGGAGGTGTAGGGAGTAAAATGGCTTGGGCTCAGGGTCGTTGAGAAGGGGGGATGTATTGAAGGAGGATCCGCCGGTGATCCTGAAATGCCCTATAGTGAGTCGTATTA
Fos	ENSMUST00000021674.7	CGGCTCGCAGCGTGTAAACGAGGTTAGGTTGAGAATAGGATGTGGTTTGGAGATGATAGAAAGGAGAAAGAGAAAAGAGACACAGACCAGTTGGAGGTGTAGGGAGTAAACCGCCGGTGATCCTGAAATGCCCTATAGTGAGTCGTATTA
Fos	ENSMUST00000021674.7	CGGCTCGCAGCGTGTAAACGGGGATGTATTGAAGGAGGATTTGGAGGTGTAGGGAGTAAACTGTTAATGTCAGAACATTCAGACCACCTCTGTGGTTTGGAGATGATAGACCGCCGGTGATCCTGAAATGCCCTATAGTGAGTCGTATTA
Fos	ENSMUST00000021674.7	CGGCTCGCAGCGTGTAAACGAGGTTAGGTTGAGAATAGGATTGGAGGTGTAGGGAGTAAATCTGTAATGCACCAGCTCGGGCAGTGGCACTGTGGTTTGGAGATGATAGACCGCCGGTGATCCTGAAATGCCCTATAGTGAGTCGTATTA
Fos	ENSMUST00000021674.7	CGGCTCGCAGCGTGTAAACGGGGATGTATTGAAGGAGGATTACACAGGGGCTCCAGCTCTGTGACCATGGTTGGAGGTGTAGGGAGTAAAAGGTTAGGTTGAGAATAGGACCGCCGGTGATCCTGAAATGCCCTATAGTGAGTCGTATTA
Fos	ENSMUST00000021674.7	CGGCTCGCAGCGTGTAAACGAGGTTAGGTTGAGAATAGGATTGGAGGTGTAGGGAGTAAACTGGTGGAGATGGCTGTCACCGTGGGGATATGTGGTTTGGAGATGATAGACCGCCGGTGATCCTGAAATGCCCTATAGTGAGTCGTATTA
Fos	ENSMUST00000021674.7	CGGCTCGCAGCGTGTAAACGTTGGAGGTGTAGGGAGTAAAGGGATGTATTGAAGGAGGATGAGGCCCACAGCCTGGTGTGTTTCACGAACTGTGGTTTGGAGATGATAGACCGCCGGTGATCCTGAAATGCCCTATAGTGAGTCGTATTA
Fos	ENSMUST00000021674.7	CGGCTCGCAGCGTGTAAACGTTGGAGGTGTAGGGAGTAAACAGCACCAGGTTAATTCCAATAATGAACCCAGGTTAGGTTGAGAATAGGATGTGGTTTGGAGATGATAGACCGCCGGTGATCCTGAAATGCCCTATAGTGAGTCGTATTA
Fos	ENSMUST00000021674.7	CGGCTCGCAGCGTGTAAACGTGTGGTTTGGAGATGATAGAATGGTCGAAGTTTGGGGAAAGCCCGGCAAGAGGTTAGGTTGAGAATAGGATTGGAGGTGTAGGGAGTAAACCGCCGGTGATCCTGAAATGCCCTATAGTGAGTCGTATTA
Fos	ENSMUST00000021674.7	CGGCTCGCAGCGTGTAAACGTTGGAGGTGTAGGGAGTAAACGGAACCGCCGGCTCTATCCAGTCTTCTCAAGGTTAGGTTGAGAATAGGAGGGATGTATTGAAGGAGGATCCGCCGGTGATCCTGAAATGCCCTATAGTGAGTCGTATTA
Fos	ENSMUST00000021674.7	CGGCTCGCAGCGTGTAAACGTGTGGTTTGGAGATGATAGAACATCTGGCACAGAGCGGGAGGTCTCTGAGGGGATGTATTGAAGGAGGATAGGTTAGGTTGAGAATAGGACCGCCGGTGATCCTGAAATGCCCTATAGTGAGTCGTATTA
Fos	ENSMUST00000021674.7	CGGCTCGCAGCGTGTAAACGGGGATGTATTGAAGGAGGATGCTATTGCCAGGAACACAGTAGGTATTGTTTGTGGTTTGGAGATGATAGAAGGTTAGGTTGAGAATAGGACCGCCGGTGATCCTGAAATGCCCTATAGTGAGTCGTATTA
Fos	ENSMUST00000021674.7	CGGCTCGCAGCGTGTAAACGTGTGGTTTGGAGATGATAGATTGGAGGTGTAGGGAGTAAAGTCAAATCCAGGGAGGCCACAGACATCTCCGGGATGTATTGAAGGAGGATCCGCCGGTGATCCTGAAATGCCCTATAGTGAGTCGTATTA
Fos	ENSMUST00000021674.7	CGGCTCGCAGCGTGTAAACGAGGTTAGGTTGAGAATAGGACGCTCTGCCTCCTGACACGGTCTTCACCATGGGATGTATTGAAGGAGGATTTGGAGGTGTAGGGAGTAAACCGCCGGTGATCCTGAAATGCCCTATAGTGAGTCGTATTA
Fos	ENSMUST00000021674.7	CGGCTCGCAGCGTGTAAACGTGTGGTTTGGAGATGATAGAAATGGTAGTAGGAAAGGCTGTCCCCGGCCGAGGTTAGGTTGAGAATAGGATTGGAGGTGTAGGGAGTAAACCGCCGGTGATCCTGAAATGCCCTATAGTGAGTCGTATTA
Fos	ENSMUST00000021674.7	CGGCTCGCAGCGTGTAAACGGGGATGTATTGAAGGAGGATTTCCCTTCGGATTCTCCGTTTCTCTTCCTCTTGGAGGTGTAGGGAGTAAATGTGGTTTGGAGATGATAGACCGCCGGTGATCCTGAAATGCCCTATAGTGAGTCGTATTA
Fos	ENSMUST00000021674.7	CGGCTCGCAGCGTGTAAACGTGTGGTTTGGAGATGATAGAGACAAAGGAAGACGTGTAAGTAGTGCAGCCAGGTTAGGTTGAGAATAGGAGGGATGTATTGAAGGAGGATCCGCCGGTGATCCTGAAATGCCCTATAGTGAGTCGTATTA
Fos	ENSMUST00000021674.7	CGGCTCGCAGCGTGTAAACGTGTGGTTTGGAGATGATAGAGGGATGTATTGAAGGAGGATTGTGTTGACAGGAGAGCCCATGCTGGAGAAAGGTTAGGTTGAGAATAGGACCGCCGGTGATCCTGAAATGCCCTATAGTGAGTCGTATTA
Fos	ENSMUST00000021674.7	CGGCTCGCAGCGTGTAAACGGGGATGTATTGAAGGAGGATTGTGGTTTGGAGATGATAGATTCCTTCTCTTTCAGCAGATTGGCAATCTCTTGGAGGTGTAGGGAGTAAACCGCCGGTGATCCTGAAATGCCCTATAGTGAGTCGTATTA
Fos	ENSMUST00000021674.7	CGGCTCGCAGCGTGTAAACGTTGGAGGTGTAGGGAGTAAACAAGGTCATCGGGGATCTTGCAGGCAGGTCGGGATGTATTGAAGGAGGATAGGTTAGGTTGAGAATAGGACCGCCGGTGATCCTGAAATGCCCTATAGTGAGTCGTATTA
Fos	ENSMUST00000021674.7	CGGCTCGCAGCGTGTAAACGGGGATGTATTGAAGGAGGATCTAACTACCAGCTCTCAGGTGTCACTAGGAAGGTTAGGTTGAGAATAGGATGTGGTTTGGAGATGATAGACCGCCGGTGATCCTGAAATGCCCTATAGTGAGTCGTATTA
Fos	ENSMUST00000021674.7	CGGCTCGCAGCGTGTAAACGTGTGGTTTGGAGATGATAGAGACCATGGGCCCCATCCCCAAGGAATTGCTAGGTTAGGTTGAGAATAGGAGGGATGTATTGAAGGAGGATCCGCCGGTGATCCTGAAATGCCCTATAGTGAGTCGTATTA
Fos	ENSMUST00000021674.7	CGGCTCGCAGCGTGTAAACGAGGTTAGGTTGAGAATAGGACACATGTCGAAAGACCTCAGGGTAGAAAAATTGGAGGTGTAGGGAGTAAATGTGGTTTGGAGATGATAGACCGCCGGTGATCCTGAAATGCCCTATAGTGAGTCGTATTA
Fos	ENSMUST00000021674.7	CGGCTCGCAGCGTGTAAACGAGGTTAGGTTGAGAATAGGACACTGGGCCTAGATGATGCCGGAAACAAGATGTGGTTTGGAGATGATAGAGGGATGTATTGAAGGAGGATCCGCCGGTGATCCTGAAATGCCCTATAGTGAGTCGTATTA
Fos	ENSMUST00000021674.7	CGGCTCGCAGCGTGTAAACGTGTGGTTTGGAGATGATAGATTGGAGGTGTAGGGAGTAAAGTGAGGACTGGAGGCCAGATGTGGATGCTTGGGATGTATTGAAGGAGGATCCGCCGGTGATCCTGAAATGCCCTATAGTGAGTCGTATTA
Fos	ENSMUST00000021674.7	CGGCTCGCAGCGTGTAAACGTTGGAGGTGTAGGGAGTAAATGTATCTGTCAGCTCCCTCCTCCGATTCCGGGGATGTATTGAAGGAGGATAGGTTAGGTTGAGAATAGGACCGCCGGTGATCCTGAAATGCCCTATAGTGAGTCGTATTA
Fos	ENSMUST00000021674.7	CGGCTCGCAGCGTGTAAACGTTGGAGGTGTAGGGAGTAAAGGGATGTATTGAAGGAGGATAGGGTTCTGCCTTCAGCTCCACGTTGCTGATGTGGTTTGGAGATGATAGACCGCCGGTGATCCTGAAATGCCCTATAGTGAGTCGTATTA
Fos	ENSMUST00000021674.7	CGGCTCGCAGCGTGTAAACGTGTGGTTTGGAGATGATAGAGGAACAACACACTCCATGCGGTTTTTTGTTAGGTTAGGTTGAGAATAGGATTGGAGGTGTAGGGAGTAAACCGCCGGTGATCCTGAAATGCCCTATAGTGAGTCGTATTA
Fos	ENSMUST00000021674.7	CGGCTCGCAGCGTGTAAACGGGGATGTATTGAAGGAGGATAGGTTAGGTTGAGAATAGGATTGAGAAGGGGCAGGGTGAAGGCCTCCTCATGTGGTTTGGAGATGATAGACCGCCGGTGATCCTGAAATGCCCTATAGTGAGTCGTATTA
Fos	ENSMUST00000021674.7	CGGCTCGCAGCGTGTAAACGTTGGAGGTGTAGGGAGTAAAGGGATGTATTGAAGGAGGATTTGCCTTCTCTGACTGCTCACAGGGCCAGCTGTGGTTTGGAGATGATAGACCGCCGGTGATCCTGAAATGCCCTATAGTGAGTCGTATTA
Fos	ENSMUST00000021674.7	CGGCTCGCAGCGTGTAAACGTTGGAGGTGTAGGGAGTAAAAGGTCGACGGGAACCTTCGAGGGAAGACGTGGGATGTATTGAAGGAGGATAGGTTAGGTTGAGAATAGGACCGCCGGTGATCCTGAAATGCCCTATAGTGAGTCGTATTA
Fos	ENSMUST00000021674.7	CGGCTCGCAGCGTGTAAACGGGGATGTATTGAAGGAGGATTTGGCACTAGAGACGGACAGATCTGCGCAATTGGAGGTGTAGGGAGTAAAAGGTTAGGTTGAGAATAGGACCGCCGGTGATCCTGAAATGCCCTATAGTGAGTCGTATTA
Fos	ENSMUST00000021674.7	CGGCTCGCAGCGTGTAAACGTTGGAGGTGTAGGGAGTAAATGTGGTTTGGAGATGATAGAGATGACGCCTCGTAGTCGGCGTTGAAACCCAGGTTAGGTTGAGAATAGGACCGCCGGTGATCCTGAAATGCCCTATAGTGAGTCGTATTA
Fos	ENSMUST00000021674.7	CGGCTCGCAGCGTGTAAACGGGGATGTATTGAAGGAGGATAGACACTGGTGGGAGCTGCAGAGCAGAGCTTGTGGTTTGGAGATGATAGAAGGTTAGGTTGAGAATAGGACCGCCGGTGATCCTGAAATGCCCTATAGTGAGTCGTATTA
Fos	ENSMUST00000021674.7	CGGCTCGCAGCGTGTAAACGGGGATGTATTGAAGGAGGATTGTGGTTTGGAGATGATAGAAGCAGACTGGGTGGGGAGTCCGTAAGGATGTTGGAGGTGTAGGGAGTAAACCGCCGGTGATCCTGAAATGCCCTATAGTGAGTCGTATTA
Fos	ENSMUST00000021674.7	CGGCTCGCAGCGTGTAAACGGGGATGTATTGAAGGAGGATCCAGTCTGCTGCATAGAAGGAACCGGACAGAGGTTAGGTTGAGAATAGGATTGGAGGTGTAGGGAGTAAACCGCCGGTGATCCTGAAATGCCCTATAGTGAGTCGTATTA
Fos	ENSMUST00000021674.7	CGGCTCGCAGCGTGTAAACGAGGTTAGGTTGAGAATAGGAGATTCCGGCACTTGGCTGCAGCCATCTTATTTGGAGGTGTAGGGAGTAAATGTGGTTTGGAGATGATAGACCGCCGGTGATCCTGAAATGCCCTATAGTGAGTCGTATTA
Fos	ENSMUST00000021674.7	CGGCTCGCAGCGTGTAAACGGGGATGTATTGAAGGAGGATAGGTTAGGTTGAGAATAGGACTTCTCATCTTCAAGTTGATCTGTCTCCGCTGTGGTTTGGAGATGATAGACCGCCGGTGATCCTGAAATGCCCTATAGTGAGTCGTATTA
Fos	ENSMUST00000021674.7	CGGCTCGCAGCGTGTAAACGTTGGAGGTGTAGGGAGTAAAAGGCAGGTCGGTGGGCTGCCAAAATAAACTAGGTTAGGTTGAGAATAGGAGGGATGTATTGAAGGAGGATCCGCCGGTGATCCTGAAATGCCCTATAGTGAGTCGTATTA
Fos	ENSMUST00000021674.7	CGGCTCGCAGCGTGTAAACGTTGGAGGTGTAGGGAGTAAATGTGGTTTGGAGATGATAGAAGGAGATAGCTGCTCTACTTTGCCCCTTCTGGGATGTATTGAAGGAGGATCCGCCGGTGATCCTGAAATGCCCTATAGTGAGTCGTATTA
Fos	ENSMUST00000021674.7	CGGCTCGCAGCGTGTAAACGTTGGAGGTGTAGGGAGTAAAAAGTAGTGCAGCCCGGAGTACAGGTGACCATGTGGTTTGGAGATGATAGAAGGTTAGGTTGAGAATAGGACCGCCGGTGATCCTGAAATGCCCTATAGTGAGTCGTATTA
Fos	ENSMUST00000021674.7	CGGCTCGCAGCGTGTAAACGTTGGAGGTGTAGGGAGTAAATTGGGAAGGAGTCAGCTTCAGGGTAGGTGAGGGATGTATTGAAGGAGGATTGTGGTTTGGAGATGATAGACCGCCGGTGATCCTGAAATGCCCTATAGTGAGTCGTATTA
Fos	ENSMUST00000021674.7	CGGCTCGCAGCGTGTAAACGGGGATGTATTGAAGGAGGATAGGTTAGGTTGAGAATAGGAACAGCCTGGTGTGTTTCACGAACAGGTAAGTGTGGTTTGGAGATGATAGACCGCCGGTGATCCTGAAATGCCCTATAGTGAGTCGTATTA
Fos	ENSMUST00000021674.7	CGGCTCGCAGCGTGTAAACGGGGATGTATTGAAGGAGGATAGACACAGACCAGGCCTTGACTCACATGCTTTGGAGGTGTAGGGAGTAAAAGGTTAGGTTGAGAATAGGACCGCCGGTGATCCTGAAATGCCCTATAGTGAGTCGTATTA
Fos	ENSMUST00000021674.7	CGGCTCGCAGCGTGTAAACGGGGATGTATTGAAGGAGGATCTTGACTGGCTCCAAGGATGGCTTGGGCTCTTGGAGGTGTAGGGAGTAAATGTGGTTTGGAGATGATAGACCGCCGGTGATCCTGAAATGCCCTATAGTGAGTCGTATTA
Fos	ENSMUST00000021674.7	CGGCTCGCAGCGTGTAAACGTGTGGTTTGGAGATGATAGATTGGAGGTGTAGGGAGTAAATGTTTTTGCTACATCTCTGGAAGAGGTGAGGGGATGTATTGAAGGAGGATCCGCCGGTGATCCTGAAATGCCCTATAGTGAGTCGTATTA
Fos	ENSMUST00000021674.7	CGGCTCGCAGCGTGTAAACGAGGTTAGGTTGAGAATAGGAGGGATGTATTGAAGGAGGATTCAGACTCTGGGGTGGAAGCCTCAGGCAGATTGGAGGTGTAGGGAGTAAACCGCCGGTGATCCTGAAATGCCCTATAGTGAGTCGTATTA
Fos	ENSMUST00000021674.7	CGGCTCGCAGCGTGTAAACGTTGGAGGTGTAGGGAGTAAATGGTCGTTTCTAATTGGAACACGCTATTGCAGGTTAGGTTGAGAATAGGATGTGGTTTGGAGATGATAGACCGCCGGTGATCCTGAAATGCCCTATAGTGAGTCGTATTA
Fos	ENSMUST00000021674.7	CGGCTCGCAGCGTGTAAACGTTGGAGGTGTAGGGAGTAAATGTGGTTTGGAGATGATAGAGAGGCCACAGACATCTCCTCTGGGAAGCCAAGGTTAGGTTGAGAATAGGACCGCCGGTGATCCTGAAATGCCCTATAGTGAGTCGTATTA
Fos	ENSMUST00000021674.7	CGGCTCGCAGCGTGTAAACGTGTGGTTTGGAGATGATAGAGGGATGTATTGAAGGAGGATAAATCAGCTGCACTAGATACAATCCAGCACTTGGAGGTGTAGGGAGTAAACCGCCGGTGATCCTGAAATGCCCTATAGTGAGTCGTATTA
Fos	ENSMUST00000021674.7	CGGCTCGCAGCGTGTAAACGGGGATGTATTGAAGGAGGATTCTTCTCAGTTGCTCGCTGCAGTCGCGGTTAGGTTAGGTTGAGAATAGGATGTGGTTTGGAGATGATAGACCGCCGGTGATCCTGAAATGCCCTATAGTGAGTCGTATTA
Fos	ENSMUST00000021674.7	CGGCTCGCAGCGTGTAAACGTTGGAGGTGTAGGGAGTAAAGGGATGTATTGAAGGAGGATCCATGCTGGAGAAGGAGTCGGCTGGGGAATTGTGGTTTGGAGATGATAGACCGCCGGTGATCCTGAAATGCCCTATAGTGAGTCGTATTA
Syt4	ENSMUST00000025110.5	CGGCTCGCAGCGTGTAAACGTGTGATGGAAGTTAGAGGGTAGGTTAGGTTGAGAATAGGAGAAGTTCACCCCGGCCAGAAGACTTCTTAGGATGATGTAGTAGTAAGGGTCCGCCGGTGATCCTGAAATGCCCTATAGTGAGTCGTATTA
Syt4	ENSMUST00000025110.5	CGGCTCGCAGCGTGTAAACGTGTGGAGGGATTGAAGGATATCTTCTCTGACAGCAGATCCAGGCAAAGAGGATGATGTAGTAGTAAGGGTTGTGATGGAAGTTAGAGGGTCCGCCGGTGATCCTGAAATGCCCTATAGTGAGTCGTATTA
Syt4	ENSMUST00000025110.5	CGGCTCGCAGCGTGTAAACGTGTGGAGGGATTGAAGGATAGAAGTGCTGGACTTCAAGCTCTCAGGGGAATGTGATGGAAGTTAGAGGGTAGGTTAGGTTGAGAATAGGACCGCCGGTGATCCTGAAATGCCCTATAGTGAGTCGTATTA
Syt4	ENSMUST00000025110.5	CGGCTCGCAGCGTGTAAACGGATGATGTAGTAGTAAGGGTTGTGGAGGGATTGAAGGATACAAGGCTTCCAGGGGAAACACAGGGGATTGAGGTTAGGTTGAGAATAGGACCGCCGGTGATCCTGAAATGCCCTATAGTGAGTCGTATTA
Syt4	ENSMUST00000025110.5	CGGCTCGCAGCGTGTAAACGAGGTTAGGTTGAGAATAGGAGATGATGTAGTAGTAAGGGTGTCTCGCTTCTCTAGGTCAAGATGCAGGGATGTGGAGGGATTGAAGGATACCGCCGGTGATCCTGAAATGCCCTATAGTGAGTCGTATTA
Syt4	ENSMUST00000025110.5	CGGCTCGCAGCGTGTAAACGTGTGATGGAAGTTAGAGGGTAGGTTAGGTTGAGAATAGGAGAGATTCTCTTCTTGGCATGGTACAGGTTCTGTGGAGGGATTGAAGGATACCGCCGGTGATCCTGAAATGCCCTATAGTGAGTCGTATTA
Syt4	ENSMUST00000025110.5	CGGCTCGCAGCGTGTAAACGGATGATGTAGTAGTAAGGGTGTTAAGCTAGGGTGCTCATAACAGGCTGGGTGTGGAGGGATTGAAGGATATGTGATGGAAGTTAGAGGGTCCGCCGGTGATCCTGAAATGCCCTATAGTGAGTCGTATTA
Syt4	ENSMUST00000025110.5	CGGCTCGCAGCGTGTAAACGAGGTTAGGTTGAGAATAGGAGATGATGTAGTAGTAAGGGTTCCAATCACCTCATTTCGGGATCCCCTTTCTGTGATGGAAGTTAGAGGGTCCGCCGGTGATCCTGAAATGCCCTATAGTGAGTCGTATTA
Syt4	ENSMUST00000025110.5	CGGCTCGCAGCGTGTAAACGTGTGGAGGGATTGAAGGATAGATGATGTAGTAGTAAGGGTCTGGTAAGCCCTGGGCTTCCTTGATGTTCATGTGATGGAAGTTAGAGGGTCCGCCGGTGATCCTGAAATGCCCTATAGTGAGTCGTATTA
Syt4	ENSMUST00000025110.5	CGGCTCGCAGCGTGTAAACGAGGTTAGGTTGAGAATAGGACATGCTTCCCTCCGGATCACTACTGAACTATGTGGAGGGATTGAAGGATAGATGATGTAGTAGTAAGGGTCCGCCGGTGATCCTGAAATGCCCTATAGTGAGTCGTATTA
Syt4	ENSMUST00000025110.5	CGGCTCGCAGCGTGTAAACGGATGATGTAGTAGTAAGGGTAAGCTCCACAGGTTCCATGGCCTATGACATTGTGATGGAAGTTAGAGGGTAGGTTAGGTTGAGAATAGGACCGCCGGTGATCCTGAAATGCCCTATAGTGAGTCGTATTA
Syt4	ENSMUST00000025110.5	CGGCTCGCAGCGTGTAAACGTGTGGAGGGATTGAAGGATAAGGTTAGGTTGAGAATAGGAGCAATGTGCCACCCTGCCCTGTTCCTGTTGTGTGATGGAAGTTAGAGGGTCCGCCGGTGATCCTGAAATGCCCTATAGTGAGTCGTATTA
Syt4	ENSMUST00000025110.5	CGGCTCGCAGCGTGTAAACGGATGATGTAGTAGTAAGGGTCTCCCCAACTCCACATGACCGCAGCTCACTAGGTTAGGTTGAGAATAGGATGTGATGGAAGTTAGAGGGTCCGCCGGTGATCCTGAAATGCCCTATAGTGAGTCGTATTA
Syt4	ENSMUST00000025110.5	CGGCTCGCAGCGTGTAAACGGATGATGTAGTAGTAAGGGTTACCCTTCACTTCACTCTTGTCATCTCCTCAGGTTAGGTTGAGAATAGGATGTGGAGGGATTGAAGGATACCGCCGGTGATCCTGAAATGCCCTATAGTGAGTCGTATTA
Syt4	ENSMUST00000025110.5	CGGCTCGCAGCGTGTAAACGTGTGGAGGGATTGAAGGATATGTGATGGAAGTTAGAGGGTCAGGAAATGCCAGAGCTCTGCTCGCCTCACGATGATGTAGTAGTAAGGGTCCGCCGGTGATCCTGAAATGCCCTATAGTGAGTCGTATTA
Syt4	ENSMUST00000025110.5	CGGCTCGCAGCGTGTAAACGTGTGGAGGGATTGAAGGATAAACTTAGCAATTGGGAGTGGCACAAGACACTGTGATGGAAGTTAGAGGGTAGGTTAGGTTGAGAATAGGACCGCCGGTGATCCTGAAATGCCCTATAGTGAGTCGTATTA
Syt4	ENSMUST00000025110.5	CGGCTCGCAGCGTGTAAACGGATGATGTAGTAGTAAGGGTAGGTTAGGTTGAGAATAGGACAAGGAGAGCTCTTGGATGTGGGGATAAGGTGTGGAGGGATTGAAGGATACCGCCGGTGATCCTGAAATGCCCTATAGTGAGTCGTATTA
Syt4	ENSMUST00000025110.5	CGGCTCGCAGCGTGTAAACGTGTGATGGAAGTTAGAGGGTGTCTCCTGGGGAAGTCACAGATCTCCTTCCAGGTTAGGTTGAGAATAGGATGTGGAGGGATTGAAGGATACCGCCGGTGATCCTGAAATGCCCTATAGTGAGTCGTATTA
Syt4	ENSMUST00000025110.5	CGGCTCGCAGCGTGTAAACGTGTGATGGAAGTTAGAGGGTGGTGCCGCGCTTTTAAGACCACCACAGTGAGATGATGTAGTAGTAAGGGTAGGTTAGGTTGAGAATAGGACCGCCGGTGATCCTGAAATGCCCTATAGTGAGTCGTATTA
Syt4	ENSMUST00000025110.5	CGGCTCGCAGCGTGTAAACGTGTGATGGAAGTTAGAGGGTGATGATGTAGTAGTAAGGGTTGAACACTGCGTTGGGAGTGCATTTCTTAATGTGGAGGGATTGAAGGATACCGCCGGTGATCCTGAAATGCCCTATAGTGAGTCGTATTA
Syt4	ENSMUST00000025110.5	CGGCTCGCAGCGTGTAAACGGATGATGTAGTAGTAAGGGTTGTGGAGGGATTGAAGGATATTGTCACTGGATGGCGATGAGTGAGGGGAATGTGATGGAAGTTAGAGGGTCCGCCGGTGATCCTGAAATGCCCTATAGTGAGTCGTATTA
Syt4	ENSMUST00000025110.5	CGGCTCGCAGCGTGTAAACGAGGTTAGGTTGAGAATAGGACTTTGACGTAGGGATCTGAAAGTCCAGACATGTGGAGGGATTGAAGGATAGATGATGTAGTAGTAAGGGTCCGCCGGTGATCCTGAAATGCCCTATAGTGAGTCGTATTA
Syt4	ENSMUST00000025110.5	CGGCTCGCAGCGTGTAAACGTGTGATGGAAGTTAGAGGGTCATCGAATTCCACGCGGCTGGTGGTGATAGTGTGGAGGGATTGAAGGATAAGGTTAGGTTGAGAATAGGACCGCCGGTGATCCTGAAATGCCCTATAGTGAGTCGTATTA
Syt4	ENSMUST00000025110.5	CGGCTCGCAGCGTGTAAACGGATGATGTAGTAGTAAGGGTAGGTTAGGTTGAGAATAGGAGTGCACAAACTTGTATGGAGGAGTCTTGTTTGTGATGGAAGTTAGAGGGTCCGCCGGTGATCCTGAAATGCCCTATAGTGAGTCGTATTA
Syt4	ENSMUST00000025110.5	CGGCTCGCAGCGTGTAAACGGATGATGTAGTAGTAAGGGTTGTGGAGGGATTGAAGGATACCTCCCGATTTGGGGGGTTAGACTGGCTAAAGGTTAGGTTGAGAATAGGACCGCCGGTGATCCTGAAATGCCCTATAGTGAGTCGTATTA
Syt4	ENSMUST00000025110.5	CGGCTCGCAGCGTGTAAACGTGTGGAGGGATTGAAGGATAAGGTTAGGTTGAGAATAGGAATCTTTAAGTTGCAGCTCATGGCCAGGAAGTGTGATGGAAGTTAGAGGGTCCGCCGGTGATCCTGAAATGCCCTATAGTGAGTCGTATTA
Syt4	ENSMUST00000025110.5	CGGCTCGCAGCGTGTAAACGTGTGGAGGGATTGAAGGATATGTGATGGAAGTTAGAGGGTTCAGTTACTGAATCACACAGTTCCTCGGACGATGATGTAGTAGTAAGGGTCCGCCGGTGATCCTGAAATGCCCTATAGTGAGTCGTATTA
Syt4	ENSMUST00000025110.5	CGGCTCGCAGCGTGTAAACGGATGATGTAGTAGTAAGGGTTGTGGAGGGATTGAAGGATATCCACCAAACATCCTATAACCTGGGTCACCAGGTTAGGTTGAGAATAGGACCGCCGGTGATCCTGAAATGCCCTATAGTGAGTCGTATTA
Syt4	ENSMUST00000025110.5	CGGCTCGCAGCGTGTAAACGGATGATGTAGTAGTAAGGGTTGTGGAGGGATTGAAGGATATTGGCCTCCTTTTCTGTCTCCGTAAAGAGCTGTGATGGAAGTTAGAGGGTCCGCCGGTGATCCTGAAATGCCCTATAGTGAGTCGTATTA
Syt4	ENSMUST00000025110.5	CGGCTCGCAGCGTGTAAACGTGTGGAGGGATTGAAGGATAAGGTTAGGTTGAGAATAGGAGCTCTTCTGAAAAGCTTGTCTCTGAGACTCTGTGATGGAAGTTAGAGGGTCCGCCGGTGATCCTGAAATGCCCTATAGTGAGTCGTATTA
Syt4	ENSMUST00000025110.5	CGGCTCGCAGCGTGTAAACGAGGTTAGGTTGAGAATAGGAGATGATGTAGTAGTAAGGGTAGCCATGTCTACTCTGAGGGGGAAAGACAATGTGATGGAAGTTAGAGGGTCCGCCGGTGATCCTGAAATGCCCTATAGTGAGTCGTATTA
Syt4	ENSMUST00000025110.5	CGGCTCGCAGCGTGTAAACGTGTGGAGGGATTGAAGGATAAGGTTAGGTTGAGAATAGGAGACAAGAAGAGTGTCCCCAGCTTCTCTTGTGATGATGTAGTAGTAAGGGTCCGCCGGTGATCCTGAAATGCCCTATAGTGAGTCGTATTA
Syt4	ENSMUST00000025110.5	CGGCTCGCAGCGTGTAAACGTGTGATGGAAGTTAGAGGGTTGTGGAGGGATTGAAGGATATCTGCGTGCTCTGTCCGAGGTGCTGAAAGAGATGATGTAGTAGTAAGGGTCCGCCGGTGATCCTGAAATGCCCTATAGTGAGTCGTATTA
Syt4	ENSMUST00000025110.5	CGGCTCGCAGCGTGTAAACGGATGATGTAGTAGTAAGGGTTTGTAGTGGACTGATAACAGAGAGAGACCATGTGATGGAAGTTAGAGGGTAGGTTAGGTTGAGAATAGGACCGCCGGTGATCCTGAAATGCCCTATAGTGAGTCGTATTA
Syt4	ENSMUST00000025110.5	CGGCTCGCAGCGTGTAAACGTGTGGAGGGATTGAAGGATATGTGATGGAAGTTAGAGGGTGGTTTCATCAAAAACAGGGTCCAGCGTCTTAGGTTAGGTTGAGAATAGGACCGCCGGTGATCCTGAAATGCCCTATAGTGAGTCGTATTA
Syt4	ENSMUST00000025110.5	CGGCTCGCAGCGTGTAAACGAGGTTAGGTTGAGAATAGGAGATGATGTAGTAGTAAGGGTACTCTGGTCTTCACTCTGTGCTTCTTCTCTTGTGGAGGGATTGAAGGATACCGCCGGTGATCCTGAAATGCCCTATAGTGAGTCGTATTA
Syt4	ENSMUST00000025110.5	CGGCTCGCAGCGTGTAAACGGATGATGTAGTAGTAAGGGTAGGTTAGGTTGAGAATAGGATGAAGACGAGGCCAAAAGCACTGAAGATGCTGTGATGGAAGTTAGAGGGTCCGCCGGTGATCCTGAAATGCCCTATAGTGAGTCGTATTA
Syt4	ENSMUST00000025110.5	CGGCTCGCAGCGTGTAAACGTGTGATGGAAGTTAGAGGGTTCTCCCCCAACCTGAAGAAACATGGATTAAGATGATGTAGTAGTAAGGGTTGTGGAGGGATTGAAGGATACCGCCGGTGATCCTGAAATGCCCTATAGTGAGTCGTATTA
Syt4	ENSMUST00000025110.5	CGGCTCGCAGCGTGTAAACGAGGTTAGGTTGAGAATAGGATCTCAGACTGCTGAGTAGGCAGAGATGTCATGTGATGGAAGTTAGAGGGTGATGATGTAGTAGTAAGGGTCCGCCGGTGATCCTGAAATGCCCTATAGTGAGTCGTATTA
Syt4	ENSMUST00000025110.5	CGGCTCGCAGCGTGTAAACGGATGATGTAGTAGTAAGGGTAGGTTAGGTTGAGAATAGGAACACTGAGGCTTCTGACAGGCAGTGAATAATGTGGAGGGATTGAAGGATACCGCCGGTGATCCTGAAATGCCCTATAGTGAGTCGTATTA
Syt4	ENSMUST00000025110.5	CGGCTCGCAGCGTGTAAACGTGTGATGGAAGTTAGAGGGTTGTGGAGGGATTGAAGGATAGCAAAACTGAAACCATCACCTACAACACACAGGTTAGGTTGAGAATAGGACCGCCGGTGATCCTGAAATGCCCTATAGTGAGTCGTATTA
Syt4	ENSMUST00000025110.5	CGGCTCGCAGCGTGTAAACGTGTGATGGAAGTTAGAGGGTTTGGCCCACTTAATACCACACAGAGGGAAAGATGATGTAGTAGTAAGGGTTGTGGAGGGATTGAAGGATACCGCCGGTGATCCTGAAATGCCCTATAGTGAGTCGTATTA
Syt4	ENSMUST00000025110.5	CGGCTCGCAGCGTGTAAACGAGGTTAGGTTGAGAATAGGATGTGGAGGGATTGAAGGATAGCTCAAAACAAACTGGCGTCTAAAGACAGCGATGATGTAGTAGTAAGGGTCCGCCGGTGATCCTGAAATGCCCTATAGTGAGTCGTATTA
Syt4	ENSMUST00000025110.5	CGGCTCGCAGCGTGTAAACGGATGATGTAGTAGTAAGGGTTGTGATGGAAGTTAGAGGGTGATGTACGGGTCAGAGGTCATGGATTGCTCAGGTTAGGTTGAGAATAGGACCGCCGGTGATCCTGAAATGCCCTATAGTGAGTCGTATTA
Syt4	ENSMUST00000025110.5	CGGCTCGCAGCGTGTAAACGTGTGGAGGGATTGAAGGATAAGGTTAGGTTGAGAATAGGAGCTTCCTTCTGCTGTGGCACCCAGGACCAATGTGATGGAAGTTAGAGGGTCCGCCGGTGATCCTGAAATGCCCTATAGTGAGTCGTATTA
Syt4	ENSMUST00000025110.5	CGGCTCGCAGCGTGTAAACGGATGATGTAGTAGTAAGGGTTGTGGAGGGATTGAAGGATACTCCGGGCAGATTCACCTGGAAGGATCCAGTGTGATGGAAGTTAGAGGGTCCGCCGGTGATCCTGAAATGCCCTATAGTGAGTCGTATTA
Syt4	ENSMUST00000025110.5	CGGCTCGCAGCGTGTAAACGTGTGGAGGGATTGAAGGATATCAACCACAGTGTTCTTCAATTCAGCCCTTAGGTTAGGTTGAGAATAGGATGTGATGGAAGTTAGAGGGTCCGCCGGTGATCCTGAAATGCCCTATAGTGAGTCGTATTA
Syt4	ENSMUST00000025110.5	CGGCTCGCAGCGTGTAAACGTGTGGAGGGATTGAAGGATATTCATGTCTTACAAACACACAGTGCTGGCATGTGATGGAAGTTAGAGGGTGATGATGTAGTAGTAAGGGTCCGCCGGTGATCCTGAAATGCCCTATAGTGAGTCGTATTA
Syt4	ENSMUST00000025110.5	CGGCTCGCAGCGTGTAAACGAGGTTAGGTTGAGAATAGGAGATGATGTAGTAGTAAGGGTGAGATTGCATATCTCCCTGCCTGTTTCAATTGTGATGGAAGTTAGAGGGTCCGCCGGTGATCCTGAAATGCCCTATAGTGAGTCGTATTA
Syt4	ENSMUST00000025110.5	CGGCTCGCAGCGTGTAAACGAGGTTAGGTTGAGAATAGGAAGCTTCCTGCCATTCTGTGGGATACTTGGATGTGGAGGGATTGAAGGATAGATGATGTAGTAGTAAGGGTCCGCCGGTGATCCTGAAATGCCCTATAGTGAGTCGTATTA
Syt4	ENSMUST00000025110.5	CGGCTCGCAGCGTGTAAACGAGGTTAGGTTGAGAATAGGACGGCTGGACCTAAGTCATACTCATGAGTCTTGTGATGGAAGTTAGAGGGTTGTGGAGGGATTGAAGGATACCGCCGGTGATCCTGAAATGCCCTATAGTGAGTCGTATTA
Syt4	ENSMUST00000025110.5	CGGCTCGCAGCGTGTAAACGTGTGGAGGGATTGAAGGATAGATGATGTAGTAGTAAGGGTGCTGTGCTGCAAGCTTACAATCGTGTATAATGTGATGGAAGTTAGAGGGTCCGCCGGTGATCCTGAAATGCCCTATAGTGAGTCGTATTA
Syt4	ENSMUST00000025110.5	CGGCTCGCAGCGTGTAAACGGATGATGTAGTAGTAAGGGTCCATCACAGAGCATGTGCCACTTAGCAATTTGTGATGGAAGTTAGAGGGTAGGTTAGGTTGAGAATAGGACCGCCGGTGATCCTGAAATGCCCTATAGTGAGTCGTATTA
Syt4	ENSMUST00000025110.5	CGGCTCGCAGCGTGTAAACGAGGTTAGGTTGAGAATAGGATGTGATGGAAGTTAGAGGGTCAAATGTACATACATGCAGAGGCCGCCTGGTGTGGAGGGATTGAAGGATACCGCCGGTGATCCTGAAATGCCCTATAGTGAGTCGTATTA
Syt4	ENSMUST00000025110.5	CGGCTCGCAGCGTGTAAACGGATGATGTAGTAGTAAGGGTAGGTTAGGTTGAGAATAGGAGTCGTAGTCATAAAAAGCACAGACAAGTGGTGTGATGGAAGTTAGAGGGTCCGCCGGTGATCCTGAAATGCCCTATAGTGAGTCGTATTA
Syt4	ENSMUST00000025110.5	CGGCTCGCAGCGTGTAAACGGATGATGTAGTAGTAAGGGTTGTGGAGGGATTGAAGGATACAAAGGAACAGACAGCATCTCCCTAACACCAGGTTAGGTTGAGAATAGGACCGCCGGTGATCCTGAAATGCCCTATAGTGAGTCGTATTA
Syt4	ENSMUST00000025110.5	CGGCTCGCAGCGTGTAAACGTGTGATGGAAGTTAGAGGGTGATGATGTAGTAGTAAGGGTTCTGGGTAGATATCAACTCCTTTAAGCACGAGGTTAGGTTGAGAATAGGACCGCCGGTGATCCTGAAATGCCCTATAGTGAGTCGTATTA
Syt4	ENSMUST00000025110.5	CGGCTCGCAGCGTGTAAACGAGGTTAGGTTGAGAATAGGATGTGGAGGGATTGAAGGATATCCAGACGTGGCTGAAACCCGAATTGACGCGATGATGTAGTAGTAAGGGTCCGCCGGTGATCCTGAAATGCCCTATAGTGAGTCGTATTA
Syt4	ENSMUST00000025110.5	CGGCTCGCAGCGTGTAAACGAGGTTAGGTTGAGAATAGGATGTGGAGGGATTGAAGGATACTAACAATCACCTGATTTCCACTACCAAGCTGTGATGGAAGTTAGAGGGTCCGCCGGTGATCCTGAAATGCCCTATAGTGAGTCGTATTA
Syt4	ENSMUST00000025110.5	CGGCTCGCAGCGTGTAAACGAGGTTAGGTTGAGAATAGGACTGGAGGAAGGTCCGCGCTCTCTATCAGCATGTGGAGGGATTGAAGGATAGATGATGTAGTAGTAAGGGTCCGCCGGTGATCCTGAAATGCCCTATAGTGAGTCGTATTA
Syt4	ENSMUST00000025110.5	CGGCTCGCAGCGTGTAAACGTGTGATGGAAGTTAGAGGGTCAGCGAAGAACACACTGTCTCTGCTATTTTTGTGGAGGGATTGAAGGATAGATGATGTAGTAGTAAGGGTCCGCCGGTGATCCTGAAATGCCCTATAGTGAGTCGTATTA
Syt4	ENSMUST00000025110.5	CGGCTCGCAGCGTGTAAACGTGTGGAGGGATTGAAGGATAGACATTGCCATTGAATTAAGTCTTCCCAGGGATGATGTAGTAGTAAGGGTTGTGATGGAAGTTAGAGGGTCCGCCGGTGATCCTGAAATGCCCTATAGTGAGTCGTATTA
Syt4	ENSMUST00000025110.5	CGGCTCGCAGCGTGTAAACGAGGTTAGGTTGAGAATAGGAGATGATGTAGTAGTAAGGGTGAAGTCTCTTGACATTAAAGCTCCAAGCTCTGTGGAGGGATTGAAGGATACCGCCGGTGATCCTGAAATGCCCTATAGTGAGTCGTATTA
Syt4	ENSMUST00000025110.5	CGGCTCGCAGCGTGTAAACGTGTGATGGAAGTTAGAGGGTTGGTAAATAGGAGTATCTTAGGCCACACTGGATGATGTAGTAGTAAGGGTAGGTTAGGTTGAGAATAGGACCGCCGGTGATCCTGAAATGCCCTATAGTGAGTCGTATTA
Syt4	ENSMUST00000025110.5	CGGCTCGCAGCGTGTAAACGAGGTTAGGTTGAGAATAGGATGTGATGGAAGTTAGAGGGTGCCTCACACAGGTTTTGCAAGAATTTCAGATGTGGAGGGATTGAAGGATACCGCCGGTGATCCTGAAATGCCCTATAGTGAGTCGTATTA
Syt4	ENSMUST00000025110.5	CGGCTCGCAGCGTGTAAACGGATGATGTAGTAGTAAGGGTGGTTGGCTTTGGGGAAGTTGCCATTGAGGTTGTGGAGGGATTGAAGGATATGTGATGGAAGTTAGAGGGTCCGCCGGTGATCCTGAAATGCCCTATAGTGAGTCGTATTA
Syt4	ENSMUST00000025110.5	CGGCTCGCAGCGTGTAAACGTGTGATGGAAGTTAGAGGGTAAAGGTTGGGCAGAGCGGCTTTACCCTTCAGATGATGTAGTAGTAAGGGTAGGTTAGGTTGAGAATAGGACCGCCGGTGATCCTGAAATGCCCTATAGTGAGTCGTATTA
Syt4	ENSMUST00000025110.5	CGGCTCGCAGCGTGTAAACGTGTGATGGAAGTTAGAGGGTTGTGGAGGGATTGAAGGATAAAGAGCTTTGGGGTGACATTTTCCAGATCAGATGATGTAGTAGTAAGGGTCCGCCGGTGATCCTGAAATGCCCTATAGTGAGTCGTATTA
Syt4	ENSMUST00000025110.5	CGGCTCGCAGCGTGTAAACGAGGTTAGGTTGAGAATAGGATGTGATGGAAGTTAGAGGGTAAACTCAGAACTGTAAAGTGCAAGGAGAGCTGTGGAGGGATTGAAGGATACCGCCGGTGATCCTGAAATGCCCTATAGTGAGTCGTATTA
Syt4	ENSMUST00000025110.5	CGGCTCGCAGCGTGTAAACGGATGATGTAGTAGTAAGGGTAGGTTAGGTTGAGAATAGGACCCACCACTGTGGGAATTTCATCGAATTCCTGTGGAGGGATTGAAGGATACCGCCGGTGATCCTGAAATGCCCTATAGTGAGTCGTATTA
Syt4	ENSMUST00000025110.5	CGGCTCGCAGCGTGTAAACGTGTGGAGGGATTGAAGGATATGTTTCTCCTCTGACGTGAGGGAAGTGCTGTGTGATGGAAGTTAGAGGGTGATGATGTAGTAGTAAGGGTCCGCCGGTGATCCTGAAATGCCCTATAGTGAGTCGTATTA
Syt4	ENSMUST00000025110.5	CGGCTCGCAGCGTGTAAACGTGTGGAGGGATTGAAGGATAAGGTTAGGTTGAGAATAGGAGGGATAAGGGATTCCATAGAATGTGAAGGTTGTGATGGAAGTTAGAGGGTCCGCCGGTGATCCTGAAATGCCCTATAGTGAGTCGTATTA
Syt4	ENSMUST00000025110.5	CGGCTCGCAGCGTGTAAACGTGTGATGGAAGTTAGAGGGTGGATCCCCTTTCAGAATCCAAAACCAAGAAGATGATGTAGTAGTAAGGGTTGTGGAGGGATTGAAGGATACCGCCGGTGATCCTGAAATGCCCTATAGTGAGTCGTATTA
Syt4	ENSMUST00000025110.5	CGGCTCGCAGCGTGTAAACGGATGATGTAGTAGTAAGGGTCTACAACAAGTCAGAACGGGTCAGTTACTGTGTGGAGGGATTGAAGGATAAGGTTAGGTTGAGAATAGGACCGCCGGTGATCCTGAAATGCCCTATAGTGAGTCGTATTA
Syt4	ENSMUST00000025110.5	CGGCTCGCAGCGTGTAAACGGATGATGTAGTAGTAAGGGTTGTGGAGGGATTGAAGGATACAGGCAGTGAATAATTCAAGACCATGGTTCAGGTTAGGTTGAGAATAGGACCGCCGGTGATCCTGAAATGCCCTATAGTGAGTCGTATTA
Syt4	ENSMUST00000025110.5	CGGCTCGCAGCGTGTAAACGTGTGATGGAAGTTAGAGGGTAGGTTAGGTTGAGAATAGGACAGACACATCAGATTTCGGTAGGTGCCGCGGATGATGTAGTAGTAAGGGTCCGCCGGTGATCCTGAAATGCCCTATAGTGAGTCGTATTA
Syt4	ENSMUST00000025110.5	CGGCTCGCAGCGTGTAAACGTGTGATGGAAGTTAGAGGGTAGACAAACAGTTCATTGAACACTGCGTTGGAGGTTAGGTTGAGAATAGGAGATGATGTAGTAGTAAGGGTCCGCCGGTGATCCTGAAATGCCCTATAGTGAGTCGTATTA
Syt4	ENSMUST00000025110.5	CGGCTCGCAGCGTGTAAACGGATGATGTAGTAGTAAGGGTTTCAATCCCTGAAAGAGGAATCAGGACTTCTGTGATGGAAGTTAGAGGGTTGTGGAGGGATTGAAGGATACCGCCGGTGATCCTGAAATGCCCTATAGTGAGTCGTATTA
Syt4	ENSMUST00000025110.5	CGGCTCGCAGCGTGTAAACGAGGTTAGGTTGAGAATAGGAGCTTCCTTGATGTTCACCACAAATGCTTTCGATGATGTAGTAGTAAGGGTTGTGATGGAAGTTAGAGGGTCCGCCGGTGATCCTGAAATGCCCTATAGTGAGTCGTATTA
Syt4	ENSMUST00000025110.5	CGGCTCGCAGCGTGTAAACGTGTGGAGGGATTGAAGGATATGTGATGGAAGTTAGAGGGTGGAGTGGCACAAGACACGATAATTTAAGCTAGGTTAGGTTGAGAATAGGACCGCCGGTGATCCTGAAATGCCCTATAGTGAGTCGTATTA
Syt4	ENSMUST00000025110.5	CGGCTCGCAGCGTGTAAACGTGTGGAGGGATTGAAGGATAGTTGTACTCTAGAGACAAGAAGAGTGTCCCGATGATGTAGTAGTAAGGGTAGGTTAGGTTGAGAATAGGACCGCCGGTGATCCTGAAATGCCCTATAGTGAGTCGTATTA
Syt4	ENSMUST00000025110.5	CGGCTCGCAGCGTGTAAACGTGTGGAGGGATTGAAGGATAGATGATGTAGTAGTAAGGGTAGATTGTCATTTTGATGTACGGGTCAGAGGAGGTTAGGTTGAGAATAGGACCGCCGGTGATCCTGAAATGCCCTATAGTGAGTCGTATTA
Syt4	ENSMUST00000025110.5	CGGCTCGCAGCGTGTAAACGAGGTTAGGTTGAGAATAGGATGTGGAGGGATTGAAGGATAGGGGTTAGACTGGCTAAGCACACAAAAAATGATGATGTAGTAGTAAGGGTCCGCCGGTGATCCTGAAATGCCCTATAGTGAGTCGTATTA
Syt4	ENSMUST00000025110.5	CGGCTCGCAGCGTGTAAACGGATGATGTAGTAGTAAGGGTTGTGGAGGGATTGAAGGATAGCGATGAGTGAGGGGAAGGCATAAAATTTTAGGTTAGGTTGAGAATAGGACCGCCGGTGATCCTGAAATGCCCTATAGTGAGTCGTATTA
Syt4	ENSMUST00000025110.5	CGGCTCGCAGCGTGTAAACGAGGTTAGGTTGAGAATAGGAGAGTCTTGTTGGATTTGGCTGATCTTCTCTTGTGGAGGGATTGAAGGATATGTGATGGAAGTTAGAGGGTCCGCCGGTGATCCTGAAATGCCCTATAGTGAGTCGTATTA
Syt4	ENSMUST00000025110.5	CGGCTCGCAGCGTGTAAACGTGTGATGGAAGTTAGAGGGTTGTGGAGGGATTGAAGGATACACCTACAACACACATCTGTGACAAGGTTAGATGATGTAGTAGTAAGGGTCCGCCGGTGATCCTGAAATGCCCTATAGTGAGTCGTATTA
Syt4	ENSMUST00000025110.5	CGGCTCGCAGCGTGTAAACGTGTGATGGAAGTTAGAGGGTAGGTTAGGTTGAGAATAGGACTCCCTGCCTGTTTCAATTTTTTTCCTTGCGATGATGTAGTAGTAAGGGTCCGCCGGTGATCCTGAAATGCCCTATAGTGAGTCGTATTA
Syt4	ENSMUST00000025110.5	CGGCTCGCAGCGTGTAAACGAGGTTAGGTTGAGAATAGGAGGCCAGAAGACTTCTTAGCATTTCTCTTGATGTGGAGGGATTGAAGGATATGTGATGGAAGTTAGAGGGTCCGCCGGTGATCCTGAAATGCCCTATAGTGAGTCGTATTA
Syt4	ENSMUST00000025110.5	CGGCTCGCAGCGTGTAAACGTGTGGAGGGATTGAAGGATATGTGATGGAAGTTAGAGGGTATAAAGTAGCTTGCTGTGCTGCAAGCTTACAGGTTAGGTTGAGAATAGGACCGCCGGTGATCCTGAAATGCCCTATAGTGAGTCGTATTA
Syt4	ENSMUST00000025110.5	CGGCTCGCAGCGTGTAAACGGATGATGTAGTAGTAAGGGTAGGTTAGGTTGAGAATAGGAAGTCACAGATCTCCTTCCAGTGCCCCCCACTGTGGAGGGATTGAAGGATACCGCCGGTGATCCTGAAATGCCCTATAGTGAGTCGTATTA
Cartpt	ENSMUST00000224142.2	CGGCTCGCAGCGTGTAAACGAGTGTGGGATTGATGAGATATGAAAGGAATGGGTTGTGGTAGGAAGTTCCTCGGGGACAGTCACACAGCTGAGGGTTTGTAAGGTGAATACCGCCGGTGATCCTGAAATGCCCTATAGTGAGTCGTATTA
Cartpt	ENSMUST00000224142.2	CGGCTCGCAGCGTGTAAACGGAGGGTTTGTAAGGTGAATAAGTGTGGGATTGATGAGATAGAGGGAATATGGGAACCGAAGGTGGCGGCTTGGGAGGATTGAGATGAGTTCCGCCGGTGATCCTGAAATGCCCTATAGTGAGTCGTATTA
Cartpt	ENSMUST00000224142.2	CGGCTCGCAGCGTGTAAACGGAGGGTTTGTAAGGTGAATATGAAAGGAATGGGTTGTGGTAGGCTCCAGGGATAATGGAGCGCTCCTTTGTGGGAGGATTGAGATGAGTTCCGCCGGTGATCCTGAAATGCCCTATAGTGAGTCGTATTA
Cartpt	ENSMUST00000224142.2	CGGCTCGCAGCGTGTAAACGTGGGAGGATTGAGATGAGTTTGAAAGGAATGGGTTGTGGTTCTCTGAGGGGAACGCAAACTTTATTGTTGAGTGTGGGATTGATGAGATACCGCCGGTGATCCTGAAATGCCCTATAGTGAGTCGTATTA
Cartpt	ENSMUST00000224142.2	CGGCTCGCAGCGTGTAAACGTGAAAGGAATGGGTTGTGGTTGGGAGGATTGAGATGAGTTCACAGATGGGCTAGAGCGCAGAAAACAAGAGAGGGTTTGTAAGGTGAATACCGCCGGTGATCCTGAAATGCCCTATAGTGAGTCGTATTA
Cartpt	ENSMUST00000224142.2	CGGCTCGCAGCGTGTAAACGGAGGGTTTGTAAGGTGAATATCCGGGTTGTGATGTCATCTACCCAAATTATGAAAGGAATGGGTTGTGGTAGTGTGGGATTGATGAGATACCGCCGGTGATCCTGAAATGCCCTATAGTGAGTCGTATTA
Cartpt	ENSMUST00000224142.2	CGGCTCGCAGCGTGTAAACGTGGGAGGATTGAGATGAGTTAGTGTGGGATTGATGAGATAGGGGCCAGAGCTGAAACTGAGGGGCAAAAGGAGGGTTTGTAAGGTGAATACCGCCGGTGATCCTGAAATGCCCTATAGTGAGTCGTATTA
Cartpt	ENSMUST00000224142.2	CGGCTCGCAGCGTGTAAACGTGGGAGGATTGAGATGAGTTGAGCTTCTTCAGGACTTCTTGCAACGCTTCTGAAAGGAATGGGTTGTGGTAGTGTGGGATTGATGAGATACCGCCGGTGATCCTGAAATGCCCTATAGTGAGTCGTATTA
Cartpt	ENSMUST00000224142.2	CGGCTCGCAGCGTGTAAACGAGTGTGGGATTGATGAGATAGAGGGTTTGTAAGGTGAATACATTCGAGGCATTCTCCTTCACACAATGATTGAAAGGAATGGGTTGTGGTCCGCCGGTGATCCTGAAATGCCCTATAGTGAGTCGTATTA
Cartpt	ENSMUST00000224142.2	CGGCTCGCAGCGTGTAAACGAGTGTGGGATTGATGAGATAGAGGGTTTGTAAGGTGAATATTTCCCTATCTTAGCCGTGGTAGATGCACCTGGGAGGATTGAGATGAGTTCCGCCGGTGATCCTGAAATGCCCTATAGTGAGTCGTATTA
Cartpt	ENSMUST00000224142.2	CGGCTCGCAGCGTGTAAACGTGGGAGGATTGAGATGAGTTTCTTCTCGTAGATCGGAATGCGTTTACTCTGAGGGTTTGTAAGGTGAATATGAAAGGAATGGGTTGTGGTCCGCCGGTGATCCTGAAATGCCCTATAGTGAGTCGTATTA
Cartpt	ENSMUST00000224142.2	CGGCTCGCAGCGTGTAAACGTGGGAGGATTGAGATGAGTTAGTGTGGGATTGATGAGATAATTTTGAAGCAACAGGGAAAGAGCCCATCCTGAAAGGAATGGGTTGTGGTCCGCCGGTGATCCTGAAATGCCCTATAGTGAGTCGTATTA
Cartpt	ENSMUST00000224142.2	CGGCTCGCAGCGTGTAAACGTGGGAGGATTGAGATGAGTTTGAAAGGAATGGGTTGTGGTTAGCCGGTTGAAATCGGGTGCCGGGAAGAGGAGGGTTTGTAAGGTGAATACCGCCGGTGATCCTGAAATGCCCTATAGTGAGTCGTATTA
Cartpt	ENSMUST00000224142.2	CGGCTCGCAGCGTGTAAACGGAGGGTTTGTAAGGTGAATATAATCCCCAAGCCCCGGGTGTAGCAGCAAGTGAAAGGAATGGGTTGTGGTAGTGTGGGATTGATGAGATACCGCCGGTGATCCTGAAATGCCCTATAGTGAGTCGTATTA
Cartpt	ENSMUST00000224142.2	CGGCTCGCAGCGTGTAAACGTGGGAGGATTGAGATGAGTTAGTGTGGGATTGATGAGATAAGTTCTGCTCATAGGCTCTGCTTTGCCTCCGAGGGTTTGTAAGGTGAATACCGCCGGTGATCCTGAAATGCCCTATAGTGAGTCGTATTA
Cartpt	ENSMUST00000224142.2	CGGCTCGCAGCGTGTAAACGTGAAAGGAATGGGTTGTGGTTGGGAGGATTGAGATGAGTTTACATGCTTCAATTTGTGTGGCTTTAGGGCAGTGTGGGATTGATGAGATACCGCCGGTGATCCTGAAATGCCCTATAGTGAGTCGTATTA
Cartpt	ENSMUST00000224142.2	CGGCTCGCAGCGTGTAAACGTGGGAGGATTGAGATGAGTTTGCTCTCCAGCGTCACACATGGGGACTTGGGAGGGTTTGTAAGGTGAATATGAAAGGAATGGGTTGTGGTCCGCCGGTGATCCTGAAATGCCCTATAGTGAGTCGTATTA
Cartpt	ENSMUST00000224142.2	CGGCTCGCAGCGTGTAAACGAGTGTGGGATTGATGAGATAGTTCCTCTTCTTCCCAGAAAGATTCACAAGTGGGAGGATTGAGATGAGTTGAGGGTTTGTAAGGTGAATACCGCCGGTGATCCTGAAATGCCCTATAGTGAGTCGTATTA
Cartpt	ENSMUST00000224142.2	CGGCTCGCAGCGTGTAAACGTGAAAGGAATGGGTTGTGGTCCTTCGGGGCAATGAACAAGCAGAAGAGTTGAGGGTTTGTAAGGTGAATAAGTGTGGGATTGATGAGATACCGCCGGTGATCCTGAAATGCCCTATAGTGAGTCGTATTA
Cartpt	ENSMUST00000224142.2	CGGCTCGCAGCGTGTAAACGTGGGAGGATTGAGATGAGTTGGGACGCATCATCCACGGCAGAGTAGATGTTGAAAGGAATGGGTTGTGGTAGTGTGGGATTGATGAGATACCGCCGGTGATCCTGAAATGCCCTATAGTGAGTCGTATTA
Cartpt	ENSMUST00000224142.2	CGGCTCGCAGCGTGTAAACGTGAAAGGAATGGGTTGTGGTGTCCCTTCACAAGCACTTCAAGAGGAAAGAAGTGTGGGATTGATGAGATATGGGAGGATTGAGATGAGTTCCGCCGGTGATCCTGAAATGCCCTATAGTGAGTCGTATTA
Cartpt	ENSMUST00000224142.2	CGGCTCGCAGCGTGTAAACGAGTGTGGGATTGATGAGATAGAGGGTTTGTAAGGTGAATAGAGCTCTCCATGGTTCTGGACCTCCTCGCTTGGGAGGATTGAGATGAGTTCCGCCGGTGATCCTGAAATGCCCTATAGTGAGTCGTATTA
Cartpt	ENSMUST00000224142.2	CGGCTCGCAGCGTGTAAACGTGAAAGGAATGGGTTGTGGTGAGGGTTTGTAAGGTGAATAGGCACCCAGCAAAGGTAGCAGTAGCAGCAGTGGGAGGATTGAGATGAGTTCCGCCGGTGATCCTGAAATGCCCTATAGTGAGTCGTATTA
Cartpt	ENSMUST00000224142.2	CGGCTCGCAGCGTGTAAACGAGTGTGGGATTGATGAGATACTCGGGCACTGCGCTCTCCGGCTTCTTATAGAGGGTTTGTAAGGTGAATATGGGAGGATTGAGATGAGTTCCGCCGGTGATCCTGAAATGCCCTATAGTGAGTCGTATTA
Cartpt	ENSMUST00000224142.2	CGGCTCGCAGCGTGTAAACGAGTGTGGGATTGATGAGATAAGCTTCCCGATCCTGGCCCCTTTCCTCACTTGGGAGGATTGAGATGAGTTGAGGGTTTGTAAGGTGAATACCGCCGGTGATCCTGAAATGCCCTATAGTGAGTCGTATTA
Cartpt	ENSMUST00000224142.2	CGGCTCGCAGCGTGTAAACGTGGGAGGATTGAGATGAGTTGAGGGTTTGTAAGGTGAATAGAAATCTTTGCACACACACCAACACCATTCTGAAAGGAATGGGTTGTGGTCCGCCGGTGATCCTGAAATGCCCTATAGTGAGTCGTATTA
Cartpt	ENSMUST00000224142.2	CGGCTCGCAGCGTGTAAACGAGTGTGGGATTGATGAGATAGAAAACAAGACCCCGTGCCCCGAAACGCTGTGGGAGGATTGAGATGAGTTTGAAAGGAATGGGTTGTGGTCCGCCGGTGATCCTGAAATGCCCTATAGTGAGTCGTATTA
Cartpt	ENSMUST00000224142.2	CGGCTCGCAGCGTGTAAACGAGTGTGGGATTGATGAGATAAGGGGCAAAAGGTGAGGGAAATGGAAAATGTGAAAGGAATGGGTTGTGGTGAGGGTTTGTAAGGTGAATACCGCCGGTGATCCTGAAATGCCCTATAGTGAGTCGTATTA
Cartpt	ENSMUST00000224142.2	CGGCTCGCAGCGTGTAAACGGAGGGTTTGTAAGGTGAATATGAAAGGAATGGGTTGTGGTTGCAACGCTTCGATCAGCTCCTTCTCGTGGAGTGTGGGATTGATGAGATACCGCCGGTGATCCTGAAATGCCCTATAGTGAGTCGTATTA
Cartpt	ENSMUST00000224142.2	CGGCTCGCAGCGTGTAAACGGAGGGTTTGTAAGGTGAATATGAAAGGAATGGGTTGTGGTGAACGAGGCTCTGCGCACAGATGGGCTAGAAGTGTGGGATTGATGAGATACCGCCGGTGATCCTGAAATGCCCTATAGTGAGTCGTATTA
Cartpt	ENSMUST00000224142.2	CGGCTCGCAGCGTGTAAACGTGAAAGGAATGGGTTGTGGTATCCACGGCAGAGTAGATGTCCAGGGCTCGAGTGTGGGATTGATGAGATAGAGGGTTTGTAAGGTGAATACCGCCGGTGATCCTGAAATGCCCTATAGTGAGTCGTATTA
Cartpt	ENSMUST00000224142.2	CGGCTCGCAGCGTGTAAACGGAGGGTTTGTAAGGTGAATATGGCTTTAGGGCAATTTATTTTCCGGGTTGTGAAAGGAATGGGTTGTGGTTGGGAGGATTGAGATGAGTTCCGCCGGTGATCCTGAAATGCCCTATAGTGAGTCGTATTA
Cartpt	ENSMUST00000224142.2	CGGCTCGCAGCGTGTAAACGTGAAAGGAATGGGTTGTGGTGTTGCTAAAGCCAGGCTCCAGGGATAATGGTGGGAGGATTGAGATGAGTTGAGGGTTTGTAAGGTGAATACCGCCGGTGATCCTGAAATGCCCTATAGTGAGTCGTATTA
Cartpt	ENSMUST00000224142.2	CGGCTCGCAGCGTGTAAACGAGTGTGGGATTGATGAGATATGGGAGGATTGAGATGAGTTGTCACACATGGGGACTTGGCCGTACTTCTTTGAAAGGAATGGGTTGTGGTCCGCCGGTGATCCTGAAATGCCCTATAGTGAGTCGTATTA
Cartpt	ENSMUST00000224142.2	CGGCTCGCAGCGTGTAAACGGAGGGTTTGTAAGGTGAATATTGGGGGAAAGAGGGAATATGGGAACCGAATGGGAGGATTGAGATGAGTTAGTGTGGGATTGATGAGATACCGCCGGTGATCCTGAAATGCCCTATAGTGAGTCGTATTA
Cartpt	ENSMUST00000224142.2	CGGCTCGCAGCGTGTAAACGTGAAAGGAATGGGTTGTGGTTGGGAGGATTGAGATGAGTTAAAGAATTGCAGGAAGTTCCTCGGGGACAGAGTGTGGGATTGATGAGATACCGCCGGTGATCCTGAAATGCCCTATAGTGAGTCGTATTA
Cartpt	ENSMUST00000224142.2	CGGCTCGCAGCGTGTAAACGTGGGAGGATTGAGATGAGTTGAGGCATTCTCCTTCACACAATGATGTCAATGAAAGGAATGGGTTGTGGTGAGGGTTTGTAAGGTGAATACCGCCGGTGATCCTGAAATGCCCTATAGTGAGTCGTATTA
Cartpt	ENSMUST00000224142.2	CGGCTCGCAGCGTGTAAACGTGGGAGGATTGAGATGAGTTGAGGGTTTGTAAGGTGAATACACGGGCACCCAGCAAAGGTAGCAGTAGCAAGTGTGGGATTGATGAGATACCGCCGGTGATCCTGAAATGCCCTATAGTGAGTCGTATTA
Cartpt	ENSMUST00000224142.2	CGGCTCGCAGCGTGTAAACGAGTGTGGGATTGATGAGATACTTTCCTCACTGCGCACTGCTCTCCAGCGTTGGGAGGATTGAGATGAGTTTGAAAGGAATGGGTTGTGGTCCGCCGGTGATCCTGAAATGCCCTATAGTGAGTCGTATTA
Cartpt	ENSMUST00000224142.2	CGGCTCGCAGCGTGTAAACGAGTGTGGGATTGATGAGATAGAGGGTTTGTAAGGTGAATACGGCTGTCGTCCCTTCACAAGCACTTCAAGTGAAAGGAATGGGTTGTGGTCCGCCGGTGATCCTGAAATGCCCTATAGTGAGTCGTATTA
Cartpt	ENSMUST00000224142.2	CGGCTCGCAGCGTGTAAACGTGGGAGGATTGAGATGAGTTGAGGGTTTGTAAGGTGAATAGTTTTCCCTATCTTAGCCGTGGTAGATGCATGAAAGGAATGGGTTGTGGTCCGCCGGTGATCCTGAAATGCCCTATAGTGAGTCGTATTA
Cartpt	ENSMUST00000224142.2	CGGCTCGCAGCGTGTAAACGGAGGGTTTGTAAGGTGAATAAGCAACAGGGAAAGAGCCCATCCGCTCTCTTGGGAGGATTGAGATGAGTTAGTGTGGGATTGATGAGATACCGCCGGTGATCCTGAAATGCCCTATAGTGAGTCGTATTA
Cartpt	ENSMUST00000224142.2	CGGCTCGCAGCGTGTAAACGAGTGTGGGATTGATGAGATAGAGGGTTTGTAAGGTGAATAAGAGTTCTGCTCATAGGCTCTGCTTTGCCTTGAAAGGAATGGGTTGTGGTCCGCCGGTGATCCTGAAATGCCCTATAGTGAGTCGTATTA
Cartpt	ENSMUST00000224142.2	CGGCTCGCAGCGTGTAAACGTGAAAGGAATGGGTTGTGGTAGTGTGGGATTGATGAGATACTAATCCCCAAGCCCCGGGTGTAGCAGCAATGGGAGGATTGAGATGAGTTCCGCCGGTGATCCTGAAATGCCCTATAGTGAGTCGTATTA
Cartpt	ENSMUST00000224142.2	CGGCTCGCAGCGTGTAAACGTGGGAGGATTGAGATGAGTTTCGGAATGCGTTTACTCTTGAGCTTCTTCATGAAAGGAATGGGTTGTGGTGAGGGTTTGTAAGGTGAATACCGCCGGTGATCCTGAAATGCCCTATAGTGAGTCGTATTA
Cartpt	ENSMUST00000224142.2	CGGCTCGCAGCGTGTAAACGGAGGGTTTGTAAGGTGAATATGAAAGGAATGGGTTGTGGTAGCTCTCCATGGTTCTGGACCTCCTCGCTGAGTGTGGGATTGATGAGATACCGCCGGTGATCCTGAAATGCCCTATAGTGAGTCGTATTA
Cartpt	ENSMUST00000224142.2	CGGCTCGCAGCGTGTAAACGAGTGTGGGATTGATGAGATAGCCTTCGGGGCAATGAACAAGCAGAAGAGTTGGGAGGATTGAGATGAGTTGAGGGTTTGTAAGGTGAATACCGCCGGTGATCCTGAAATGCCCTATAGTGAGTCGTATTA
Cartpt	ENSMUST00000224142.2	CGGCTCGCAGCGTGTAAACGGAGGGTTTGTAAGGTGAATAAGTGTGGGATTGATGAGATATCGGGCACTGCGCTCTCCGGCTTCTTATAGTGAAAGGAATGGGTTGTGGTCCGCCGGTGATCCTGAAATGCCCTATAGTGAGTCGTATTA
Cartpt	ENSMUST00000224142.2	CGGCTCGCAGCGTGTAAACGTGAAAGGAATGGGTTGTGGTGGGAACGCAAACTTTATTGTTGCTAAAGCCGAGGGTTTGTAAGGTGAATAAGTGTGGGATTGATGAGATACCGCCGGTGATCCTGAAATGCCCTATAGTGAGTCGTATTA
Cartpt	ENSMUST00000224142.2	CGGCTCGCAGCGTGTAAACGGAGGGTTTGTAAGGTGAATATGAAAGGAATGGGTTGTGGTTTCGATCAGCTCCTTCTCGTGGGACGCATCTGGGAGGATTGAGATGAGTTCCGCCGGTGATCCTGAAATGCCCTATAGTGAGTCGTATTA
Cartpt	ENSMUST00000224142.2	CGGCTCGCAGCGTGTAAACGTGAAAGGAATGGGTTGTGGTTGGGAGGATTGAGATGAGTTCGGGTTGTGATGTCATCTACCCAAATTAACAGTGTGGGATTGATGAGATACCGCCGGTGATCCTGAAATGCCCTATAGTGAGTCGTATTA
Cartpt	ENSMUST00000224142.2	CGGCTCGCAGCGTGTAAACGAGTGTGGGATTGATGAGATAATAGCCGGTTGAAATCGGGTGCCGGGAAGATGAAAGGAATGGGTTGTGGTTGGGAGGATTGAGATGAGTTCCGCCGGTGATCCTGAAATGCCCTATAGTGAGTCGTATTA
Cartpt	ENSMUST00000224142.2	CGGCTCGCAGCGTGTAAACGTGAAAGGAATGGGTTGTGGTAAATCTTTGCACACACACCAACACCATTCGAGTGTGGGATTGATGAGATAGAGGGTTTGTAAGGTGAATACCGCCGGTGATCCTGAAATGCCCTATAGTGAGTCGTATTA
Cartpt	ENSMUST00000224142.2	CGGCTCGCAGCGTGTAAACGTGGGAGGATTGAGATGAGTTTGAAAGGAATGGGTTGTGGTGTCACACAGCTTCCCGATCCTGGCCCCTTTAGTGTGGGATTGATGAGATACCGCCGGTGATCCTGAAATGCCCTATAGTGAGTCGTATTA
Cartpt	ENSMUST00000224142.2	CGGCTCGCAGCGTGTAAACGTGGGAGGATTGAGATGAGTTAGTGTGGGATTGATGAGATAAGAAAACAAGACCCCGTGCCCCGAAACGCTGAGGGTTTGTAAGGTGAATACCGCCGGTGATCCTGAAATGCCCTATAGTGAGTCGTATTA
Cartpt	ENSMUST00000224142.2	CGGCTCGCAGCGTGTAAACGTGAAAGGAATGGGTTGTGGTTGGGAGGATTGAGATGAGTTGTACATGCTTCAATTTGTGTGGCTTTAGGGAGTGTGGGATTGATGAGATACCGCCGGTGATCCTGAAATGCCCTATAGTGAGTCGTATTA
Cartpt	ENSMUST00000224142.2	CGGCTCGCAGCGTGTAAACGTGAAAGGAATGGGTTGTGGTCTGAGGGGCAAAAGGTGAGGGAAATGGAAAAGTGTGGGATTGATGAGATAGAGGGTTTGTAAGGTGAATACCGCCGGTGATCCTGAAATGCCCTATAGTGAGTCGTATTA
Cartpt	ENSMUST00000224142.2	CGGCTCGCAGCGTGTAAACGTGAAAGGAATGGGTTGTGGTGAGGGTTTGTAAGGTGAATATGGAGCGCTCCTTTGGGGGAAAGAGGGAATTGGGAGGATTGAGATGAGTTCCGCCGGTGATCCTGAAATGCCCTATAGTGAGTCGTATTA
Cartpt	ENSMUST00000224142.2	CGGCTCGCAGCGTGTAAACGGAGGGTTTGTAAGGTGAATAAGTGTGGGATTGATGAGATAGGGGACTTGGCCGTACTTCTTCTCGTAGATTGGGAGGATTGAGATGAGTTCCGCCGGTGATCCTGAAATGCCCTATAGTGAGTCGTATTA
Cartpt	ENSMUST00000224142.2	CGGCTCGCAGCGTGTAAACGTGGGAGGATTGAGATGAGTTAACGAGGCTCTGCGCACAGATGGGCTAGAGTGAAAGGAATGGGTTGTGGTGAGGGTTTGTAAGGTGAATACCGCCGGTGATCCTGAAATGCCCTATAGTGAGTCGTATTA
Cartpt	ENSMUST00000224142.2	CGGCTCGCAGCGTGTAAACGTGGGAGGATTGAGATGAGTTACCCAGCAAAGGTAGCAGTAGCAGCAGGGCAGTGTGGGATTGATGAGATATGAAAGGAATGGGTTGTGGTCCGCCGGTGATCCTGAAATGCCCTATAGTGAGTCGTATTA
Cartpt	ENSMUST00000224142.2	CGGCTCGCAGCGTGTAAACGAGTGTGGGATTGATGAGATATGAAAGGAATGGGTTGTGGTCATCCACGGCAGAGTAGATGTCCAGGGCTCGAGGGTTTGTAAGGTGAATACCGCCGGTGATCCTGAAATGCCCTATAGTGAGTCGTATTA
Cartpt	ENSMUST00000224142.2	CGGCTCGCAGCGTGTAAACGTGAAAGGAATGGGTTGTGGTAGTGTGGGATTGATGAGATATACTCTTGAGCTTCTTCAGGACTTCTTGCAGAGGGTTTGTAAGGTGAATACCGCCGGTGATCCTGAAATGCCCTATAGTGAGTCGTATTA
Cartpt	ENSMUST00000224142.2	CGGCTCGCAGCGTGTAAACGTGAAAGGAATGGGTTGTGGTGAGGGTTTGTAAGGTGAATATATTTTGAAGCAACAGGGAAAGAGCCCATCTGGGAGGATTGAGATGAGTTCCGCCGGTGATCCTGAAATGCCCTATAGTGAGTCGTATTA
Cartpt	ENSMUST00000224142.2	CGGCTCGCAGCGTGTAAACGTGGGAGGATTGAGATGAGTTGAGGGTTTGTAAGGTGAATACAAGCACTTCAAGAGGAAAGAATTGCAGGAAGTGTGGGATTGATGAGATACCGCCGGTGATCCTGAAATGCCCTATAGTGAGTCGTATTA
Cartpt	ENSMUST00000224142.2	CGGCTCGCAGCGTGTAAACGAGTGTGGGATTGATGAGATATGGGAGGATTGAGATGAGTTATATGGGAACCGAAGGTGGCGGCTGTCGTCGAGGGTTTGTAAGGTGAATACCGCCGGTGATCCTGAAATGCCCTATAGTGAGTCGTATTA
Cartpt	ENSMUST00000224142.2	CGGCTCGCAGCGTGTAAACGTGGGAGGATTGAGATGAGTTCTTAGCCGTGGTAGATGCACCAGAGTTCTGTGAAAGGAATGGGTTGTGGTGAGGGTTTGTAAGGTGAATACCGCCGGTGATCCTGAAATGCCCTATAGTGAGTCGTATTA
Cartpt	ENSMUST00000224142.2	CGGCTCGCAGCGTGTAAACGGAGGGTTTGTAAGGTGAATACCGCTCTCTGAGGGGAACGCAAACTTTATTTGAAAGGAATGGGTTGTGGTTGGGAGGATTGAGATGAGTTCCGCCGGTGATCCTGAAATGCCCTATAGTGAGTCGTATTA
Cartpt	ENSMUST00000224142.2	CGGCTCGCAGCGTGTAAACGAGTGTGGGATTGATGAGATACACTGCGCACTGCTCTCCAGCGTCACACATTGAAAGGAATGGGTTGTGGTGAGGGTTTGTAAGGTGAATACCGCCGGTGATCCTGAAATGCCCTATAGTGAGTCGTATTA
Cartpt	ENSMUST00000224142.2	CGGCTCGCAGCGTGTAAACGGAGGGTTTGTAAGGTGAATAAGTGTGGGATTGATGAGATAGGCAATGAACAAGCAGAAGAGTTGTTTTCCTGGGAGGATTGAGATGAGTTCCGCCGGTGATCCTGAAATGCCCTATAGTGAGTCGTATTA
Cartpt	ENSMUST00000224142.2	CGGCTCGCAGCGTGTAAACGAGTGTGGGATTGATGAGATAATAGGCTCTGCTTTGCCTCCCTAATCCCCATGGGAGGATTGAGATGAGTTGAGGGTTTGTAAGGTGAATACCGCCGGTGATCCTGAAATGCCCTATAGTGAGTCGTATTA
Cartpt	ENSMUST00000224142.2	CGGCTCGCAGCGTGTAAACGTGGGAGGATTGAGATGAGTTTCTCCATGGTTCTGGACCTCCTCGCTGCTCAGTGTGGGATTGATGAGATATGAAAGGAATGGGTTGTGGTCCGCCGGTGATCCTGAAATGCCCTATAGTGAGTCGTATTA
Cartpt	ENSMUST00000224142.2	CGGCTCGCAGCGTGTAAACGAGTGTGGGATTGATGAGATATGAAAGGAATGGGTTGTGGTCGAGGCATTCTCCTTCACACAATGATGTCAGAGGGTTTGTAAGGTGAATACCGCCGGTGATCCTGAAATGCCCTATAGTGAGTCGTATTA
Cartpt	ENSMUST00000224142.2	CGGCTCGCAGCGTGTAAACGAGTGTGGGATTGATGAGATATGAAAGGAATGGGTTGTGGTGGGCAATTTATTTTCCGGGTTGTGATGTCAGAGGGTTTGTAAGGTGAATACCGCCGGTGATCCTGAAATGCCCTATAGTGAGTCGTATTA
Cartpt	ENSMUST00000224142.2	CGGCTCGCAGCGTGTAAACGAGTGTGGGATTGATGAGATAGAGGGTTTGTAAGGTGAATAAAGGTGAGGGAAATGGAAAATGCCTTCGGGTGGGAGGATTGAGATGAGTTCCGCCGGTGATCCTGAAATGCCCTATAGTGAGTCGTATTA
Cartpt	ENSMUST00000224142.2	CGGCTCGCAGCGTGTAAACGGAGGGTTTGTAAGGTGAATATAAAGCCAGGCTCCAGGGATAATGGAGCGCTGGGAGGATTGAGATGAGTTTGAAAGGAATGGGTTGTGGTCCGCCGGTGATCCTGAAATGCCCTATAGTGAGTCGTATTA
Cartpt	ENSMUST00000224142.2	CGGCTCGCAGCGTGTAAACGGAGGGTTTGTAAGGTGAATATGGGAGGATTGAGATGAGTTCCGTACTTCTTCTCGTAGATCGGAATGCGTAGTGTGGGATTGATGAGATACCGCCGGTGATCCTGAAATGCCCTATAGTGAGTCGTATTA
Cartpt	ENSMUST00000224142.2	CGGCTCGCAGCGTGTAAACGTGGGAGGATTGAGATGAGTTTGAAAGGAATGGGTTGTGGTAGTTCCTCGGGGACAGTCACACAGCTTCCCAGTGTGGGATTGATGAGATACCGCCGGTGATCCTGAAATGCCCTATAGTGAGTCGTATTA
Cartpt	ENSMUST00000224142.2	CGGCTCGCAGCGTGTAAACGTGGGAGGATTGAGATGAGTTCTTCGATCAGCTCCTTCTCGTGGGACGCATAGTGTGGGATTGATGAGATATGAAAGGAATGGGTTGTGGTCCGCCGGTGATCCTGAAATGCCCTATAGTGAGTCGTATTA
Cartpt	ENSMUST00000224142.2	CGGCTCGCAGCGTGTAAACGTGAAAGGAATGGGTTGTGGTTGGGAGGATTGAGATGAGTTACTGCGCTCTCCGGCTTCTTATAGCCGGTTGAGGGTTTGTAAGGTGAATACCGCCGGTGATCCTGAAATGCCCTATAGTGAGTCGTATTA
Cartpt	ENSMUST00000224142.2	CGGCTCGCAGCGTGTAAACGGAGGGTTTGTAAGGTGAATATGAAAGGAATGGGTTGTGGTCGCAGAAAACAAGACCCCGTGCCCCGAAACAGTGTGGGATTGATGAGATACCGCCGGTGATCCTGAAATGCCCTATAGTGAGTCGTATTA
Cartpt	ENSMUST00000224142.2	CGGCTCGCAGCGTGTAAACGGAGGGTTTGTAAGGTGAATAAATCTTTGCACACACACCAACACCATTCGAAGTGTGGGATTGATGAGATATGAAAGGAATGGGTTGTGGTCCGCCGGTGATCCTGAAATGCCCTATAGTGAGTCGTATTA
Cartpt	ENSMUST00000224142.2	CGGCTCGCAGCGTGTAAACGTGAAAGGAATGGGTTGTGGTACATGCTTCAATTTGTGTGGCTTTAGGGCATGGGAGGATTGAGATGAGTTAGTGTGGGATTGATGAGATACCGCCGGTGATCCTGAAATGCCCTATAGTGAGTCGTATTA
Cartpt	ENSMUST00000224142.2	CGGCTCGCAGCGTGTAAACGTGAAAGGAATGGGTTGTGGTGAGGGTTTGTAAGGTGAATAGAAGCTTCCCTAGGGGCCAGAGCTGAAACTTGGGAGGATTGAGATGAGTTCCGCCGGTGATCCTGAAATGCCCTATAGTGAGTCGTATTA
Cartpt	ENSMUST00000224142.2	CGGCTCGCAGCGTGTAAACGGAGGGTTTGTAAGGTGAATATATAGCCGGTTGAAATCGGGTGCCGGGAAGTGGGAGGATTGAGATGAGTTTGAAAGGAATGGGTTGTGGTCCGCCGGTGATCCTGAAATGCCCTATAGTGAGTCGTATTA
Cartpt	ENSMUST00000224142.2	CGGCTCGCAGCGTGTAAACGGAGGGTTTGTAAGGTGAATACTGTCGTCCCTTCACAAGCACTTCAAGAGGAGTGTGGGATTGATGAGATATGGGAGGATTGAGATGAGTTCCGCCGGTGATCCTGAAATGCCCTATAGTGAGTCGTATTA
Cartpt	ENSMUST00000224142.2	CGGCTCGCAGCGTGTAAACGAGTGTGGGATTGATGAGATACTTGAGCTTCTTCAGGACTTCTTGCAACGCTGGGAGGATTGAGATGAGTTTGAAAGGAATGGGTTGTGGTCCGCCGGTGATCCTGAAATGCCCTATAGTGAGTCGTATTA
Cartpt	ENSMUST00000224142.2	CGGCTCGCAGCGTGTAAACGTGGGAGGATTGAGATGAGTTACGGGCACCCAGCAAAGGTAGCAGTAGCAGTGAAAGGAATGGGTTGTGGTGAGGGTTTGTAAGGTGAATACCGCCGGTGATCCTGAAATGCCCTATAGTGAGTCGTATTA
Cartpt	ENSMUST00000224142.2	CGGCTCGCAGCGTGTAAACGTGGGAGGATTGAGATGAGTTCGCTCCTTTGGGGGAAAGAGGGAATATGGGAGTGTGGGATTGATGAGATAGAGGGTTTGTAAGGTGAATACCGCCGGTGATCCTGAAATGCCCTATAGTGAGTCGTATTA
Cartpt	ENSMUST00000224142.2	CGGCTCGCAGCGTGTAAACGGAGGGTTTGTAAGGTGAATATGGGAGGATTGAGATGAGTTTCTGCTTTGCCTCCCTAATCCCCAAGCCCCAGTGTGGGATTGATGAGATACCGCCGGTGATCCTGAAATGCCCTATAGTGAGTCGTATTA
Slco1a4	ENSMUST00000165990.8	CGGCTCGCAGCGTGTAAACGAGGAGGAGGGTAATGATAGATGAAAGGAATGGGTTGTGGTTTGGAGGTAACATGTAAAGACCCATGAGGATGTGGTTTGGAGATGATAGACCGCCGGTGATCCTGAAATGCCCTATAGTGAGTCGTATTA
Slco1a4	ENSMUST00000165990.8	CGGCTCGCAGCGTGTAAACGAGGAGGAGGGTAATGATAGATAGAGTTGATAGAGGGAGAAGACAGAAAGCACCAGGCATTGTGACTGAAGTGTGGTTTGGAGATGATAGACCGCCGGTGATCCTGAAATGCCCTATAGTGAGTCGTATTA
Slco1a4	ENSMUST00000165990.8	CGGCTCGCAGCGTGTAAACGTGAAAGGAATGGGTTGTGGTTGTCACACAGGCCCAGGACTGCAGATGCATTGTGGTTTGGAGATGATAGATAGAGTTGATAGAGGGAGAACCGCCGGTGATCCTGAAATGCCCTATAGTGAGTCGTATTA
Slco1a4	ENSMUST00000165990.8	CGGCTCGCAGCGTGTAAACGTAGAGTTGATAGAGGGAGAACTCACCACATTTTAGAGTTCCCCAGTGTAATGAAAGGAATGGGTTGTGGTAGGAGGAGGGTAATGATAGACCGCCGGTGATCCTGAAATGCCCTATAGTGAGTCGTATTA
Slco1a4	ENSMUST00000165990.8	CGGCTCGCAGCGTGTAAACGTAGAGTTGATAGAGGGAGAAGAACTCAGGGCCTCACATGTATTAGGCAATAGGAGGAGGGTAATGATAGATGAAAGGAATGGGTTGTGGTCCGCCGGTGATCCTGAAATGCCCTATAGTGAGTCGTATTA
Slco1a4	ENSMUST00000165990.8	CGGCTCGCAGCGTGTAAACGTGAAAGGAATGGGTTGTGGTGGGCAAACAGTTCTTTCCATTGAACCTTCTTGTGGTTTGGAGATGATAGATAGAGTTGATAGAGGGAGAACCGCCGGTGATCCTGAAATGCCCTATAGTGAGTCGTATTA
Slco1a4	ENSMUST00000165990.8	CGGCTCGCAGCGTGTAAACGTGTGGTTTGGAGATGATAGAAGGAGGAGGGTAATGATAGAATGCGTGTCCAATCTTCCCTAAGCAGAGTTTGAAAGGAATGGGTTGTGGTCCGCCGGTGATCCTGAAATGCCCTATAGTGAGTCGTATTA
Slco1a4	ENSMUST00000165990.8	CGGCTCGCAGCGTGTAAACGTAGAGTTGATAGAGGGAGAAATGAAGAGTGCAGGGAGAAAGCTTGCTCCTAGGAGGAGGGTAATGATAGATGTGGTTTGGAGATGATAGACCGCCGGTGATCCTGAAATGCCCTATAGTGAGTCGTATTA
Slco1a4	ENSMUST00000165990.8	CGGCTCGCAGCGTGTAAACGTAGAGTTGATAGAGGGAGAAAAGCTCCCATTGATAAGCCCAACTACAGACAGGAGGAGGGTAATGATAGATGTGGTTTGGAGATGATAGACCGCCGGTGATCCTGAAATGCCCTATAGTGAGTCGTATTA
Slco1a4	ENSMUST00000165990.8	CGGCTCGCAGCGTGTAAACGTGAAAGGAATGGGTTGTGGTCTCCACACACTGGGTCCCATGTGTTCGTTAAGGAGGAGGGTAATGATAGATGTGGTTTGGAGATGATAGACCGCCGGTGATCCTGAAATGCCCTATAGTGAGTCGTATTA
Slco1a4	ENSMUST00000165990.8	CGGCTCGCAGCGTGTAAACGAGGAGGAGGGTAATGATAGATGTGGAGAGTCTAACCTTGGAAGTCTTGACTAGAGTTGATAGAGGGAGAATGAAAGGAATGGGTTGTGGTCCGCCGGTGATCCTGAAATGCCCTATAGTGAGTCGTATTA
Slco1a4	ENSMUST00000165990.8	CGGCTCGCAGCGTGTAAACGTGTGGTTTGGAGATGATAGAAGGATCTGTGTCTGAAGAGTCGATGTCCCCTGAAAGGAATGGGTTGTGGTTAGAGTTGATAGAGGGAGAACCGCCGGTGATCCTGAAATGCCCTATAGTGAGTCGTATTA
Slco1a4	ENSMUST00000165990.8	CGGCTCGCAGCGTGTAAACGAGGAGGAGGGTAATGATAGATAGAGTTGATAGAGGGAGAAATGATGGGAGTTTCACCCATTCCACGTATATGTGGTTTGGAGATGATAGACCGCCGGTGATCCTGAAATGCCCTATAGTGAGTCGTATTA
Slco1a4	ENSMUST00000165990.8	CGGCTCGCAGCGTGTAAACGTGTGGTTTGGAGATGATAGAAGGAGGAGGGTAATGATAGATCCACACATGAAGGAGCCTTAGAAGACGGTTGAAAGGAATGGGTTGTGGTCCGCCGGTGATCCTGAAATGCCCTATAGTGAGTCGTATTA
Slco1a4	ENSMUST00000165990.8	CGGCTCGCAGCGTGTAAACGTGAAAGGAATGGGTTGTGGTGGGCCAATGGTCATTCCTGTTTCTAAAATCTAGAGTTGATAGAGGGAGAAAGGAGGAGGGTAATGATAGACCGCCGGTGATCCTGAAATGCCCTATAGTGAGTCGTATTA
Slco1a4	ENSMUST00000165990.8	CGGCTCGCAGCGTGTAAACGTAGAGTTGATAGAGGGAGAAACAGATGTAGAGATCTTTCACACACAGAGGTGTGGTTTGGAGATGATAGATGAAAGGAATGGGTTGTGGTCCGCCGGTGATCCTGAAATGCCCTATAGTGAGTCGTATTA
Slco1a4	ENSMUST00000165990.8	CGGCTCGCAGCGTGTAAACGTGAAAGGAATGGGTTGTGGTGCTTAATGACTGCAGAAATAGGAGGGACTTAGGAGGAGGGTAATGATAGATAGAGTTGATAGAGGGAGAACCGCCGGTGATCCTGAAATGCCCTATAGTGAGTCGTATTA
Slco1a4	ENSMUST00000165990.8	CGGCTCGCAGCGTGTAAACGAGGAGGAGGGTAATGATAGAGCACATCCTACACCAATCATGATAGGCCTGTGTGGTTTGGAGATGATAGATAGAGTTGATAGAGGGAGAACCGCCGGTGATCCTGAAATGCCCTATAGTGAGTCGTATTA
Slco1a4	ENSMUST00000165990.8	CGGCTCGCAGCGTGTAAACGAGGAGGAGGGTAATGATAGAGCACTTGCTTTCCTTCGCAGTGAGCTTCATTGAAAGGAATGGGTTGTGGTTGTGGTTTGGAGATGATAGACCGCCGGTGATCCTGAAATGCCCTATAGTGAGTCGTATTA
Slco1a4	ENSMUST00000165990.8	CGGCTCGCAGCGTGTAAACGTGTGGTTTGGAGATGATAGAATGAAAGAAGGGACTGAAAACAGGAGATGGTAGAGTTGATAGAGGGAGAATGAAAGGAATGGGTTGTGGTCCGCCGGTGATCCTGAAATGCCCTATAGTGAGTCGTATTA
Slco1a4	ENSMUST00000165990.8	CGGCTCGCAGCGTGTAAACGAGGAGGAGGGTAATGATAGATAGAGTTGATAGAGGGAGAATTCCCTGGGAAAATCTTAAGTGCTACACCATGAAAGGAATGGGTTGTGGTCCGCCGGTGATCCTGAAATGCCCTATAGTGAGTCGTATTA
Slco1a4	ENSMUST00000165990.8	CGGCTCGCAGCGTGTAAACGTGAAAGGAATGGGTTGTGGTCCAGCAACTGGGAAATTGTCACAGGTCATTTGTGGTTTGGAGATGATAGATAGAGTTGATAGAGGGAGAACCGCCGGTGATCCTGAAATGCCCTATAGTGAGTCGTATTA
Slco1a4	ENSMUST00000165990.8	CGGCTCGCAGCGTGTAAACGTGTGGTTTGGAGATGATAGATGAAAGGAATGGGTTGTGGTTTGGGATGGTGGAGGAATACTGTTTCTATGAGGAGGAGGGTAATGATAGACCGCCGGTGATCCTGAAATGCCCTATAGTGAGTCGTATTA
Slco1a4	ENSMUST00000165990.8	CGGCTCGCAGCGTGTAAACGTGTGGTTTGGAGATGATAGAAGGAGGAGGGTAATGATAGATGCAAAAGAAATGACCAACTGTGTGACAGGTAGAGTTGATAGAGGGAGAACCGCCGGTGATCCTGAAATGCCCTATAGTGAGTCGTATTA
Slco1a4	ENSMUST00000165990.8	CGGCTCGCAGCGTGTAAACGTGAAAGGAATGGGTTGTGGTCCAGGTATGGCTCCCAGCGAGAAGATGAAATGTGGTTTGGAGATGATAGATAGAGTTGATAGAGGGAGAACCGCCGGTGATCCTGAAATGCCCTATAGTGAGTCGTATTA
Slco1a4	ENSMUST00000165990.8	CGGCTCGCAGCGTGTAAACGAGGAGGAGGGTAATGATAGATGTGGTTTGGAGATGATAGAAGGAAGAGTTTCATGACCAGCTGTGAATTGTGAAAGGAATGGGTTGTGGTCCGCCGGTGATCCTGAAATGCCCTATAGTGAGTCGTATTA
Slco1a4	ENSMUST00000165990.8	CGGCTCGCAGCGTGTAAACGTGAAAGGAATGGGTTGTGGTAGGGATAGCCAGAATCCTATGTATGCAGCTTAGAGTTGATAGAGGGAGAAAGGAGGAGGGTAATGATAGACCGCCGGTGATCCTGAAATGCCCTATAGTGAGTCGTATTA
Slco1a4	ENSMUST00000165990.8	CGGCTCGCAGCGTGTAAACGAGGAGGAGGGTAATGATAGAAGGGACTGAAGTCCCTCATGGCAAGGAGGTTGAAAGGAATGGGTTGTGGTTGTGGTTTGGAGATGATAGACCGCCGGTGATCCTGAAATGCCCTATAGTGAGTCGTATTA
Slco1a4	ENSMUST00000165990.8	CGGCTCGCAGCGTGTAAACGTAGAGTTGATAGAGGGAGAATGAAAGGAATGGGTTGTGGTATGAAGGCAGCTTTAATGTTAAGGGTGGGGAGGAGGAGGGTAATGATAGACCGCCGGTGATCCTGAAATGCCCTATAGTGAGTCGTATTA
Slco1a4	ENSMUST00000165990.8	CGGCTCGCAGCGTGTAAACGTGAAAGGAATGGGTTGTGGTCCATATTGCTGTTCCAGATACTTAGGCATGTGTGGTTTGGAGATGATAGATAGAGTTGATAGAGGGAGAACCGCCGGTGATCCTGAAATGCCCTATAGTGAGTCGTATTA
Slco1a4	ENSMUST00000165990.8	CGGCTCGCAGCGTGTAAACGTGTGGTTTGGAGATGATAGAAGGAGGAGGGTAATGATAGATGGCCTTGCACTGGCCAGTAGAAACCTCATTAGAGTTGATAGAGGGAGAACCGCCGGTGATCCTGAAATGCCCTATAGTGAGTCGTATTA
Slco1a4	ENSMUST00000165990.8	CGGCTCGCAGCGTGTAAACGTGAAAGGAATGGGTTGTGGTAGGAGGAGGGTAATGATAGACTGGTCCCTCTTGAAAGCTTTTACTCTACGTAGAGTTGATAGAGGGAGAACCGCCGGTGATCCTGAAATGCCCTATAGTGAGTCGTATTA
Slco1a4	ENSMUST00000165990.8	CGGCTCGCAGCGTGTAAACGTGTGGTTTGGAGATGATAGATTGATCCCAGGGATCACAACAACCTTGTCATGAAAGGAATGGGTTGTGGTTAGAGTTGATAGAGGGAGAACCGCCGGTGATCCTGAAATGCCCTATAGTGAGTCGTATTA
Slco1a4	ENSMUST00000165990.8	CGGCTCGCAGCGTGTAAACGAGGAGGAGGGTAATGATAGATGAAAGGAATGGGTTGTGGTCATCTCGACAAGGAGCCTTTAAAAGGACTATGTGGTTTGGAGATGATAGACCGCCGGTGATCCTGAAATGCCCTATAGTGAGTCGTATTA
Slco1a4	ENSMUST00000165990.8	CGGCTCGCAGCGTGTAAACGTAGAGTTGATAGAGGGAGAAGGCAAGCTGACATGTATGATAGACCATTGTAGGAGGAGGGTAATGATAGATGTGGTTTGGAGATGATAGACCGCCGGTGATCCTGAAATGCCCTATAGTGAGTCGTATTA
Slco1a4	ENSMUST00000165990.8	CGGCTCGCAGCGTGTAAACGTGTGGTTTGGAGATGATAGAACAGGAAGATCCCAACAGAAGTCCAATCAATAGAGTTGATAGAGGGAGAAAGGAGGAGGGTAATGATAGACCGCCGGTGATCCTGAAATGCCCTATAGTGAGTCGTATTA
Slco1a4	ENSMUST00000165990.8	CGGCTCGCAGCGTGTAAACGTGTGGTTTGGAGATGATAGATGAAAGGAATGGGTTGTGGTGAGTGAGCATGGAATTCATGTAAGTTCCTGTAGAGTTGATAGAGGGAGAACCGCCGGTGATCCTGAAATGCCCTATAGTGAGTCGTATTA
Slco1a4	ENSMUST00000165990.8	CGGCTCGCAGCGTGTAAACGTAGAGTTGATAGAGGGAGAATGAAAGGAATGGGTTGTGGTTGCCTATTTTGAGCTCTAAATACCTCCAGCAGGAGGAGGGTAATGATAGACCGCCGGTGATCCTGAAATGCCCTATAGTGAGTCGTATTA
Slco1a4	ENSMUST00000165990.8	CGGCTCGCAGCGTGTAAACGAGGAGGAGGGTAATGATAGATGCCTTGATCTTGGAAAAGCATCTGACCCCTGAAAGGAATGGGTTGTGGTTGTGGTTTGGAGATGATAGACCGCCGGTGATCCTGAAATGCCCTATAGTGAGTCGTATTA
Slco1a4	ENSMUST00000165990.8	CGGCTCGCAGCGTGTAAACGTGTGGTTTGGAGATGATAGATAGAGTTGATAGAGGGAGAACAGCTACACTTTGTGTTGCAGTCAGCAAGGTGAAAGGAATGGGTTGTGGTCCGCCGGTGATCCTGAAATGCCCTATAGTGAGTCGTATTA
Slco1a4	ENSMUST00000165990.8	CGGCTCGCAGCGTGTAAACGAGGAGGAGGGTAATGATAGATGTGGTTTGGAGATGATAGAGGCAACCCCAGGTAAATGCGCCTGAAGCTATAGAGTTGATAGAGGGAGAACCGCCGGTGATCCTGAAATGCCCTATAGTGAGTCGTATTA
Slco1a4	ENSMUST00000165990.8	CGGCTCGCAGCGTGTAAACGAGGAGGAGGGTAATGATAGAAAGATGAACTGGTTAGTTTCTATCGCCACCTGAAAGGAATGGGTTGTGGTTAGAGTTGATAGAGGGAGAACCGCCGGTGATCCTGAAATGCCCTATAGTGAGTCGTATTA
Slco1a4	ENSMUST00000165990.8	CGGCTCGCAGCGTGTAAACGTGTGGTTTGGAGATGATAGAAGGAGGAGGGTAATGATAGACACATGTCCAAATGTCTGTGCGTAAGAGGGTAGAGTTGATAGAGGGAGAACCGCCGGTGATCCTGAAATGCCCTATAGTGAGTCGTATTA
Slco1a4	ENSMUST00000165990.8	CGGCTCGCAGCGTGTAAACGTAGAGTTGATAGAGGGAGAATGAAAGGAATGGGTTGTGGTGCATAGGGCAACTTGCAAGAGTTTGTTCTTAGGAGGAGGGTAATGATAGACCGCCGGTGATCCTGAAATGCCCTATAGTGAGTCGTATTA
Slco1a4	ENSMUST00000165990.8	CGGCTCGCAGCGTGTAAACGTGTGGTTTGGAGATGATAGATGAAAGGAATGGGTTGTGGTCAGCTTAGTTTTCCGTTCTCCATCATTCTGTAGAGTTGATAGAGGGAGAACCGCCGGTGATCCTGAAATGCCCTATAGTGAGTCGTATTA
Slco1a4	ENSMUST00000165990.8	CGGCTCGCAGCGTGTAAACGTGTGGTTTGGAGATGATAGATGACTTCTCTTCAGACTTCATACACCTCAGAGGAGGAGGGTAATGATAGATGAAAGGAATGGGTTGTGGTCCGCCGGTGATCCTGAAATGCCCTATAGTGAGTCGTATTA
Slco1a4	ENSMUST00000165990.8	CGGCTCGCAGCGTGTAAACGTGAAAGGAATGGGTTGTGGTAGGAGGAGGGTAATGATAGACGGTTTTCCTCCTTGATTTTTTCTCTGTGCTAGAGTTGATAGAGGGAGAACCGCCGGTGATCCTGAAATGCCCTATAGTGAGTCGTATTA
Slco1a4	ENSMUST00000165990.8	CGGCTCGCAGCGTGTAAACGTGAAAGGAATGGGTTGTGGTGATATGTGGGAAACATCCATTTCCCTTGAGTGTGGTTTGGAGATGATAGATAGAGTTGATAGAGGGAGAACCGCCGGTGATCCTGAAATGCCCTATAGTGAGTCGTATTA
Slco1a4	ENSMUST00000165990.8	CGGCTCGCAGCGTGTAAACGAGGAGGAGGGTAATGATAGACTTCTAATGGGAGTTGTTCTCCAAAACTGGTGTGGTTTGGAGATGATAGATAGAGTTGATAGAGGGAGAACCGCCGGTGATCCTGAAATGCCCTATAGTGAGTCGTATTA
Slco1a4	ENSMUST00000165990.8	CGGCTCGCAGCGTGTAAACGTGAAAGGAATGGGTTGTGGTTGTGGTTTGGAGATGATAGAGGAGAGGCTCTTCATGAACAGAAAGAAATCAGGAGGAGGGTAATGATAGACCGCCGGTGATCCTGAAATGCCCTATAGTGAGTCGTATTA
Slco1a4	ENSMUST00000165990.8	CGGCTCGCAGCGTGTAAACGTAGAGTTGATAGAGGGAGAAAAGCAGAGAGAGTTAGCACTCCTAAGTACATGAAAGGAATGGGTTGTGGTTGTGGTTTGGAGATGATAGACCGCCGGTGATCCTGAAATGCCCTATAGTGAGTCGTATTA
Slco1a4	ENSMUST00000165990.8	CGGCTCGCAGCGTGTAAACGAGGAGGAGGGTAATGATAGATGAAAGGAATGGGTTGTGGTGGGTTGCAACCTCTTTCTCAGATTTTCCCATAGAGTTGATAGAGGGAGAACCGCCGGTGATCCTGAAATGCCCTATAGTGAGTCGTATTA
Slco1a4	ENSMUST00000165990.8	CGGCTCGCAGCGTGTAAACGAGGAGGAGGGTAATGATAGATGAAAGGAATGGGTTGTGGTGAATGAACACTGAGCCGTCAAAGTTCTATGTGTGGTTTGGAGATGATAGACCGCCGGTGATCCTGAAATGCCCTATAGTGAGTCGTATTA
Slco1a4	ENSMUST00000165990.8	CGGCTCGCAGCGTGTAAACGTGTGGTTTGGAGATGATAGAGGCATTGACCTGGATCACACTTATAAGGATAGGAGGAGGGTAATGATAGATAGAGTTGATAGAGGGAGAACCGCCGGTGATCCTGAAATGCCCTATAGTGAGTCGTATTA
Slco1a4	ENSMUST00000165990.8	CGGCTCGCAGCGTGTAAACGTGTGGTTTGGAGATGATAGATCAAAACTAGTGACATGTGCGTTCTGGTTCTGAAAGGAATGGGTTGTGGTAGGAGGAGGGTAATGATAGACCGCCGGTGATCCTGAAATGCCCTATAGTGAGTCGTATTA
Slco1a4	ENSMUST00000165990.8	CGGCTCGCAGCGTGTAAACGTGTGGTTTGGAGATGATAGATTTCTTTCACACACTCTGTTGGGTCTTGCGAGGAGGAGGGTAATGATAGATAGAGTTGATAGAGGGAGAACCGCCGGTGATCCTGAAATGCCCTATAGTGAGTCGTATTA
Slco1a4	ENSMUST00000165990.8	CGGCTCGCAGCGTGTAAACGTGAAAGGAATGGGTTGTGGTTGTGGTTTGGAGATGATAGACCAAAGTAAATAGGTGCTGGAATACCACCTTAGAGTTGATAGAGGGAGAACCGCCGGTGATCCTGAAATGCCCTATAGTGAGTCGTATTA
Slco1a4	ENSMUST00000165990.8	CGGCTCGCAGCGTGTAAACGTGAAAGGAATGGGTTGTGGTCACAGACCCAGTGTCTACATAAATGTTTGCTAGAGTTGATAGAGGGAGAAAGGAGGAGGGTAATGATAGACCGCCGGTGATCCTGAAATGCCCTATAGTGAGTCGTATTA
Slco1a4	ENSMUST00000165990.8	CGGCTCGCAGCGTGTAAACGTAGAGTTGATAGAGGGAGAAGAGGTATCGATATTAAGAAACACCCCAGGCTGTGGTTTGGAGATGATAGATGAAAGGAATGGGTTGTGGTCCGCCGGTGATCCTGAAATGCCCTATAGTGAGTCGTATTA
Slco1a4	ENSMUST00000165990.8	CGGCTCGCAGCGTGTAAACGAGGAGGAGGGTAATGATAGAGGCATTTTCAGTTCCATCTCCATTATCCTGTAGAGTTGATAGAGGGAGAATGAAAGGAATGGGTTGTGGTCCGCCGGTGATCCTGAAATGCCCTATAGTGAGTCGTATTA
Slco1a4	ENSMUST00000165990.8	CGGCTCGCAGCGTGTAAACGTAGAGTTGATAGAGGGAGAAGCAGAAAGCTGAGATTTCACATCATTACCCAGGAGGAGGGTAATGATAGATGTGGTTTGGAGATGATAGACCGCCGGTGATCCTGAAATGCCCTATAGTGAGTCGTATTA
Slco1a4	ENSMUST00000165990.8	CGGCTCGCAGCGTGTAAACGTGTGGTTTGGAGATGATAGAAGGAGGAGGGTAATGATAGAGTGCAGTTTTGTTCCGAAGTAACTCACGAATAGAGTTGATAGAGGGAGAACCGCCGGTGATCCTGAAATGCCCTATAGTGAGTCGTATTA
Slco1a4	ENSMUST00000165990.8	CGGCTCGCAGCGTGTAAACGTGAAAGGAATGGGTTGTGGTTGTGGTTTGGAGATGATAGACGTGGGGATACCGAATTGTCTCTCTATTTGAGGAGGAGGGTAATGATAGACCGCCGGTGATCCTGAAATGCCCTATAGTGAGTCGTATTA
Slco1a4	ENSMUST00000165990.8	CGGCTCGCAGCGTGTAAACGAGGAGGAGGGTAATGATAGATAGAGTTGATAGAGGGAGAACAAACAAGAATCACAGCCAAGTGAGAAGTCTGTGGTTTGGAGATGATAGACCGCCGGTGATCCTGAAATGCCCTATAGTGAGTCGTATTA
Slco1a4	ENSMUST00000165990.8	CGGCTCGCAGCGTGTAAACGTGAAAGGAATGGGTTGTGGTTAGAGTTGATAGAGGGAGAACCCAGGGAATTGGAATTTCCTCATAAGGATAGGAGGAGGGTAATGATAGACCGCCGGTGATCCTGAAATGCCCTATAGTGAGTCGTATTA
Slco1a4	ENSMUST00000165990.8	CGGCTCGCAGCGTGTAAACGAGGAGGAGGGTAATGATAGATGTGGTTTGGAGATGATAGATGCATCGTAGGACTTCTGTGCACATTTGTGTGAAAGGAATGGGTTGTGGTCCGCCGGTGATCCTGAAATGCCCTATAGTGAGTCGTATTA
Slco1a4	ENSMUST00000165990.8	CGGCTCGCAGCGTGTAAACGTAGAGTTGATAGAGGGAGAAAGGAGGAGGGTAATGATAGATAACAAAAGACAGAAGGTACTCAGTCAGGGTGAAAGGAATGGGTTGTGGTCCGCCGGTGATCCTGAAATGCCCTATAGTGAGTCGTATTA
Slco1a4	ENSMUST00000165990.8	CGGCTCGCAGCGTGTAAACGTGAAAGGAATGGGTTGTGGTATCACATATCCACCGAGATACAGCCCATCTTGTGGTTTGGAGATGATAGATAGAGTTGATAGAGGGAGAACCGCCGGTGATCCTGAAATGCCCTATAGTGAGTCGTATTA
Slco1a4	ENSMUST00000165990.8	CGGCTCGCAGCGTGTAAACGAGGAGGAGGGTAATGATAGATGAAAGGAATGGGTTGTGGTTGAGGAAGACTATCTCAGCAGTGGATTTTCTGTGGTTTGGAGATGATAGACCGCCGGTGATCCTGAAATGCCCTATAGTGAGTCGTATTA
Slco1a4	ENSMUST00000165990.8	CGGCTCGCAGCGTGTAAACGAGGAGGAGGGTAATGATAGATGAAAGGAATGGGTTGTGGTAAATCATGTAAATCGGATTGCAGGAGAGGCTAGAGTTGATAGAGGGAGAACCGCCGGTGATCCTGAAATGCCCTATAGTGAGTCGTATTA
Slco1a4	ENSMUST00000165990.8	CGGCTCGCAGCGTGTAAACGTGAAAGGAATGGGTTGTGGTCTACACCAACCTTCTGGAAATGCTATCAGTTAGAGTTGATAGAGGGAGAAAGGAGGAGGGTAATGATAGACCGCCGGTGATCCTGAAATGCCCTATAGTGAGTCGTATTA
Slco1a4	ENSMUST00000165990.8	CGGCTCGCAGCGTGTAAACGTGAAAGGAATGGGTTGTGGTAGTTTACTCTACCTTGTGGTTGAACTCAGGTGTGGTTTGGAGATGATAGATAGAGTTGATAGAGGGAGAACCGCCGGTGATCCTGAAATGCCCTATAGTGAGTCGTATTA
Slco1a4	ENSMUST00000165990.8	CGGCTCGCAGCGTGTAAACGTGAAAGGAATGGGTTGTGGTGCAGATGCATTTCCTGATGACTGAATGCAGAGGAGGAGGGTAATGATAGATGTGGTTTGGAGATGATAGACCGCCGGTGATCCTGAAATGCCCTATAGTGAGTCGTATTA
Slco1a4	ENSMUST00000165990.8	CGGCTCGCAGCGTGTAAACGTGTGGTTTGGAGATGATAGAAGGTCTGTGTTCTGTTTTCCGTACACACAATGAAAGGAATGGGTTGTGGTAGGAGGAGGGTAATGATAGACCGCCGGTGATCCTGAAATGCCCTATAGTGAGTCGTATTA
Slco1a4	ENSMUST00000165990.8	CGGCTCGCAGCGTGTAAACGTGTGGTTTGGAGATGATAGAAGGAGGAGGGTAATGATAGATTGACTTATGAATCCAGAGGGACTGAAGTCTGAAAGGAATGGGTTGTGGTCCGCCGGTGATCCTGAAATGCCCTATAGTGAGTCGTATTA
Slco1a4	ENSMUST00000165990.8	CGGCTCGCAGCGTGTAAACGAGGAGGAGGGTAATGATAGATAGAGTTGATAGAGGGAGAACTTCTCACAGCCCGCGAGGCAAGCTGACATTGAAAGGAATGGGTTGTGGTCCGCCGGTGATCCTGAAATGCCCTATAGTGAGTCGTATTA
Slco1a4	ENSMUST00000165990.8	CGGCTCGCAGCGTGTAAACGTGAAAGGAATGGGTTGTGGTCAGCTGTGAATTGCTAGGGAAAAAAGTTCCTAGAGTTGATAGAGGGAGAAAGGAGGAGGGTAATGATAGACCGCCGGTGATCCTGAAATGCCCTATAGTGAGTCGTATTA
Slco1a4	ENSMUST00000165990.8	CGGCTCGCAGCGTGTAAACGTGTGGTTTGGAGATGATAGATAAGGGTGGGGGTTTGCTACAGAAGTTTTCAGGAGGAGGGTAATGATAGATAGAGTTGATAGAGGGAGAACCGCCGGTGATCCTGAAATGCCCTATAGTGAGTCGTATTA
Slco1a4	ENSMUST00000165990.8	CGGCTCGCAGCGTGTAAACGAGGAGGAGGGTAATGATAGATAGAGTTGATAGAGGGAGAAATGGCTCGTTAATAGAATGAACACTGAGCCTGAAAGGAATGGGTTGTGGTCCGCCGGTGATCCTGAAATGCCCTATAGTGAGTCGTATTA
Slco1a4	ENSMUST00000165990.8	CGGCTCGCAGCGTGTAAACGTAGAGTTGATAGAGGGAGAATGAAAGGAATGGGTTGTGGTGTTTGTTCTTTTCTCCTGCCATGTTGATCCTGTGGTTTGGAGATGATAGACCGCCGGTGATCCTGAAATGCCCTATAGTGAGTCGTATTA
Slco1a4	ENSMUST00000165990.8	CGGCTCGCAGCGTGTAAACGTGTGGTTTGGAGATGATAGAAGCAGAAACTATACTGGAAGTAGGGTGAAGAGGAGGAGGGTAATGATAGATGAAAGGAATGGGTTGTGGTCCGCCGGTGATCCTGAAATGCCCTATAGTGAGTCGTATTA
Slco1a4	ENSMUST00000165990.8	CGGCTCGCAGCGTGTAAACGAGGAGGAGGGTAATGATAGATGTGGTTTGGAGATGATAGAGTGCTGGAATACCACCTAATATTCTCATGCTGAAAGGAATGGGTTGTGGTCCGCCGGTGATCCTGAAATGCCCTATAGTGAGTCGTATTA
Slco1a4	ENSMUST00000165990.8	CGGCTCGCAGCGTGTAAACGTGTGGTTTGGAGATGATAGACCAGCGAGAAGATGAAACAGCCAATTATTGTAGAGTTGATAGAGGGAGAATGAAAGGAATGGGTTGTGGTCCGCCGGTGATCCTGAAATGCCCTATAGTGAGTCGTATTA
Slco1a4	ENSMUST00000165990.8	CGGCTCGCAGCGTGTAAACGTGTGGTTTGGAGATGATAGATAGAGTTGATAGAGGGAGAAGAAAGCTTGCTCCTCTTAGAGCAGCAGGCAAGGAGGAGGGTAATGATAGACCGCCGGTGATCCTGAAATGCCCTATAGTGAGTCGTATTA
Slco1a4	ENSMUST00000165990.8	CGGCTCGCAGCGTGTAAACGAGGAGGAGGGTAATGATAGACCCTCCTACATATTAAAGATGCGTGTCCAATGTGGTTTGGAGATGATAGATAGAGTTGATAGAGGGAGAACCGCCGGTGATCCTGAAATGCCCTATAGTGAGTCGTATTA
Slco1a4	ENSMUST00000165990.8	CGGCTCGCAGCGTGTAAACGAGGAGGAGGGTAATGATAGATAGAGTTGATAGAGGGAGAAGGAGCCTTTAAAAGGACTAGTTTTCTCCCATGTGGTTTGGAGATGATAGACCGCCGGTGATCCTGAAATGCCCTATAGTGAGTCGTATTA
Slco1a4	ENSMUST00000165990.8	CGGCTCGCAGCGTGTAAACGAGGAGGAGGGTAATGATAGATCCGAGGCATATTGGAGGTAACATGTAAAGTGTGGTTTGGAGATGATAGATAGAGTTGATAGAGGGAGAACCGCCGGTGATCCTGAAATGCCCTATAGTGAGTCGTATTA
Slco1a4	ENSMUST00000165990.8	CGGCTCGCAGCGTGTAAACGAGGAGGAGGGTAATGATAGATGAAAGGAATGGGTTGTGGTGCCAACAGAAATGCCTTGATCTTGGAAAAGTGTGGTTTGGAGATGATAGACCGCCGGTGATCCTGAAATGCCCTATAGTGAGTCGTATTA
Scgn	ENSMUST00000021770.8	CGGCTCGCAGCGTGTAAACGAGGGTGTGTTTGTAAAGGGTATAGGAAATGGTGGTAGTGTTTCCTTGTCGAAGCGCTGCCAGATCTGCCAGGAGTAGTTGGTTGTTAGGACCGCCGGTGATCCTGAAATGCCCTATAGTGAGTCGTATTA
Scgn	ENSMUST00000021770.8	CGGCTCGCAGCGTGTAAACGTAGAGTTGATAGAGGGAGAAACATCGCAATGGCGAAGCAGAATCTCCCGGATAGGAAATGGTGGTAGTGTAGGGTGTGTTTGTAAAGGGTCCGCCGGTGATCCTGAAATGCCCTATAGTGAGTCGTATTA
Scgn	ENSMUST00000021770.8	CGGCTCGCAGCGTGTAAACGAGGGTGTGTTTGTAAAGGGTGGAGTAGTTGGTTGTTAGGACCTTGAGGAGATAGACCAAGGTCAAGGAACTAGAGTTGATAGAGGGAGAACCGCCGGTGATCCTGAAATGCCCTATAGTGAGTCGTATTA
Scgn	ENSMUST00000021770.8	CGGCTCGCAGCGTGTAAACGATAGGAAATGGTGGTAGTGTTTTCCCGACTCTTCGGTCCACTTCCTCCCTTAGAGTTGATAGAGGGAGAAGGAGTAGTTGGTTGTTAGGACCGCCGGTGATCCTGAAATGCCCTATAGTGAGTCGTATTA
Scgn	ENSMUST00000021770.8	CGGCTCGCAGCGTGTAAACGAGGGTGTGTTTGTAAAGGGTGGAGTAGTTGGTTGTTAGGAAGAGACGTTGTGGCTGGTCATCAACTGTTCATAGGAAATGGTGGTAGTGTCCGCCGGTGATCCTGAAATGCCCTATAGTGAGTCGTATTA
Scgn	ENSMUST00000021770.8	CGGCTCGCAGCGTGTAAACGTAGAGTTGATAGAGGGAGAAAGGGTGTGTTTGTAAAGGGTGAGTACCAAACTGTCAGGGAGAAGGTCCATATAGGAAATGGTGGTAGTGTCCGCCGGTGATCCTGAAATGCCCTATAGTGAGTCGTATTA
Scgn	ENSMUST00000021770.8	CGGCTCGCAGCGTGTAAACGGGAGTAGTTGGTTGTTAGGATAGAGTTGATAGAGGGAGAAAGTGCCAGCTCAGACTTCTGGATCTTTCCAATAGGAAATGGTGGTAGTGTCCGCCGGTGATCCTGAAATGCCCTATAGTGAGTCGTATTA
Scgn	ENSMUST00000021770.8	CGGCTCGCAGCGTGTAAACGGGAGTAGTTGGTTGTTAGGATAGGGAAGGTTGAACAGAGCAGGTAAAATGTAGAGTTGATAGAGGGAGAAAGGGTGTGTTTGTAAAGGGTCCGCCGGTGATCCTGAAATGCCCTATAGTGAGTCGTATTA
Scgn	ENSMUST00000021770.8	CGGCTCGCAGCGTGTAAACGAGGGTGTGTTTGTAAAGGGTTAGAGTTGATAGAGGGAGAATGGGCTGGACCAGCTCCATCATATCTTTGAGGAGTAGTTGGTTGTTAGGACCGCCGGTGATCCTGAAATGCCCTATAGTGAGTCGTATTA
Scgn	ENSMUST00000021770.8	CGGCTCGCAGCGTGTAAACGATAGGAAATGGTGGTAGTGTCAGCCTCGGAAATGTTCTTTTTGTGGTGGAAGGGTGTGTTTGTAAAGGGTTAGAGTTGATAGAGGGAGAACCGCCGGTGATCCTGAAATGCCCTATAGTGAGTCGTATTA
Scgn	ENSMUST00000021770.8	CGGCTCGCAGCGTGTAAACGAGGGTGTGTTTGTAAAGGGTTGTCCGCATCGTATTTGCGCCAAATCTGCAATAGGAAATGGTGGTAGTGTGGAGTAGTTGGTTGTTAGGACCGCCGGTGATCCTGAAATGCCCTATAGTGAGTCGTATTA
Scgn	ENSMUST00000021770.8	CGGCTCGCAGCGTGTAAACGTAGAGTTGATAGAGGGAGAACAAACACACTTCTCACAGCAGGAACACAGAATAGGAAATGGTGGTAGTGTGGAGTAGTTGGTTGTTAGGACCGCCGGTGATCCTGAAATGCCCTATAGTGAGTCGTATTA
Scgn	ENSMUST00000021770.8	CGGCTCGCAGCGTGTAAACGATAGGAAATGGTGGTAGTGTTAGAGTTGATAGAGGGAGAACACTTAAGTGGAGAGCAGAGTAGTTGGGGAAGGGTGTGTTTGTAAAGGGTCCGCCGGTGATCCTGAAATGCCCTATAGTGAGTCGTATTA
Scgn	ENSMUST00000021770.8	CGGCTCGCAGCGTGTAAACGGGAGTAGTTGGTTGTTAGGAGTTTTTCTGCGTGCGTTGTCCATGGTGCTGATAGGAAATGGTGGTAGTGTTAGAGTTGATAGAGGGAGAACCGCCGGTGATCCTGAAATGCCCTATAGTGAGTCGTATTA
Scgn	ENSMUST00000021770.8	CGGCTCGCAGCGTGTAAACGATAGGAAATGGTGGTAGTGTGGAGTAGTTGGTTGTTAGGAGAAGGCATCCAGCTCTGTCTCTCTTATGTAAGGGTGTGTTTGTAAAGGGTCCGCCGGTGATCCTGAAATGCCCTATAGTGAGTCGTATTA
Scgn	ENSMUST00000021770.8	CGGCTCGCAGCGTGTAAACGGGAGTAGTTGGTTGTTAGGAAGGGAGTTTCCAGGCGAAAGAACAGGAGGATAGAGTTGATAGAGGGAGAAAGGGTGTGTTTGTAAAGGGTCCGCCGGTGATCCTGAAATGCCCTATAGTGAGTCGTATTA
Scgn	ENSMUST00000021770.8	CGGCTCGCAGCGTGTAAACGATAGGAAATGGTGGTAGTGTTTCCAGGGCTCCAGTTTTACTAACATCGTATAGAGTTGATAGAGGGAGAAAGGGTGTGTTTGTAAAGGGTCCGCCGGTGATCCTGAAATGCCCTATAGTGAGTCGTATTA
Scgn	ENSMUST00000021770.8	CGGCTCGCAGCGTGTAAACGATAGGAAATGGTGGTAGTGTTAGAGTTGATAGAGGGAGAATGGGGCTTCCCATGGGACAAGATCATGGCTGGAGTAGTTGGTTGTTAGGACCGCCGGTGATCCTGAAATGCCCTATAGTGAGTCGTATTA
Scgn	ENSMUST00000021770.8	CGGCTCGCAGCGTGTAAACGGGAGTAGTTGGTTGTTAGGAAGGGTGTGTTTGTAAAGGGTTACAGGTGACACTCTAACTGAGCAGAAAGCTAGAGTTGATAGAGGGAGAACCGCCGGTGATCCTGAAATGCCCTATAGTGAGTCGTATTA
Scgn	ENSMUST00000021770.8	CGGCTCGCAGCGTGTAAACGATAGGAAATGGTGGTAGTGTGGAGTAGTTGGTTGTTAGGATGTCCTCAGTGCCAGATTTTGCCAGCAAATAGGGTGTGTTTGTAAAGGGTCCGCCGGTGATCCTGAAATGCCCTATAGTGAGTCGTATTA
Scgn	ENSMUST00000021770.8	CGGCTCGCAGCGTGTAAACGATAGGAAATGGTGGTAGTGTTCCTGGAGCGCCAGAATCCTTGCCAAGTCAAGGGTGTGTTTGTAAAGGGTTAGAGTTGATAGAGGGAGAACCGCCGGTGATCCTGAAATGCCCTATAGTGAGTCGTATTA
Scgn	ENSMUST00000021770.8	CGGCTCGCAGCGTGTAAACGGGAGTAGTTGGTTGTTAGGATCGCTGAGCAGTCTTCAGTCTAGATGTCAGATAGGAAATGGTGGTAGTGTTAGAGTTGATAGAGGGAGAACCGCCGGTGATCCTGAAATGCCCTATAGTGAGTCGTATTA
Scgn	ENSMUST00000021770.8	CGGCTCGCAGCGTGTAAACGGGAGTAGTTGGTTGTTAGGAATACTGGCAAGCTCTTTCATCAGTATGCGGAGGGTGTGTTTGTAAAGGGTATAGGAAATGGTGGTAGTGTCCGCCGGTGATCCTGAAATGCCCTATAGTGAGTCGTATTA
Scgn	ENSMUST00000021770.8	CGGCTCGCAGCGTGTAAACGAGGGTGTGTTTGTAAAGGGTACAAGCAGAAGATGGTAGAATGGATCACCAGGAGTAGTTGGTTGTTAGGATAGAGTTGATAGAGGGAGAACCGCCGGTGATCCTGAAATGCCCTATAGTGAGTCGTATTA
Scgn	ENSMUST00000021770.8	CGGCTCGCAGCGTGTAAACGGGAGTAGTTGGTTGTTAGGAATAGGAAATGGTGGTAGTGTGGGCAAAGATTTTCTCAAAGTCCCTCTTCCAGGGTGTGTTTGTAAAGGGTCCGCCGGTGATCCTGAAATGCCCTATAGTGAGTCGTATTA
Scgn	ENSMUST00000021770.8	CGGCTCGCAGCGTGTAAACGGGAGTAGTTGGTTGTTAGGATACAAAGCTCAGCAGCTGATATGAAACCACATAGGAAATGGTGGTAGTGTTAGAGTTGATAGAGGGAGAACCGCCGGTGATCCTGAAATGCCCTATAGTGAGTCGTATTA
Scgn	ENSMUST00000021770.8	CGGCTCGCAGCGTGTAAACGTAGAGTTGATAGAGGGAGAAAGGGTGTGTTTGTAAAGGGTCTAGGTACCAGTGGGCAAGGCAAGCTCGAGGGAGTAGTTGGTTGTTAGGACCGCCGGTGATCCTGAAATGCCCTATAGTGAGTCGTATTA
Scgn	ENSMUST00000021770.8	CGGCTCGCAGCGTGTAAACGATAGGAAATGGTGGTAGTGTAGCACCCTAGGGCCACTCCCTCCATCAAGATAGAGTTGATAGAGGGAGAAAGGGTGTGTTTGTAAAGGGTCCGCCGGTGATCCTGAAATGCCCTATAGTGAGTCGTATTA
Scgn	ENSMUST00000021770.8	CGGCTCGCAGCGTGTAAACGTAGAGTTGATAGAGGGAGAAGGAGTAGTTGGTTGTTAGGATCAGGGGTTTATTTTTAGCCCAAGACACAGATAGGAAATGGTGGTAGTGTCCGCCGGTGATCCTGAAATGCCCTATAGTGAGTCGTATTA
Scgn	ENSMUST00000021770.8	CGGCTCGCAGCGTGTAAACGATAGGAAATGGTGGTAGTGTGGAGTAGTTGGTTGTTAGGAGGAACTTATCCAGATCCACACCACTGATGCAGGGTGTGTTTGTAAAGGGTCCGCCGGTGATCCTGAAATGCCCTATAGTGAGTCGTATTA
Scgn	ENSMUST00000021770.8	CGGCTCGCAGCGTGTAAACGTAGAGTTGATAGAGGGAGAAGGAGTAGTTGGTTGTTAGGATCATGGTGCTAGTATACTCTTCCAGTTCAGAGGGTGTGTTTGTAAAGGGTCCGCCGGTGATCCTGAAATGCCCTATAGTGAGTCGTATTA
Scgn	ENSMUST00000021770.8	CGGCTCGCAGCGTGTAAACGATAGGAAATGGTGGTAGTGTTCCATTAACTGGGTCCCCAAGAGCAAAGCAAGGGTGTGTTTGTAAAGGGTTAGAGTTGATAGAGGGAGAACCGCCGGTGATCCTGAAATGCCCTATAGTGAGTCGTATTA
Scgn	ENSMUST00000021770.8	CGGCTCGCAGCGTGTAAACGGGAGTAGTTGGTTGTTAGGACTGATGTGGGTAAACTCGCCTAGCAGTATTAGGGTGTGTTTGTAAAGGGTTAGAGTTGATAGAGGGAGAACCGCCGGTGATCCTGAAATGCCCTATAGTGAGTCGTATTA
Scgn	ENSMUST00000021770.8	CGGCTCGCAGCGTGTAAACGATAGGAAATGGTGGTAGTGTGGAGTAGTTGGTTGTTAGGACAGGCAGCATCCAGCCGAGCTGGAGTTTTTTAGAGTTGATAGAGGGAGAACCGCCGGTGATCCTGAAATGCCCTATAGTGAGTCGTATTA
Scgn	ENSMUST00000021770.8	CGGCTCGCAGCGTGTAAACGGGAGTAGTTGGTTGTTAGGAATAGGAAATGGTGGTAGTGTCTGCACATTTTCTTCCATAAGAGTGTCCTCAGGGTGTGTTTGTAAAGGGTCCGCCGGTGATCCTGAAATGCCCTATAGTGAGTCGTATTA
Scgn	ENSMUST00000021770.8	CGGCTCGCAGCGTGTAAACGATAGGAAATGGTGGTAGTGTTAGAGTTGATAGAGGGAGAAATTTGTACATGTGACAGCACGATACAGGTGAGGGTGTGTTTGTAAAGGGTCCGCCGGTGATCCTGAAATGCCCTATAGTGAGTCGTATTA
Scgn	ENSMUST00000021770.8	CGGCTCGCAGCGTGTAAACGAGGGTGTGTTTGTAAAGGGTGGAGTAGTTGGTTGTTAGGAGGTGGAGGAAAAGGTCTCGAAGAAAGTTACATAGGAAATGGTGGTAGTGTCCGCCGGTGATCCTGAAATGCCCTATAGTGAGTCGTATTA
Scgn	ENSMUST00000021770.8	CGGCTCGCAGCGTGTAAACGAGGGTGTGTTTGTAAAGGGTATAGGAAATGGTGGTAGTGTGCCAAGTCATTAAGATCCAAACGTCCATCTTAGAGTTGATAGAGGGAGAACCGCCGGTGATCCTGAAATGCCCTATAGTGAGTCGTATTA
Scgn	ENSMUST00000021770.8	CGGCTCGCAGCGTGTAAACGAGGGTGTGTTTGTAAAGGGTGGAGTAGTTGGTTGTTAGGACCCTCTTCCTTTCTTCAGTAGAAGAAGCATATAGGAAATGGTGGTAGTGTCCGCCGGTGATCCTGAAATGCCCTATAGTGAGTCGTATTA
Scgn	ENSMUST00000021770.8	CGGCTCGCAGCGTGTAAACGTAGAGTTGATAGAGGGAGAATAGATGTCAGGCTCCAGGAGGCAACCCGCAAGGGTGTGTTTGTAAAGGGTATAGGAAATGGTGGTAGTGTCCGCCGGTGATCCTGAAATGCCCTATAGTGAGTCGTATTA
Scgn	ENSMUST00000021770.8	CGGCTCGCAGCGTGTAAACGAGGGTGTGTTTGTAAAGGGTTAAACTGAAGAAGGAAGTTTTCCTGGAGCGATAGGAAATGGTGGTAGTGTTAGAGTTGATAGAGGGAGAACCGCCGGTGATCCTGAAATGCCCTATAGTGAGTCGTATTA
Scgn	ENSMUST00000021770.8	CGGCTCGCAGCGTGTAAACGTAGAGTTGATAGAGGGAGAAAAACATGGAAGAAGCTGTATGGGGCTTCCCATAGGAAATGGTGGTAGTGTGGAGTAGTTGGTTGTTAGGACCGCCGGTGATCCTGAAATGCCCTATAGTGAGTCGTATTA
Scgn	ENSMUST00000021770.8	CGGCTCGCAGCGTGTAAACGATAGGAAATGGTGGTAGTGTAACTCTACACTGTTATCCAAGGGAGTTTCCAGGGTGTGTTTGTAAAGGGTGGAGTAGTTGGTTGTTAGGACCGCCGGTGATCCTGAAATGCCCTATAGTGAGTCGTATTA
Scgn	ENSMUST00000021770.8	CGGCTCGCAGCGTGTAAACGGGAGTAGTTGGTTGTTAGGAGGGCTCGTTGGTGTCGCTGAGCAGTCTTCAAGGGTGTGTTTGTAAAGGGTATAGGAAATGGTGGTAGTGTCCGCCGGTGATCCTGAAATGCCCTATAGTGAGTCGTATTA
Scgn	ENSMUST00000021770.8	CGGCTCGCAGCGTGTAAACGTAGAGTTGATAGAGGGAGAAAGGGTGTGTTTGTAAAGGGTGATCATGGCTGCCTCTGGAAGCAGCACCCTGGAGTAGTTGGTTGTTAGGACCGCCGGTGATCCTGAAATGCCCTATAGTGAGTCGTATTA
Scgn	ENSMUST00000021770.8	CGGCTCGCAGCGTGTAAACGTAGAGTTGATAGAGGGAGAAATCCTTGTTGACATCGCAATGGCGAAGCAGGGAGTAGTTGGTTGTTAGGAATAGGAAATGGTGGTAGTGTCCGCCGGTGATCCTGAAATGCCCTATAGTGAGTCGTATTA
Scgn	ENSMUST00000021770.8	CGGCTCGCAGCGTGTAAACGAGGGTGTGTTTGTAAAGGGTTAGAGTTGATAGAGGGAGAAAACCTTTTTCTTCCTTGTCGAAGCGCTGCCATAGGAAATGGTGGTAGTGTCCGCCGGTGATCCTGAAATGCCCTATAGTGAGTCGTATTA
Scgn	ENSMUST00000021770.8	CGGCTCGCAGCGTGTAAACGAGGGTGTGTTTGTAAAGGGTGGAGTAGTTGGTTGTTAGGACTGGTCATCAACTGTTCTTTCACTTTCTGCTAGAGTTGATAGAGGGAGAACCGCCGGTGATCCTGAAATGCCCTATAGTGAGTCGTATTA
Scgn	ENSMUST00000021770.8	CGGCTCGCAGCGTGTAAACGTAGAGTTGATAGAGGGAGAACAGGCGAAAGAACAGGAGGAAATTTTCATCAGGGTGTGTTTGTAAAGGGTGGAGTAGTTGGTTGTTAGGACCGCCGGTGATCCTGAAATGCCCTATAGTGAGTCGTATTA
Scgn	ENSMUST00000021770.8	CGGCTCGCAGCGTGTAAACGTAGAGTTGATAGAGGGAGAAGGAGTAGTTGGTTGTTAGGACTCTTTCATCAGTATGCGGCCTTCCTTAGAATAGGAAATGGTGGTAGTGTCCGCCGGTGATCCTGAAATGCCCTATAGTGAGTCGTATTA
Scgn	ENSMUST00000021770.8	CGGCTCGCAGCGTGTAAACGTAGAGTTGATAGAGGGAGAAATAGGAAATGGTGGTAGTGTTGATCAAAGAAGGCATCCAGCTCTGTCTCTGGAGTAGTTGGTTGTTAGGACCGCCGGTGATCCTGAAATGCCCTATAGTGAGTCGTATTA
Scgn	ENSMUST00000021770.8	CGGCTCGCAGCGTGTAAACGATAGGAAATGGTGGTAGTGTGGAGTAGTTGGTTGTTAGGAAGAAAGCTCAAGGACAAGCAGAAGATGGTATAGAGTTGATAGAGGGAGAACCGCCGGTGATCCTGAAATGCCCTATAGTGAGTCGTATTA
Scgn	ENSMUST00000021770.8	CGGCTCGCAGCGTGTAAACGTAGAGTTGATAGAGGGAGAAACTCTTCGGTCCACTTCCTCCCTCTCTAGCAGGGTGTGTTTGTAAAGGGTATAGGAAATGGTGGTAGTGTCCGCCGGTGATCCTGAAATGCCCTATAGTGAGTCGTATTA
Scgn	ENSMUST00000021770.8	CGGCTCGCAGCGTGTAAACGAGGGTGTGTTTGTAAAGGGTATAGGAAATGGTGGTAGTGTCCAGGCGATAGGGAAGGTTGAACAGAGCAGGGAGTAGTTGGTTGTTAGGACCGCCGGTGATCCTGAAATGCCCTATAGTGAGTCGTATTA
Scgn	ENSMUST00000021770.8	CGGCTCGCAGCGTGTAAACGAGGGTGTGTTTGTAAAGGGTTAGAGTTGATAGAGGGAGAAAAATGAGGCCCTTGAGGAGATAGACCAAGGGGAGTAGTTGGTTGTTAGGACCGCCGGTGATCCTGAAATGCCCTATAGTGAGTCGTATTA
Scgn	ENSMUST00000021770.8	CGGCTCGCAGCGTGTAAACGAGGGTGTGTTTGTAAAGGGTAGATCTGCCAGAAGCAGGCAGCATCCAGCCGGAGTAGTTGGTTGTTAGGAATAGGAAATGGTGGTAGTGTCCGCCGGTGATCCTGAAATGCCCTATAGTGAGTCGTATTA
Scgn	ENSMUST00000021770.8	CGGCTCGCAGCGTGTAAACGTAGAGTTGATAGAGGGAGAAATAGGAAATGGTGGTAGTGTTGAAACCACTGCTGTCCGCATCGTATTTGCGGAGTAGTTGGTTGTTAGGACCGCCGGTGATCCTGAAATGCCCTATAGTGAGTCGTATTA
Scgn	ENSMUST00000021770.8	CGGCTCGCAGCGTGTAAACGAGGGTGTGTTTGTAAAGGGTGGCTCCAGTTTTACTAACATCGTAATGGGCGGAGTAGTTGGTTGTTAGGATAGAGTTGATAGAGGGAGAACCGCCGGTGATCCTGAAATGCCCTATAGTGAGTCGTATTA
Scgn	ENSMUST00000021770.8	CGGCTCGCAGCGTGTAAACGGGAGTAGTTGGTTGTTAGGAATAGGAAATGGTGGTAGTGTTAGGTACCAGTGGGCAAGGCAAGCTCGAGGAGGGTGTGTTTGTAAAGGGTCCGCCGGTGATCCTGAAATGCCCTATAGTGAGTCGTATTA
Scgn	ENSMUST00000021770.8	CGGCTCGCAGCGTGTAAACGTAGAGTTGATAGAGGGAGAAGAGCAAAGCACAAACACACTTCTCACAGCAATAGGAAATGGTGGTAGTGTAGGGTGTGTTTGTAAAGGGTCCGCCGGTGATCCTGAAATGCCCTATAGTGAGTCGTATTA
Scgn	ENSMUST00000021770.8	CGGCTCGCAGCGTGTAAACGTAGAGTTGATAGAGGGAGAAATCCAGATCCACACCACTGATGCTGGGCTGATAGGAAATGGTGGTAGTGTGGAGTAGTTGGTTGTTAGGACCGCCGGTGATCCTGAAATGCCCTATAGTGAGTCGTATTA
Scgn	ENSMUST00000021770.8	CGGCTCGCAGCGTGTAAACGAGGGTGTGTTTGTAAAGGGTGGAGTAGTTGGTTGTTAGGATTAAGTGGAGAGCAGAGTAGTTGGGGATCATAGAGTTGATAGAGGGAGAACCGCCGGTGATCCTGAAATGCCCTATAGTGAGTCGTATTA
Scgn	ENSMUST00000021770.8	CGGCTCGCAGCGTGTAAACGATAGGAAATGGTGGTAGTGTTAGAGTTGATAGAGGGAGAAGCGCCAAATCTGCATAAACTCTACACTGTTGGAGTAGTTGGTTGTTAGGACCGCCGGTGATCCTGAAATGCCCTATAGTGAGTCGTATTA
Scgn	ENSMUST00000021770.8	CGGCTCGCAGCGTGTAAACGAGGGTGTGTTTGTAAAGGGTTAGAGTTGATAGAGGGAGAACCAGCTCAGACTTCTGGATCTTTCCATCCTATAGGAAATGGTGGTAGTGTCCGCCGGTGATCCTGAAATGCCCTATAGTGAGTCGTATTA
Scgn	ENSMUST00000021770.8	CGGCTCGCAGCGTGTAAACGAGGGTGTGTTTGTAAAGGGTGGAGTAGTTGGTTGTTAGGAGGTCAAGGAACAAACATGGAAGAAGCTGTATAGAGTTGATAGAGGGAGAACCGCCGGTGATCCTGAAATGCCCTATAGTGAGTCGTATTA
Scgn	ENSMUST00000021770.8	CGGCTCGCAGCGTGTAAACGATAGGAAATGGTGGTAGTGTAGGGTGTGTTTGTAAAGGGTATCAAGAGTACCAAACTGTCAGGGAGAAGGGGAGTAGTTGGTTGTTAGGACCGCCGGTGATCCTGAAATGCCCTATAGTGAGTCGTATTA
Scgn	ENSMUST00000021770.8	CGGCTCGCAGCGTGTAAACGATAGGAAATGGTGGTAGTGTCAGTGCCAGATTTTGCCAGCAAATGATCAATAGAGTTGATAGAGGGAGAAAGGGTGTGTTTGTAAAGGGTCCGCCGGTGATCCTGAAATGCCCTATAGTGAGTCGTATTA
Scgn	ENSMUST00000021770.8	CGGCTCGCAGCGTGTAAACGATAGGAAATGGTGGTAGTGTGTGGGTAAACTCGCCTAGCAGTATTTCCCGGGAGTAGTTGGTTGTTAGGATAGAGTTGATAGAGGGAGAACCGCCGGTGATCCTGAAATGCCCTATAGTGAGTCGTATTA
Scgn	ENSMUST00000021770.8	CGGCTCGCAGCGTGTAAACGGGAGTAGTTGGTTGTTAGGATAGAGTTGATAGAGGGAGAACATGGTGCTAGTATACTCTTCCAGTTCAGCAGGGTGTGTTTGTAAAGGGTCCGCCGGTGATCCTGAAATGCCCTATAGTGAGTCGTATTA
Scgn	ENSMUST00000021770.8	CGGCTCGCAGCGTGTAAACGGGAGTAGTTGGTTGTTAGGAATAGGAAATGGTGGTAGTGTAGGGGTTTATTTTTAGCCCAAGACACAGTGAGGGTGTGTTTGTAAAGGGTCCGCCGGTGATCCTGAAATGCCCTATAGTGAGTCGTATTA
Scgn	ENSMUST00000021770.8	CGGCTCGCAGCGTGTAAACGATAGGAAATGGTGGTAGTGTTAGAGTTGATAGAGGGAGAACGAAGAAAGTTACAAAGCTCAGCAGCTGATAGGGTGTGTTTGTAAAGGGTCCGCCGGTGATCCTGAAATGCCCTATAGTGAGTCGTATTA
Scgn	ENSMUST00000021770.8	CGGCTCGCAGCGTGTAAACGATAGGAAATGGTGGTAGTGTGGAGTAGTTGGTTGTTAGGAATCTTTGACAAATCCATCCACTTCTGGGCCAGGGTGTGTTTGTAAAGGGTCCGCCGGTGATCCTGAAATGCCCTATAGTGAGTCGTATTA
Scgn	ENSMUST00000021770.8	CGGCTCGCAGCGTGTAAACGATAGGAAATGGTGGTAGTGTTAGAGTTGATAGAGGGAGAAGGAGTTTTTCTGCGTGCGTTGTCCATGGTGGGAGTAGTTGGTTGTTAGGACCGCCGGTGATCCTGAAATGCCCTATAGTGAGTCGTATTA
Scgn	ENSMUST00000021770.8	CGGCTCGCAGCGTGTAAACGATAGGAAATGGTGGTAGTGTGGAGTAGTTGGTTGTTAGGACTCGGAAATGTTCTTTTTGTGGTGGAGGAATAGAGTTGATAGAGGGAGAACCGCCGGTGATCCTGAAATGCCCTATAGTGAGTCGTATTA
Scgn	ENSMUST00000021770.8	CGGCTCGCAGCGTGTAAACGAGGGTGTGTTTGTAAAGGGTATAGGAAATGGTGGTAGTGTTGTACATGTGACAGCACGATACAGGTGACAGGAGTAGTTGGTTGTTAGGACCGCCGGTGATCCTGAAATGCCCTATAGTGAGTCGTATTA
Scgn	ENSMUST00000021770.8	CGGCTCGCAGCGTGTAAACGTAGAGTTGATAGAGGGAGAAAGGGTGTGTTTGTAAAGGGTGTCCCTCTTCCTTTCTTCAGTAGAAGAAGCATAGGAAATGGTGGTAGTGTCCGCCGGTGATCCTGAAATGCCCTATAGTGAGTCGTATTA
Scgn	ENSMUST00000021770.8	CGGCTCGCAGCGTGTAAACGAGGGTGTGTTTGTAAAGGGTGGAGTAGTTGGTTGTTAGGACCTTGCCAAGTCATTAAGATCCAAACGTCCATAGGAAATGGTGGTAGTGTCCGCCGGTGATCCTGAAATGCCCTATAGTGAGTCGTATTA
Scgn	ENSMUST00000021770.8	CGGCTCGCAGCGTGTAAACGAGGGTGTGTTTGTAAAGGGTTAGAGTTGATAGAGGGAGAAAACTGAAGAAGGAAGTTTTCCTGGAGCGCCGGAGTAGTTGGTTGTTAGGACCGCCGGTGATCCTGAAATGCCCTATAGTGAGTCGTATTA
Scgn	ENSMUST00000021770.8	CGGCTCGCAGCGTGTAAACGAGGGTGTGTTTGTAAAGGGTTAGAGTTGATAGAGGGAGAAATGGGACAAGATCATGGCTGCCTCTGGAAGATAGGAAATGGTGGTAGTGTCCGCCGGTGATCCTGAAATGCCCTATAGTGAGTCGTATTA
Scgn	ENSMUST00000021770.8	CGGCTCGCAGCGTGTAAACGTAGAGTTGATAGAGGGAGAAGTCTAGATGTCAGGCTCCAGGAGGCAACCCGGAGTAGTTGGTTGTTAGGAATAGGAAATGGTGGTAGTGTCCGCCGGTGATCCTGAAATGCCCTATAGTGAGTCGTATTA
Scgn	ENSMUST00000021770.8	CGGCTCGCAGCGTGTAAACGGGAGTAGTTGGTTGTTAGGATAGAGTTGATAGAGGGAGAAGTATGCGGCCTTCCTTAGAGACGTTGTGGCAGGGTGTGTTTGTAAAGGGTCCGCCGGTGATCCTGAAATGCCCTATAGTGAGTCGTATTA
Scgn	ENSMUST00000021770.8	CGGCTCGCAGCGTGTAAACGAGGGTGTGTTTGTAAAGGGTACTCTAACTGAGCAGAAAGCTCAAGGACAATAGAGTTGATAGAGGGAGAAATAGGAAATGGTGGTAGTGTCCGCCGGTGATCCTGAAATGCCCTATAGTGAGTCGTATTA
Scgn	ENSMUST00000021770.8	CGGCTCGCAGCGTGTAAACGTAGAGTTGATAGAGGGAGAAATAGGAAATGGTGGTAGTGTGCACATTTTCTTCCATAAGAGTGTCCTCAGAGGGTGTGTTTGTAAAGGGTCCGCCGGTGATCCTGAAATGCCCTATAGTGAGTCGTATTA
Scgn	ENSMUST00000021770.8	CGGCTCGCAGCGTGTAAACGAGGGTGTGTTTGTAAAGGGTAAGATGGTAGAATGGATCACCAGGCGATAGGGAGTAGTTGGTTGTTAGGATAGAGTTGATAGAGGGAGAACCGCCGGTGATCCTGAAATGCCCTATAGTGAGTCGTATTA
Scgn	ENSMUST00000021770.8	CGGCTCGCAGCGTGTAAACGATAGGAAATGGTGGTAGTGTGGAGTAGTTGGTTGTTAGGAATTAACTGGGTCCCCAAGAGCAAAGCACAATAGAGTTGATAGAGGGAGAACCGCCGGTGATCCTGAAATGCCCTATAGTGAGTCGTATTA
Scgn	ENSMUST00000021770.8	CGGCTCGCAGCGTGTAAACGGGAGTAGTTGGTTGTTAGGACTGATGCTGGGCTGGACCAGCTCCATCATATAGAGTTGATAGAGGGAGAAAGGGTGTGTTTGTAAAGGGTCCGCCGGTGATCCTGAAATGCCCTATAGTGAGTCGTATTA
Scgn	ENSMUST00000021770.8	CGGCTCGCAGCGTGTAAACGAGGGTGTGTTTGTAAAGGGTCGTAATGGGCAAAGATTTTCTCAAAGTCCCATAGGAAATGGTGGTAGTGTTAGAGTTGATAGAGGGAGAACCGCCGGTGATCCTGAAATGCCCTATAGTGAGTCGTATTA
Scgn	ENSMUST00000021770.8	CGGCTCGCAGCGTGTAAACGAGGGTGTGTTTGTAAAGGGTGGAGTAGTTGGTTGTTAGGATGGCGAAGCAGAATCTCCCGGAACTTATCCATAGGAAATGGTGGTAGTGTCCGCCGGTGATCCTGAAATGCCCTATAGTGAGTCGTATTA
Scgn	ENSMUST00000021770.8	CGGCTCGCAGCGTGTAAACGTAGAGTTGATAGAGGGAGAACACCCTAGGGCCACTCCCTCCATCAAGAGTATAGGAAATGGTGGTAGTGTGGAGTAGTTGGTTGTTAGGACCGCCGGTGATCCTGAAATGCCCTATAGTGAGTCGTATTA
Scgn	ENSMUST00000021770.8	CGGCTCGCAGCGTGTAAACGAGGGTGTGTTTGTAAAGGGTCTCACAGCAGGAACACAGACACTTAAGTGGATAGGAAATGGTGGTAGTGTGGAGTAGTTGGTTGTTAGGACCGCCGGTGATCCTGAAATGCCCTATAGTGAGTCGTATTA
Scgn	ENSMUST00000021770.8	CGGCTCGCAGCGTGTAAACGTAGAGTTGATAGAGGGAGAAATGTAACCTTTTTCTTCCTTGTCGAAGCGCGGAGTAGTTGGTTGTTAGGAATAGGAAATGGTGGTAGTGTCCGCCGGTGATCCTGAAATGCCCTATAGTGAGTCGTATTA
Onecut2	ENSMUST00000175965.10	CGGCTCGCAGCGTGTAAACGAGGGTGTGTTTGTAAAGGGTGCATGGAGCTTGCACACTTTAGAAAGAAGAAGGTTAGGTTGAGAATAGGAGAGGGTTTGTAAGGTGAATACCGCCGGTGATCCTGAAATGCCCTATAGTGAGTCGTATTA
Onecut2	ENSMUST00000175965.10	CGGCTCGCAGCGTGTAAACGGATGATGTAGTAGTAAGGGTTCCCCGGGCCCATAAAATTCTTTGGTATTGAGGGTGTGTTTGTAAAGGGTGAGGGTTTGTAAGGTGAATACCGCCGGTGATCCTGAAATGCCCTATAGTGAGTCGTATTA
Onecut2	ENSMUST00000175965.10	CGGCTCGCAGCGTGTAAACGAGGGTGTGTTTGTAAAGGGTGATGATGTAGTAGTAAGGGTAGGAAGGCCAGAAAAGGTGATGTTGCTTATAGGTTAGGTTGAGAATAGGACCGCCGGTGATCCTGAAATGCCCTATAGTGAGTCGTATTA
Onecut2	ENSMUST00000175965.10	CGGCTCGCAGCGTGTAAACGGAGGGTTTGTAAGGTGAATAGATGATGTAGTAGTAAGGGTTTGAGGCTGGAAAATGTGGGCCCAGGTCTCAGGTTAGGTTGAGAATAGGACCGCCGGTGATCCTGAAATGCCCTATAGTGAGTCGTATTA
Onecut2	ENSMUST00000175965.10	CGGCTCGCAGCGTGTAAACGAGGGTGTGTTTGTAAAGGGTGAGGGTTTGTAAGGTGAATACCTTCTGTTTTGGTGGGAGCAGTAAGAATTAGGTTAGGTTGAGAATAGGACCGCCGGTGATCCTGAAATGCCCTATAGTGAGTCGTATTA
Onecut2	ENSMUST00000175965.10	CGGCTCGCAGCGTGTAAACGGAGGGTTTGTAAGGTGAATAGATGATGTAGTAGTAAGGGTCCTCAAATGCTGCTAATTAGTGTCAGTCACAGGGTGTGTTTGTAAAGGGTCCGCCGGTGATCCTGAAATGCCCTATAGTGAGTCGTATTA
Onecut2	ENSMUST00000175965.10	CGGCTCGCAGCGTGTAAACGGAGGGTTTGTAAGGTGAATAAGGTTAGGTTGAGAATAGGAATATGATGTGCCCACCACAGAACTGCCCACGATGATGTAGTAGTAAGGGTCCGCCGGTGATCCTGAAATGCCCTATAGTGAGTCGTATTA
Onecut2	ENSMUST00000175965.10	CGGCTCGCAGCGTGTAAACGGATGATGTAGTAGTAAGGGTAGGTTAGGTTGAGAATAGGAGCCTCGGTTGGATCTACTCACTGAGAGGAAAGGGTGTGTTTGTAAAGGGTCCGCCGGTGATCCTGAAATGCCCTATAGTGAGTCGTATTA
Onecut2	ENSMUST00000175965.10	CGGCTCGCAGCGTGTAAACGAGGTTAGGTTGAGAATAGGAGATGATGTAGTAGTAAGGGTTGTGTGCATGATCTAGGTCTCCAGGCCAGCGAGGGTTTGTAAGGTGAATACCGCCGGTGATCCTGAAATGCCCTATAGTGAGTCGTATTA
Onecut2	ENSMUST00000175965.10	CGGCTCGCAGCGTGTAAACGAGGTTAGGTTGAGAATAGGAAGCATCCCACTGTTGGTGATGGTGGCAGAAAGGGTGTGTTTGTAAAGGGTGAGGGTTTGTAAGGTGAATACCGCCGGTGATCCTGAAATGCCCTATAGTGAGTCGTATTA
Onecut2	ENSMUST00000175965.10	CGGCTCGCAGCGTGTAAACGGAGGGTTTGTAAGGTGAATAAGGGTGTGTTTGTAAAGGGTTGCTCTGTTGTTCTGACAGCAAACAAACCGGATGATGTAGTAGTAAGGGTCCGCCGGTGATCCTGAAATGCCCTATAGTGAGTCGTATTA
Onecut2	ENSMUST00000175965.10	CGGCTCGCAGCGTGTAAACGGATGATGTAGTAGTAAGGGTAGGTTAGGTTGAGAATAGGACGTTTTGGGAAGTCCAGTGAGAGCCAAGTGAGGGTGTGTTTGTAAAGGGTCCGCCGGTGATCCTGAAATGCCCTATAGTGAGTCGTATTA
Onecut2	ENSMUST00000175965.10	CGGCTCGCAGCGTGTAAACGGAGGGTTTGTAAGGTGAATAAAGCCCTGTTAACATGTGGCAATCACATGAGATGATGTAGTAGTAAGGGTAGGTTAGGTTGAGAATAGGACCGCCGGTGATCCTGAAATGCCCTATAGTGAGTCGTATTA
Onecut2	ENSMUST00000175965.10	CGGCTCGCAGCGTGTAAACGAGGTTAGGTTGAGAATAGGACGACTGCTAACAAACAATAGGCACCCATGCGATGATGTAGTAGTAAGGGTAGGGTGTGTTTGTAAAGGGTCCGCCGGTGATCCTGAAATGCCCTATAGTGAGTCGTATTA
Onecut2	ENSMUST00000175965.10	CGGCTCGCAGCGTGTAAACGGATGATGTAGTAGTAAGGGTGAGGGTTTGTAAGGTGAATAGAGGGACTAGAAAAGGGGGGACAGTGGGGAAGGGTGTGTTTGTAAAGGGTCCGCCGGTGATCCTGAAATGCCCTATAGTGAGTCGTATTA
Onecut2	ENSMUST00000175965.10	CGGCTCGCAGCGTGTAAACGAGGTTAGGTTGAGAATAGGAGAGGGTTTGTAAGGTGAATACATTACAAAGCTGCCATCACTGCAGCCTACAGGGTGTGTTTGTAAAGGGTCCGCCGGTGATCCTGAAATGCCCTATAGTGAGTCGTATTA
Onecut2	ENSMUST00000175965.10	CGGCTCGCAGCGTGTAAACGAGGGTGTGTTTGTAAAGGGTTGGTAAGTTCCCTACTGCCAGCAGCACAGCGATGATGTAGTAGTAAGGGTGAGGGTTTGTAAGGTGAATACCGCCGGTGATCCTGAAATGCCCTATAGTGAGTCGTATTA
Onecut2	ENSMUST00000175965.10	CGGCTCGCAGCGTGTAAACGAGGTTAGGTTGAGAATAGGACAGCGCATCCGTCGCAGATGCTGAATAAGTGATGATGTAGTAGTAAGGGTGAGGGTTTGTAAGGTGAATACCGCCGGTGATCCTGAAATGCCCTATAGTGAGTCGTATTA
Onecut2	ENSMUST00000175965.10	CGGCTCGCAGCGTGTAAACGGATGATGTAGTAGTAAGGGTAGGGTGTGTTTGTAAAGGGTAGTGTTCGGCGTTGGAGGTCCGTGAACACCAGGTTAGGTTGAGAATAGGACCGCCGGTGATCCTGAAATGCCCTATAGTGAGTCGTATTA
Onecut2	ENSMUST00000175965.10	CGGCTCGCAGCGTGTAAACGAGGTTAGGTTGAGAATAGGAGAGGGTTTGTAAGGTGAATATCCTTGCATCATGCTTTGGTACAAGTGCTGAGGGTGTGTTTGTAAAGGGTCCGCCGGTGATCCTGAAATGCCCTATAGTGAGTCGTATTA
Onecut2	ENSMUST00000175965.10	CGGCTCGCAGCGTGTAAACGGAGGGTTTGTAAGGTGAATAGGATGCGTTGAAACCAGAGCCTTCCTTATTAGGTTAGGTTGAGAATAGGAAGGGTGTGTTTGTAAAGGGTCCGCCGGTGATCCTGAAATGCCCTATAGTGAGTCGTATTA
Onecut2	ENSMUST00000175965.10	CGGCTCGCAGCGTGTAAACGAGGTTAGGTTGAGAATAGGAACGTCTTCTGTTTGGGTGAGCGGGAGCTGTAGGGTGTGTTTGTAAAGGGTGATGATGTAGTAGTAAGGGTCCGCCGGTGATCCTGAAATGCCCTATAGTGAGTCGTATTA
Onecut2	ENSMUST00000175965.10	CGGCTCGCAGCGTGTAAACGGAGGGTTTGTAAGGTGAATAGGGTGGGAAATGAGCCTTTACAAAAATGCAGATGATGTAGTAGTAAGGGTAGGGTGTGTTTGTAAAGGGTCCGCCGGTGATCCTGAAATGCCCTATAGTGAGTCGTATTA
Onecut2	ENSMUST00000175965.10	CGGCTCGCAGCGTGTAAACGAGGTTAGGTTGAGAATAGGAGATGATGTAGTAGTAAGGGTACCTCCGATTTCCTGGAGATAATGCCAGTAGAGGGTTTGTAAGGTGAATACCGCCGGTGATCCTGAAATGCCCTATAGTGAGTCGTATTA
Onecut2	ENSMUST00000175965.10	CGGCTCGCAGCGTGTAAACGGAGGGTTTGTAAGGTGAATAAGGGTGTGTTTGTAAAGGGTTCTCCTTCGAAGGGCGCTTATTTTCCTTGAGATGATGTAGTAGTAAGGGTCCGCCGGTGATCCTGAAATGCCCTATAGTGAGTCGTATTA
Onecut2	ENSMUST00000175965.10	CGGCTCGCAGCGTGTAAACGAGGTTAGGTTGAGAATAGGAAGGGTGTGTTTGTAAAGGGTACACACACACACCCAACTAGCTAACACAACGATGATGTAGTAGTAAGGGTCCGCCGGTGATCCTGAAATGCCCTATAGTGAGTCGTATTA
Onecut2	ENSMUST00000175965.10	CGGCTCGCAGCGTGTAAACGGATGATGTAGTAGTAAGGGTGAGGGTTTGTAAGGTGAATAGTTGTTTCTTTGGGGGAGTCTGAGCTGTGGAGGTTAGGTTGAGAATAGGACCGCCGGTGATCCTGAAATGCCCTATAGTGAGTCGTATTA
Onecut2	ENSMUST00000175965.10	CGGCTCGCAGCGTGTAAACGAGGTTAGGTTGAGAATAGGAAGGGTGTGTTTGTAAAGGGTGTGTCTGTAAAGAGTCATCGAAGCTTTTGGGAGGGTTTGTAAGGTGAATACCGCCGGTGATCCTGAAATGCCCTATAGTGAGTCGTATTA
Onecut2	ENSMUST00000175965.10	CGGCTCGCAGCGTGTAAACGAGGGTGTGTTTGTAAAGGGTAGGTGGATGAAGAACCCCCTGTGCCTAGGTAGGTTAGGTTGAGAATAGGAGAGGGTTTGTAAGGTGAATACCGCCGGTGATCCTGAAATGCCCTATAGTGAGTCGTATTA
Onecut2	ENSMUST00000175965.10	CGGCTCGCAGCGTGTAAACGGAGGGTTTGTAAGGTGAATATGGATGAAGATGGGGGGGATCCTTCGCTTAAGGGTGTGTTTGTAAAGGGTGATGATGTAGTAGTAAGGGTCCGCCGGTGATCCTGAAATGCCCTATAGTGAGTCGTATTA
Onecut2	ENSMUST00000175965.10	CGGCTCGCAGCGTGTAAACGAGGTTAGGTTGAGAATAGGAAGGGTGTGTTTGTAAAGGGTGTTCAGGCTGATCAGTCACTGCTTGTCCACGATGATGTAGTAGTAAGGGTCCGCCGGTGATCCTGAAATGCCCTATAGTGAGTCGTATTA
Onecut2	ENSMUST00000175965.10	CGGCTCGCAGCGTGTAAACGAGGTTAGGTTGAGAATAGGAGATGATGTAGTAGTAAGGGTGCAGAGGAATATGTAAAGCTTTCCGGAAGAGAGGGTTTGTAAGGTGAATACCGCCGGTGATCCTGAAATGCCCTATAGTGAGTCGTATTA
Onecut2	ENSMUST00000175965.10	CGGCTCGCAGCGTGTAAACGGAGGGTTTGTAAGGTGAATAGCAGGACATACTCATGGCGTGGTGTAGCGGAGGTTAGGTTGAGAATAGGAAGGGTGTGTTTGTAAAGGGTCCGCCGGTGATCCTGAAATGCCCTATAGTGAGTCGTATTA
Onecut2	ENSMUST00000175965.10	CGGCTCGCAGCGTGTAAACGAGGGTGTGTTTGTAAAGGGTGATGATGTAGTAGTAAGGGTAAGTCTGTTGTAAATTCCTCTACCGGCTACAGGTTAGGTTGAGAATAGGACCGCCGGTGATCCTGAAATGCCCTATAGTGAGTCGTATTA
Onecut2	ENSMUST00000175965.10	CGGCTCGCAGCGTGTAAACGGATGATGTAGTAGTAAGGGTGAGAAACGTTAAAATACAGCTGAGGGGTGGAGGTTAGGTTGAGAATAGGAGAGGGTTTGTAAGGTGAATACCGCCGGTGATCCTGAAATGCCCTATAGTGAGTCGTATTA
Onecut2	ENSMUST00000175965.10	CGGCTCGCAGCGTGTAAACGGAGGGTTTGTAAGGTGAATAAGGTTAGGTTGAGAATAGGAAGATCCCAGTGACAGCAGCGTCCCAACTGGAGGGTGTGTTTGTAAAGGGTCCGCCGGTGATCCTGAAATGCCCTATAGTGAGTCGTATTA
Onecut2	ENSMUST00000175965.10	CGGCTCGCAGCGTGTAAACGGAGGGTTTGTAAGGTGAATAGCAGAACCACCCATTCCATTGTCCACAAGTGATGATGTAGTAGTAAGGGTAGGTTAGGTTGAGAATAGGACCGCCGGTGATCCTGAAATGCCCTATAGTGAGTCGTATTA
Onecut2	ENSMUST00000175965.10	CGGCTCGCAGCGTGTAAACGGATGATGTAGTAGTAAGGGTCAAAGCAAGATGCTTTGTTCTGCAGTCTGTAGGTTAGGTTGAGAATAGGAAGGGTGTGTTTGTAAAGGGTCCGCCGGTGATCCTGAAATGCCCTATAGTGAGTCGTATTA
Onecut2	ENSMUST00000175965.10	CGGCTCGCAGCGTGTAAACGGATGATGTAGTAGTAAGGGTACATGTGGGAGGAGGCAGCAGACAGATGCAAGGGTGTGTTTGTAAAGGGTGAGGGTTTGTAAGGTGAATACCGCCGGTGATCCTGAAATGCCCTATAGTGAGTCGTATTA
Onecut2	ENSMUST00000175965.10	CGGCTCGCAGCGTGTAAACGAGGGTGTGTTTGTAAAGGGTAGGTTAGGTTGAGAATAGGAGAGCCGAATGCCACTCGGAGTTACAGAGGTGATGATGTAGTAGTAAGGGTCCGCCGGTGATCCTGAAATGCCCTATAGTGAGTCGTATTA
Onecut2	ENSMUST00000175965.10	CGGCTCGCAGCGTGTAAACGGAGGGTTTGTAAGGTGAATAGATGATGTAGTAGTAAGGGTTCTGGCTCATACTAGGCATCTCCTTGTAAGAGGGTGTGTTTGTAAAGGGTCCGCCGGTGATCCTGAAATGCCCTATAGTGAGTCGTATTA
Onecut2	ENSMUST00000175965.10	CGGCTCGCAGCGTGTAAACGAGGTTAGGTTGAGAATAGGAGAGGGTTTGTAAGGTGAATATAGGTCAGGGATGGGTCACTGATGTCAATGAGGGTGTGTTTGTAAAGGGTCCGCCGGTGATCCTGAAATGCCCTATAGTGAGTCGTATTA
Onecut2	ENSMUST00000175965.10	CGGCTCGCAGCGTGTAAACGGAGGGTTTGTAAGGTGAATAAGAGACGACAGGAAGTGGCTTATTAAACTGAGGTTAGGTTGAGAATAGGAGATGATGTAGTAGTAAGGGTCCGCCGGTGATCCTGAAATGCCCTATAGTGAGTCGTATTA
Onecut2	ENSMUST00000175965.10	CGGCTCGCAGCGTGTAAACGGATGATGTAGTAGTAAGGGTGAGGGTTTGTAAGGTGAATACGTTTGCGGGCTTGTAAGTATAAGAGGAGAAGGTTAGGTTGAGAATAGGACCGCCGGTGATCCTGAAATGCCCTATAGTGAGTCGTATTA
Onecut2	ENSMUST00000175965.10	CGGCTCGCAGCGTGTAAACGAGGGTGTGTTTGTAAAGGGTGATGATGTAGTAGTAAGGGTTATGAAGCAGCAGCCATTGAGGCTCGTCTGAGGTTAGGTTGAGAATAGGACCGCCGGTGATCCTGAAATGCCCTATAGTGAGTCGTATTA
Onecut2	ENSMUST00000175965.10	CGGCTCGCAGCGTGTAAACGGAGGGTTTGTAAGGTGAATAAAATTGGGGCTGAGCATTTTGTCATGGCCCAGGGTGTGTTTGTAAAGGGTAGGTTAGGTTGAGAATAGGACCGCCGGTGATCCTGAAATGCCCTATAGTGAGTCGTATTA
Onecut2	ENSMUST00000175965.10	CGGCTCGCAGCGTGTAAACGAGGGTGTGTTTGTAAAGGGTGAGGGTTTGTAAGGTGAATACTTAGGAAAATGTGTGTGCGCATGTGTACAGATGATGTAGTAGTAAGGGTCCGCCGGTGATCCTGAAATGCCCTATAGTGAGTCGTATTA
Onecut2	ENSMUST00000175965.10	CGGCTCGCAGCGTGTAAACGAGGGTGTGTTTGTAAAGGGTTCCATTCTCAGAACTGCAGAACCTGGTAGCGAGGGTTTGTAAGGTGAATAAGGTTAGGTTGAGAATAGGACCGCCGGTGATCCTGAAATGCCCTATAGTGAGTCGTATTA
Onecut2	ENSMUST00000175965.10	CGGCTCGCAGCGTGTAAACGGAGGGTTTGTAAGGTGAATAGATGATGTAGTAGTAAGGGTCTCATTCAATGGGACAGTTCTGTTTGTTGCAGGGTGTGTTTGTAAAGGGTCCGCCGGTGATCCTGAAATGCCCTATAGTGAGTCGTATTA
Onecut2	ENSMUST00000175965.10	CGGCTCGCAGCGTGTAAACGGATGATGTAGTAGTAAGGGTATGCTCTGCTGTCTGTTGGTGAGTTCCAGAGAGGGTTTGTAAGGTGAATAAGGTTAGGTTGAGAATAGGACCGCCGGTGATCCTGAAATGCCCTATAGTGAGTCGTATTA
Onecut2	ENSMUST00000175965.10	CGGCTCGCAGCGTGTAAACGAGGTTAGGTTGAGAATAGGAAAAAGCACAGAGAGGTCCAGACTGGCTAAAAGGGTGTGTTTGTAAAGGGTGATGATGTAGTAGTAAGGGTCCGCCGGTGATCCTGAAATGCCCTATAGTGAGTCGTATTA
Onecut2	ENSMUST00000175965.10	CGGCTCGCAGCGTGTAAACGGAGGGTTTGTAAGGTGAATAAGGGTGTGTTTGTAAAGGGTATTGGGTTTTACGGGGAGCATACTGGTATAGATGATGTAGTAGTAAGGGTCCGCCGGTGATCCTGAAATGCCCTATAGTGAGTCGTATTA
Onecut2	ENSMUST00000175965.10	CGGCTCGCAGCGTGTAAACGAGGGTGTGTTTGTAAAGGGTGAGGGTTTGTAAGGTGAATACTGGTAATTACTACCTCGAGGAGACCTGATAGGTTAGGTTGAGAATAGGACCGCCGGTGATCCTGAAATGCCCTATAGTGAGTCGTATTA
Onecut2	ENSMUST00000175965.10	CGGCTCGCAGCGTGTAAACGAGGTTAGGTTGAGAATAGGATTGTCACCAATGCGGGTTAATCTATACGTGGAGGGTTTGTAAGGTGAATAGATGATGTAGTAGTAAGGGTCCGCCGGTGATCCTGAAATGCCCTATAGTGAGTCGTATTA
Onecut2	ENSMUST00000175965.10	CGGCTCGCAGCGTGTAAACGAGGGTGTGTTTGTAAAGGGTTACTTTATTCCACATCACCCCCAGTTCCCCAGGTTAGGTTGAGAATAGGAGATGATGTAGTAGTAAGGGTCCGCCGGTGATCCTGAAATGCCCTATAGTGAGTCGTATTA
Onecut2	ENSMUST00000175965.10	CGGCTCGCAGCGTGTAAACGGAGGGTTTGTAAGGTGAATATATTCCTGTAGTTGCAGTAGCTTGGGACACGATGATGTAGTAGTAAGGGTAGGGTGTGTTTGTAAAGGGTCCGCCGGTGATCCTGAAATGCCCTATAGTGAGTCGTATTA
Onecut2	ENSMUST00000175965.10	CGGCTCGCAGCGTGTAAACGGAGGGTTTGTAAGGTGAATAGCCAGGGTGGTGTAAGCCATTGAGGTGAGAGATGATGTAGTAGTAAGGGTAGGTTAGGTTGAGAATAGGACCGCCGGTGATCCTGAAATGCCCTATAGTGAGTCGTATTA
Onecut2	ENSMUST00000175965.10	CGGCTCGCAGCGTGTAAACGAGGGTGTGTTTGTAAAGGGTGGGCTCATTCTGCAACTTTCCCCAATCCAGAGGTTAGGTTGAGAATAGGAGAGGGTTTGTAAGGTGAATACCGCCGGTGATCCTGAAATGCCCTATAGTGAGTCGTATTA
Onecut2	ENSMUST00000175965.10	CGGCTCGCAGCGTGTAAACGGATGATGTAGTAGTAAGGGTGGCCCAAAAGGTCTGAGACCATGAACATAAAGGGTGTGTTTGTAAAGGGTAGGTTAGGTTGAGAATAGGACCGCCGGTGATCCTGAAATGCCCTATAGTGAGTCGTATTA
Onecut2	ENSMUST00000175965.10	CGGCTCGCAGCGTGTAAACGGAGGGTTTGTAAGGTGAATAAGATATTTTCTGTGTTCAGGCTGCCATTGCGATGATGTAGTAGTAAGGGTAGGTTAGGTTGAGAATAGGACCGCCGGTGATCCTGAAATGCCCTATAGTGAGTCGTATTA
Onecut2	ENSMUST00000175965.10	CGGCTCGCAGCGTGTAAACGAGGGTGTGTTTGTAAAGGGTGACCACATGAGATTTCCAGGAGGTAAAGAAGAGGGTTTGTAAGGTGAATAAGGTTAGGTTGAGAATAGGACCGCCGGTGATCCTGAAATGCCCTATAGTGAGTCGTATTA
Onecut2	ENSMUST00000175965.10	CGGCTCGCAGCGTGTAAACGGAGGGTTTGTAAGGTGAATAGATTCACTGGCTAGCATTCTCATCACTTTGGATGATGTAGTAGTAAGGGTAGGGTGTGTTTGTAAAGGGTCCGCCGGTGATCCTGAAATGCCCTATAGTGAGTCGTATTA
Onecut2	ENSMUST00000175965.10	CGGCTCGCAGCGTGTAAACGAGGTTAGGTTGAGAATAGGAAGGGTGTGTTTGTAAAGGGTGTGGTGATGGTGGGGTGTTGTATTTTACATGATGATGTAGTAGTAAGGGTCCGCCGGTGATCCTGAAATGCCCTATAGTGAGTCGTATTA
Onecut2	ENSMUST00000175965.10	CGGCTCGCAGCGTGTAAACGGAGGGTTTGTAAGGTGAATAGCAGTGTTCTCTACCAAATTGGAATGGGAAAGGTTAGGTTGAGAATAGGAAGGGTGTGTTTGTAAAGGGTCCGCCGGTGATCCTGAAATGCCCTATAGTGAGTCGTATTA
Onecut2	ENSMUST00000175965.10	CGGCTCGCAGCGTGTAAACGAGGTTAGGTTGAGAATAGGAACCTGAGGCCAAGGCCTAATGTCAGATTTGAGGGTGTGTTTGTAAAGGGTGATGATGTAGTAGTAAGGGTCCGCCGGTGATCCTGAAATGCCCTATAGTGAGTCGTATTA
Onecut2	ENSMUST00000175965.10	CGGCTCGCAGCGTGTAAACGGATGATGTAGTAGTAAGGGTAGGGTGTGTTTGTAAAGGGTTTTATTTCCCAGGCAAGGTCCACACACCTCGAGGGTTTGTAAGGTGAATACCGCCGGTGATCCTGAAATGCCCTATAGTGAGTCGTATTA
Onecut2	ENSMUST00000175965.10	CGGCTCGCAGCGTGTAAACGGAGGGTTTGTAAGGTGAATAAGGTTAGGTTGAGAATAGGATAGTTGGGCAGGCTCTGCTGAGCATTGTGAGATGATGTAGTAGTAAGGGTCCGCCGGTGATCCTGAAATGCCCTATAGTGAGTCGTATTA
Onecut2	ENSMUST00000175965.10	CGGCTCGCAGCGTGTAAACGAGGGTGTGTTTGTAAAGGGTAGGCCCCATTTGGGTCTCTGGGATGCTTAGAGGTTAGGTTGAGAATAGGAGAGGGTTTGTAAGGTGAATACCGCCGGTGATCCTGAAATGCCCTATAGTGAGTCGTATTA
Onecut2	ENSMUST00000175965.10	CGGCTCGCAGCGTGTAAACGAGGTTAGGTTGAGAATAGGAGCGGTGTAGGCAGCCTTCATTCAGTCCATCGATGATGTAGTAGTAAGGGTAGGGTGTGTTTGTAAAGGGTCCGCCGGTGATCCTGAAATGCCCTATAGTGAGTCGTATTA
Onecut2	ENSMUST00000175965.10	CGGCTCGCAGCGTGTAAACGGAGGGTTTGTAAGGTGAATAGATGATGTAGTAGTAAGGGTGACCTGGGTGACTTGTAAATCAAGGGCACAAGGGTGTGTTTGTAAAGGGTCCGCCGGTGATCCTGAAATGCCCTATAGTGAGTCGTATTA
Onecut2	ENSMUST00000175965.10	CGGCTCGCAGCGTGTAAACGGATGATGTAGTAGTAAGGGTTATCACTGTCTGAGGCCGAACTGTGCACATGAGGGTTTGTAAGGTGAATAAGGTTAGGTTGAGAATAGGACCGCCGGTGATCCTGAAATGCCCTATAGTGAGTCGTATTA
Onecut2	ENSMUST00000175965.10	CGGCTCGCAGCGTGTAAACGAGGTTAGGTTGAGAATAGGAAGGGTGTGTTTGTAAAGGGTTCTAGATCCTCCCTCCTAGGGTCTCAGTGGGATGATGTAGTAGTAAGGGTCCGCCGGTGATCCTGAAATGCCCTATAGTGAGTCGTATTA
Onecut2	ENSMUST00000175965.10	CGGCTCGCAGCGTGTAAACGAGGTTAGGTTGAGAATAGGATCGGAGTCTTATCTTTCACTTCCCTGTGGCAGGGTGTGTTTGTAAAGGGTGAGGGTTTGTAAGGTGAATACCGCCGGTGATCCTGAAATGCCCTATAGTGAGTCGTATTA
Onecut2	ENSMUST00000175965.10	CGGCTCGCAGCGTGTAAACGAGGGTGTGTTTGTAAAGGGTGTTAAGCCACAGACATTCAAGCGACAATCGGATGATGTAGTAGTAAGGGTGAGGGTTTGTAAGGTGAATACCGCCGGTGATCCTGAAATGCCCTATAGTGAGTCGTATTA
Onecut2	ENSMUST00000175965.10	CGGCTCGCAGCGTGTAAACGGAGGGTTTGTAAGGTGAATAAGGTTAGGTTGAGAATAGGACTGTACCGCTATGTGGTACAAACCAAATACGATGATGTAGTAGTAAGGGTCCGCCGGTGATCCTGAAATGCCCTATAGTGAGTCGTATTA
Onecut2	ENSMUST00000175965.10	CGGCTCGCAGCGTGTAAACGGAGGGTTTGTAAGGTGAATAATGACAACACTGAACACAGAAGCAACCAAGAGGTTAGGTTGAGAATAGGAGATGATGTAGTAGTAAGGGTCCGCCGGTGATCCTGAAATGCCCTATAGTGAGTCGTATTA
Onecut2	ENSMUST00000175965.10	CGGCTCGCAGCGTGTAAACGGAGGGTTTGTAAGGTGAATAAGGTTAGGTTGAGAATAGGATTGATGGTGATTTCCAGTGATTGGTGGAACAGGGTGTGTTTGTAAAGGGTCCGCCGGTGATCCTGAAATGCCCTATAGTGAGTCGTATTA
Onecut2	ENSMUST00000175965.10	CGGCTCGCAGCGTGTAAACGGAGGGTTTGTAAGGTGAATAGGGAAACCCAGAAAAGTGAGGCCTAGATGAGATGATGTAGTAGTAAGGGTAGGGTGTGTTTGTAAAGGGTCCGCCGGTGATCCTGAAATGCCCTATAGTGAGTCGTATTA
Onecut2	ENSMUST00000175965.10	CGGCTCGCAGCGTGTAAACGAGGGTGTGTTTGTAAAGGGTCGGACATGGTGGCTCATAACTGTAAGCTCAAGGTTAGGTTGAGAATAGGAGATGATGTAGTAGTAAGGGTCCGCCGGTGATCCTGAAATGCCCTATAGTGAGTCGTATTA
Onecut2	ENSMUST00000175965.10	CGGCTCGCAGCGTGTAAACGAGGTTAGGTTGAGAATAGGACGGCGTCAGCGTAGTGTAGGTGTTGCTCATAGGGTGTGTTTGTAAAGGGTGATGATGTAGTAGTAAGGGTCCGCCGGTGATCCTGAAATGCCCTATAGTGAGTCGTATTA
Onecut2	ENSMUST00000175965.10	CGGCTCGCAGCGTGTAAACGGATGATGTAGTAGTAAGGGTGAGGGTTTGTAAGGTGAATATACCCTGCTGCTTGGTGAATTTATGTTCTCAGGTTAGGTTGAGAATAGGACCGCCGGTGATCCTGAAATGCCCTATAGTGAGTCGTATTA
Onecut2	ENSMUST00000175965.10	CGGCTCGCAGCGTGTAAACGGAGGGTTTGTAAGGTGAATAAGGGTGTGTTTGTAAAGGGTGTTTACTCCAGGGTTTGGGATTCCGGAGCAAGGTTAGGTTGAGAATAGGACCGCCGGTGATCCTGAAATGCCCTATAGTGAGTCGTATTA
Onecut2	ENSMUST00000175965.10	CGGCTCGCAGCGTGTAAACGGAGGGTTTGTAAGGTGAATAAGGGTGTGTTTGTAAAGGGTTCCTGTCTCACACACCCTTTTGTCTGTTTTGATGATGTAGTAGTAAGGGTCCGCCGGTGATCCTGAAATGCCCTATAGTGAGTCGTATTA
Onecut2	ENSMUST00000175965.10	CGGCTCGCAGCGTGTAAACGGAGGGTTTGTAAGGTGAATATCACCAGTGAAGGGCCCCAGCTAAGAATCTAGGTTAGGTTGAGAATAGGAAGGGTGTGTTTGTAAAGGGTCCGCCGGTGATCCTGAAATGCCCTATAGTGAGTCGTATTA
Onecut2	ENSMUST00000175965.10	CGGCTCGCAGCGTGTAAACGAGGTTAGGTTGAGAATAGGAGATTGGGAGTTCAAAGCCATCTTCTACACAGATGATGTAGTAGTAAGGGTAGGGTGTGTTTGTAAAGGGTCCGCCGGTGATCCTGAAATGCCCTATAGTGAGTCGTATTA
Onecut2	ENSMUST00000175965.10	CGGCTCGCAGCGTGTAAACGGATGATGTAGTAGTAAGGGTCCCTCTTTCACTTGCTATGGGAAGGTGACCGAGGGTTTGTAAGGTGAATAAGGGTGTGTTTGTAAAGGGTCCGCCGGTGATCCTGAAATGCCCTATAGTGAGTCGTATTA
Onecut2	ENSMUST00000175965.10	CGGCTCGCAGCGTGTAAACGGAGGGTTTGTAAGGTGAATAGAGGAATCACCTACCAAAAGTGAGAGTCAAGATGATGTAGTAGTAAGGGTAGGTTAGGTTGAGAATAGGACCGCCGGTGATCCTGAAATGCCCTATAGTGAGTCGTATTA
Onecut2	ENSMUST00000175965.10	CGGCTCGCAGCGTGTAAACGGATGATGTAGTAGTAAGGGTGAGGGTTTGTAAGGTGAATAGTTGGTGTGTGACAGAGGGGTAAATTGATCAGGTTAGGTTGAGAATAGGACCGCCGGTGATCCTGAAATGCCCTATAGTGAGTCGTATTA
Onecut2	ENSMUST00000175965.10	CGGCTCGCAGCGTGTAAACGAGGTTAGGTTGAGAATAGGATGGTAGGTTCAGTCGCTGTGACCCTAAACAAGGGTGTGTTTGTAAAGGGTGATGATGTAGTAGTAAGGGTCCGCCGGTGATCCTGAAATGCCCTATAGTGAGTCGTATTA
Onecut2	ENSMUST00000175965.10	CGGCTCGCAGCGTGTAAACGAGGGTGTGTTTGTAAAGGGTAACAGATGGAGTGGGGGAAAGGCCAGGATCGATGATGTAGTAGTAAGGGTGAGGGTTTGTAAGGTGAATACCGCCGGTGATCCTGAAATGCCCTATAGTGAGTCGTATTA
Adcyap1	ENSMUST00000064775.8	CGGCTCGCAGCGTGTAAACGGGGTTGATTAGTGGTAGAAAGGGTGGTTTAGTGTGTGTTTGGTGAACAGGAGACACTGCTATGCATTATTGGGAGAATGAGGTGTAATGTCCGCCGGTGATCCTGAAATGCCCTATAGTGAGTCGTATTA
Adcyap1	ENSMUST00000064775.8	CGGCTCGCAGCGTGTAAACGTGAAAGGAATGGGTTGTGGTGGTGTCTAGGAAAGGGTTGACTAAGTAGGAGGGAGAATGAGGTGTAATGTGGGTGGTTTAGTGTGTGTTTCCGCCGGTGATCCTGAAATGCCCTATAGTGAGTCGTATTA
Adcyap1	ENSMUST00000064775.8	CGGCTCGCAGCGTGTAAACGGGGAGAATGAGGTGTAATGTTGAAAGGAATGGGTTGTGGTTGAGGAGACTGCAGAGTTAAAGATTGATCCGGGTTGATTAGTGGTAGAAACCGCCGGTGATCCTGAAATGCCCTATAGTGAGTCGTATTA
Adcyap1	ENSMUST00000064775.8	CGGCTCGCAGCGTGTAAACGGGGTGGTTTAGTGTGTGTTTTGGGTGATCACTGTAAAATGCTTGCCACTAGGGTTGATTAGTGGTAGAAATGAAAGGAATGGGTTGTGGTCCGCCGGTGATCCTGAAATGCCCTATAGTGAGTCGTATTA
Adcyap1	ENSMUST00000064775.8	CGGCTCGCAGCGTGTAAACGTGAAAGGAATGGGTTGTGGTGGGTGGTTTAGTGTGTGTTTTCATTCCAACACCAGCACCTGATCTGTCAGGGGTTGATTAGTGGTAGAAACCGCCGGTGATCCTGAAATGCCCTATAGTGAGTCGTATTA
Adcyap1	ENSMUST00000064775.8	CGGCTCGCAGCGTGTAAACGGGGAGAATGAGGTGTAATGTGGGTTGATTAGTGGTAGAAAACGCACAAAACTAGGAGGGAGCGTGACACCGGGTGGTTTAGTGTGTGTTTCCGCCGGTGATCCTGAAATGCCCTATAGTGAGTCGTATTA
Adcyap1	ENSMUST00000064775.8	CGGCTCGCAGCGTGTAAACGTGAAAGGAATGGGTTGTGGTGGTCCAAGACTTTTCGATAGGCTTCGTTAAGGGTTGATTAGTGGTAGAAAGGGAGAATGAGGTGTAATGTCCGCCGGTGATCCTGAAATGCCCTATAGTGAGTCGTATTA
Adcyap1	ENSMUST00000064775.8	CGGCTCGCAGCGTGTAAACGGGGAGAATGAGGTGTAATGTCTCAAATCTCAAATCCCCATGTTCTGCCTTGGGTGGTTTAGTGTGTGTTTTGAAAGGAATGGGTTGTGGTCCGCCGGTGATCCTGAAATGCCCTATAGTGAGTCGTATTA
Adcyap1	ENSMUST00000064775.8	CGGCTCGCAGCGTGTAAACGGGGTTGATTAGTGGTAGAAAGGGAGAATGAGGTGTAATGTAGAGATGTAGAAGAGAGAGTAGGCGAGCAGTGAAAGGAATGGGTTGTGGTCCGCCGGTGATCCTGAAATGCCCTATAGTGAGTCGTATTA
Adcyap1	ENSMUST00000064775.8	CGGCTCGCAGCGTGTAAACGGGGTTGATTAGTGGTAGAAATGAAAGGAATGGGTTGTGGTGCTGCAAACTGCATCCCGGGTCACAATGCCGGGTGGTTTAGTGTGTGTTTCCGCCGGTGATCCTGAAATGCCCTATAGTGAGTCGTATTA
Adcyap1	ENSMUST00000064775.8	CGGCTCGCAGCGTGTAAACGGGGTGGTTTAGTGTGTGTTTGGGAGAATGAGGTGTAATGTAGAATTCCCCTGGAGCAGGGCATCATTGTTGGGTTGATTAGTGGTAGAAACCGCCGGTGATCCTGAAATGCCCTATAGTGAGTCGTATTA
Adcyap1	ENSMUST00000064775.8	CGGCTCGCAGCGTGTAAACGGGGAGAATGAGGTGTAATGTCACCTTCTCTGCTCTGAGGTCTCAGGCTGCTGAAAGGAATGGGTTGTGGTGGGTGGTTTAGTGTGTGTTTCCGCCGGTGATCCTGAAATGCCCTATAGTGAGTCGTATTA
Adcyap1	ENSMUST00000064775.8	CGGCTCGCAGCGTGTAAACGGGGTGGTTTAGTGTGTGTTTGACTTAAGTCCACCGGGAGAAGAAGCTAATGGGTTGATTAGTGGTAGAAAGGGAGAATGAGGTGTAATGTCCGCCGGTGATCCTGAAATGCCCTATAGTGAGTCGTATTA
Adcyap1	ENSMUST00000064775.8	CGGCTCGCAGCGTGTAAACGGGGTTGATTAGTGGTAGAAAAGTCACTGTCTGGAGCTGGTGTCTGGAGAGGGGTGGTTTAGTGTGTGTTTTGAAAGGAATGGGTTGTGGTCCGCCGGTGATCCTGAAATGCCCTATAGTGAGTCGTATTA
Adcyap1	ENSMUST00000064775.8	CGGCTCGCAGCGTGTAAACGGGGTTGATTAGTGGTAGAAATGAAAGGAATGGGTTGTGGTGGTTCACTAGAGCCCAGTTTCACCACTAACGGGAGAATGAGGTGTAATGTCCGCCGGTGATCCTGAAATGCCCTATAGTGAGTCGTATTA
Adcyap1	ENSMUST00000064775.8	CGGCTCGCAGCGTGTAAACGGGGAGAATGAGGTGTAATGTTGAAAGGAATGGGTTGTGGTAGAATTTCCTTCTGGGCTGAGAGTCTGAGGGGGTGGTTTAGTGTGTGTTTCCGCCGGTGATCCTGAAATGCCCTATAGTGAGTCGTATTA
Adcyap1	ENSMUST00000064775.8	CGGCTCGCAGCGTGTAAACGGGGTTGATTAGTGGTAGAAAGGGAGAATGAGGTGTAATGTACAACATGAAAAGCATGAACAGCACTGGAGTGAAAGGAATGGGTTGTGGTCCGCCGGTGATCCTGAAATGCCCTATAGTGAGTCGTATTA
Adcyap1	ENSMUST00000064775.8	CGGCTCGCAGCGTGTAAACGTGAAAGGAATGGGTTGTGGTGGGTTGATTAGTGGTAGAAACTTCGAGTTTCTGCGCTGGAATCACAACCCGGGTGGTTTAGTGTGTGTTTCCGCCGGTGATCCTGAAATGCCCTATAGTGAGTCGTATTA
Adcyap1	ENSMUST00000064775.8	CGGCTCGCAGCGTGTAAACGGGGAGAATGAGGTGTAATGTTGAAAGGAATGGGTTGTGGTACATCTCTCCTGTCCGCTGGATAGTAAAGGGGGTGGTTTAGTGTGTGTTTCCGCCGGTGATCCTGAAATGCCCTATAGTGAGTCGTATTA
Adcyap1	ENSMUST00000064775.8	CGGCTCGCAGCGTGTAAACGGGGTTGATTAGTGGTAGAAAGGGAGAATGAGGTGTAATGTCACAAAGAACAGAGCTGGCTTCTGCAGAACGGGTGGTTTAGTGTGTGTTTCCGCCGGTGATCCTGAAATGCCCTATAGTGAGTCGTATTA
Adcyap1	ENSMUST00000064775.8	CGGCTCGCAGCGTGTAAACGGGGAGAATGAGGTGTAATGTGGAGGGTCCCAGTCATAGAAGTCTTGCAGCGGGTTGATTAGTGGTAGAAAGGGTGGTTTAGTGTGTGTTTCCGCCGGTGATCCTGAAATGCCCTATAGTGAGTCGTATTA
Adcyap1	ENSMUST00000064775.8	CGGCTCGCAGCGTGTAAACGTGAAAGGAATGGGTTGTGGTAATGCATGAGGGCAAGGGTAGGAAGGAGGGGGGTTGATTAGTGGTAGAAAGGGAGAATGAGGTGTAATGTCCGCCGGTGATCCTGAAATGCCCTATAGTGAGTCGTATTA
Adcyap1	ENSMUST00000064775.8	CGGCTCGCAGCGTGTAAACGTGAAAGGAATGGGTTGTGGTGGGAGAATGAGGTGTAATGTTCACTTTGTTCCAATTGCCCTAGCCTTAGAGGGTGGTTTAGTGTGTGTTTCCGCCGGTGATCCTGAAATGCCCTATAGTGAGTCGTATTA
Adcyap1	ENSMUST00000064775.8	CGGCTCGCAGCGTGTAAACGGGGTGGTTTAGTGTGTGTTTTGAAAGGAATGGGTTGTGGTGCTATCTGTGAAGATGCCGTCCGAGTGGCGGGGTTGATTAGTGGTAGAAACCGCCGGTGATCCTGAAATGCCCTATAGTGAGTCGTATTA
Adcyap1	ENSMUST00000064775.8	CGGCTCGCAGCGTGTAAACGGGGAGAATGAGGTGTAATGTGGGTTGATTAGTGGTAGAAACTGTCTCTTCTGTACAGTTCCTCAACTCTTTGAAAGGAATGGGTTGTGGTCCGCCGGTGATCCTGAAATGCCCTATAGTGAGTCGTATTA
Adcyap1	ENSMUST00000064775.8	CGGCTCGCAGCGTGTAAACGGGGTTGATTAGTGGTAGAAATGAAAGGAATGGGTTGTGGTTTTTTAGCCAAGACAGGATACAAGGGTGGGGGGTGGTTTAGTGTGTGTTTCCGCCGGTGATCCTGAAATGCCCTATAGTGAGTCGTATTA
Adcyap1	ENSMUST00000064775.8	CGGCTCGCAGCGTGTAAACGTGAAAGGAATGGGTTGTGGTTGGAGAATCAGGAAGTACAGAAAAGAGAGCGGGTGGTTTAGTGTGTGTTTGGGAGAATGAGGTGTAATGTCCGCCGGTGATCCTGAAATGCCCTATAGTGAGTCGTATTA
Adcyap1	ENSMUST00000064775.8	CGGCTCGCAGCGTGTAAACGGGGTTGATTAGTGGTAGAAAGGGTGGTTTAGTGTGTGTTTGGCGAATTTTCAATCCTTGTGCACCCATCTGGGAGAATGAGGTGTAATGTCCGCCGGTGATCCTGAAATGCCCTATAGTGAGTCGTATTA
Adcyap1	ENSMUST00000064775.8	CGGCTCGCAGCGTGTAAACGGGGAGAATGAGGTGTAATGTGGGTGGTTTAGTGTGTGTTTAGCCGGCAGCTGATCTGCTACAAGTATGCTGGGTTGATTAGTGGTAGAAACCGCCGGTGATCCTGAAATGCCCTATAGTGAGTCGTATTA
Adcyap1	ENSMUST00000064775.8	CGGCTCGCAGCGTGTAAACGGGGAGAATGAGGTGTAATGTTAAGACTAAAACGCAAGCCGATGTGTTGCATGAAAGGAATGGGTTGTGGTGGGTTGATTAGTGGTAGAAACCGCCGGTGATCCTGAAATGCCCTATAGTGAGTCGTATTA
Adcyap1	ENSMUST00000064775.8	CGGCTCGCAGCGTGTAAACGGGGAGAATGAGGTGTAATGTGGGTGGTTTAGTGTGTGTTTCCTCTGTTTATACCTTTTCCCTAGCACGGCTGAAAGGAATGGGTTGTGGTCCGCCGGTGATCCTGAAATGCCCTATAGTGAGTCGTATTA
Adcyap1	ENSMUST00000064775.8	CGGCTCGCAGCGTGTAAACGGGGTTGATTAGTGGTAGAAATGAAAGGAATGGGTTGTGGTTGTTTGCAATGTGATCTGCGGCAGCATCCAGGGTGGTTTAGTGTGTGTTTCCGCCGGTGATCCTGAAATGCCCTATAGTGAGTCGTATTA
Adcyap1	ENSMUST00000064775.8	CGGCTCGCAGCGTGTAAACGGGGTGGTTTAGTGTGTGTTTCATTGTAGGGCCACTAAATAGCCATCAGTGTGAAAGGAATGGGTTGTGGTGGGTTGATTAGTGGTAGAAACCGCCGGTGATCCTGAAATGCCCTATAGTGAGTCGTATTA
Adcyap1	ENSMUST00000064775.8	CGGCTCGCAGCGTGTAAACGTGAAAGGAATGGGTTGTGGTGTCGTAAGCCTCGTCTTCTGGTCTGATCCCGGGAGAATGAGGTGTAATGTGGGTTGATTAGTGGTAGAAACCGCCGGTGATCCTGAAATGCCCTATAGTGAGTCGTATTA
Adcyap1	ENSMUST00000064775.8	CGGCTCGCAGCGTGTAAACGGGGTGGTTTAGTGTGTGTTTGGGAGAATGAGGTGTAATGTTTCTTGACAGCCATTTGTTTTCGGTAGCGGTGAAAGGAATGGGTTGTGGTCCGCCGGTGATCCTGAAATGCCCTATAGTGAGTCGTATTA
Adcyap1	ENSMUST00000064775.8	CGGCTCGCAGCGTGTAAACGGGGAGAATGAGGTGTAATGTTGAAAGGAATGGGTTGTGGTGTTGGAATTGCCCCTGCAACCAGTGGGACAGGGTTGATTAGTGGTAGAAACCGCCGGTGATCCTGAAATGCCCTATAGTGAGTCGTATTA
Adcyap1	ENSMUST00000064775.8	CGGCTCGCAGCGTGTAAACGTGAAAGGAATGGGTTGTGGTGGGTGGTTTAGTGTGTGTTTTTAGCTGAAGGAGCTGGGGAGACTTGTTTGGGGAGAATGAGGTGTAATGTCCGCCGGTGATCCTGAAATGCCCTATAGTGAGTCGTATTA
Adcyap1	ENSMUST00000064775.8	CGGCTCGCAGCGTGTAAACGGGGAGAATGAGGTGTAATGTCACAGGCTGAAATCAAGTGTCTGCTTGCTTGGGTTGATTAGTGGTAGAAAGGGTGGTTTAGTGTGTGTTTCCGCCGGTGATCCTGAAATGCCCTATAGTGAGTCGTATTA
Adcyap1	ENSMUST00000064775.8	CGGCTCGCAGCGTGTAAACGGGGTTGATTAGTGGTAGAAATGAAAGGAATGGGTTGTGGTGAACCTACAGAGGAGCTAGACTTGCCCCCAGGGTGGTTTAGTGTGTGTTTCCGCCGGTGATCCTGAAATGCCCTATAGTGAGTCGTATTA
Adcyap1	ENSMUST00000064775.8	CGGCTCGCAGCGTGTAAACGTGAAAGGAATGGGTTGTGGTGGAAAGAACACGAGTGATGACTGGTCAGTCGGGTGGTTTAGTGTGTGTTTGGGTTGATTAGTGGTAGAAACCGCCGGTGATCCTGAAATGCCCTATAGTGAGTCGTATTA
Adcyap1	ENSMUST00000064775.8	CGGCTCGCAGCGTGTAAACGGGGAGAATGAGGTGTAATGTGGGTGGTTTAGTGTGTGTTTTATCAGGGAATGACATGAGTTCTGGGGAGAGGGTTGATTAGTGGTAGAAACCGCCGGTGATCCTGAAATGCCCTATAGTGAGTCGTATTA
Adcyap1	ENSMUST00000064775.8	CGGCTCGCAGCGTGTAAACGGGGTGGTTTAGTGTGTGTTTTGTTGCTGCTTGATCTGGTTAGTAGGTGAAGGGAGAATGAGGTGTAATGTTGAAAGGAATGGGTTGTGGTCCGCCGGTGATCCTGAAATGCCCTATAGTGAGTCGTATTA
Adcyap1	ENSMUST00000064775.8	CGGCTCGCAGCGTGTAAACGTGAAAGGAATGGGTTGTGGTGGGTTCTTAAACTTCACAGTAACTGCTTGCGGGAGAATGAGGTGTAATGTGGGTTGATTAGTGGTAGAAACCGCCGGTGATCCTGAAATGCCCTATAGTGAGTCGTATTA
Adcyap1	ENSMUST00000064775.8	CGGCTCGCAGCGTGTAAACGGGGTTGATTAGTGGTAGAAACAGAGGGAAAGAAAGCCCTTCAGCAATTCCGGGAGAATGAGGTGTAATGTGGGTGGTTTAGTGTGTGTTTCCGCCGGTGATCCTGAAATGCCCTATAGTGAGTCGTATTA
Adcyap1	ENSMUST00000064775.8	CGGCTCGCAGCGTGTAAACGTGAAAGGAATGGGTTGTGGTGTTCCAGTTTAGTAAGGCTCTTGGCATTTCGGGTGGTTTAGTGTGTGTTTGGGAGAATGAGGTGTAATGTCCGCCGGTGATCCTGAAATGCCCTATAGTGAGTCGTATTA
Adcyap1	ENSMUST00000064775.8	CGGCTCGCAGCGTGTAAACGGGGTGGTTTAGTGTGTGTTTCCACTTGAGTTAGTTAGGCTGGGGTTCAAGGGGTTGATTAGTGGTAGAAATGAAAGGAATGGGTTGTGGTCCGCCGGTGATCCTGAAATGCCCTATAGTGAGTCGTATTA
Adcyap1	ENSMUST00000064775.8	CGGCTCGCAGCGTGTAAACGTGAAAGGAATGGGTTGTGGTTCGTGGCGATTTAAAAGGCAAAGAAAGGCAGGGAGAATGAGGTGTAATGTGGGTTGATTAGTGGTAGAAACCGCCGGTGATCCTGAAATGCCCTATAGTGAGTCGTATTA
Adcyap1	ENSMUST00000064775.8	CGGCTCGCAGCGTGTAAACGGGGAGAATGAGGTGTAATGTTGAAAGGAATGGGTTGTGGTAACTGAGCAGCATTGGAACACTACACATTCGGGTGGTTTAGTGTGTGTTTCCGCCGGTGATCCTGAAATGCCCTATAGTGAGTCGTATTA
Adcyap1	ENSMUST00000064775.8	CGGCTCGCAGCGTGTAAACGGGGTTGATTAGTGGTAGAAAGGGTGGTTTAGTGTGTGTTTAGAAAAGAGGAAAAGTCAGTGGGGGGGGGGGGGAGAATGAGGTGTAATGTCCGCCGGTGATCCTGAAATGCCCTATAGTGAGTCGTATTA
Adcyap1	ENSMUST00000064775.8	CGGCTCGCAGCGTGTAAACGGGGTTGATTAGTGGTAGAAAAGATGGCCTCTGTGGGAGACTATCTGGCAGGGGAGAATGAGGTGTAATGTTGAAAGGAATGGGTTGTGGTCCGCCGGTGATCCTGAAATGCCCTATAGTGAGTCGTATTA
Adcyap1	ENSMUST00000064775.8	CGGCTCGCAGCGTGTAAACGGGGTGGTTTAGTGTGTGTTTTCCACCCACCTGGGAATGCAAATACAGTTGGGGTTGATTAGTGGTAGAAATGAAAGGAATGGGTTGTGGTCCGCCGGTGATCCTGAAATGCCCTATAGTGAGTCGTATTA
Adcyap1	ENSMUST00000064775.8	CGGCTCGCAGCGTGTAAACGGGGAGAATGAGGTGTAATGTTGAAAGGAATGGGTTGTGGTTTTGTGCCTAAAATTTGGGAGGCTGGCTGGGGGTGGTTTAGTGTGTGTTTCCGCCGGTGATCCTGAAATGCCCTATAGTGAGTCGTATTA
Adcyap1	ENSMUST00000064775.8	CGGCTCGCAGCGTGTAAACGGGGTTGATTAGTGGTAGAAAGCCATTATTGGTATCTTCAAGACGGTTGTGTGAAAGGAATGGGTTGTGGTGGGTGGTTTAGTGTGTGTTTCCGCCGGTGATCCTGAAATGCCCTATAGTGAGTCGTATTA
Adcyap1	ENSMUST00000064775.8	CGGCTCGCAGCGTGTAAACGGGGAGAATGAGGTGTAATGTTGAAAGGAATGGGTTGTGGTGTGTTCAAAGGGGAGGATCCTGGCCATTTCGGGTTGATTAGTGGTAGAAACCGCCGGTGATCCTGAAATGCCCTATAGTGAGTCGTATTA
Adcyap1	ENSMUST00000064775.8	CGGCTCGCAGCGTGTAAACGGGGAGAATGAGGTGTAATGTGGGTTGATTAGTGGTAGAAAGTGCATAATTTCTCTGTGGAAGCTACACAGGGGTGGTTTAGTGTGTGTTTCCGCCGGTGATCCTGAAATGCCCTATAGTGAGTCGTATTA
Adcyap1	ENSMUST00000064775.8	CGGCTCGCAGCGTGTAAACGTGAAAGGAATGGGTTGTGGTGGGAGAATGAGGTGTAATGTGCCAGCCTTGCTCCGCTACACATGGTCATTGGGTTGATTAGTGGTAGAAACCGCCGGTGATCCTGAAATGCCCTATAGTGAGTCGTATTA
Adcyap1	ENSMUST00000064775.8	CGGCTCGCAGCGTGTAAACGTGAAAGGAATGGGTTGTGGTCCGAGGCTAAAATTCCGCTCAAAACTTTGTGGGTGGTTTAGTGTGTGTTTGGGAGAATGAGGTGTAATGTCCGCCGGTGATCCTGAAATGCCCTATAGTGAGTCGTATTA
Adcyap1	ENSMUST00000064775.8	CGGCTCGCAGCGTGTAAACGGGGAGAATGAGGTGTAATGTCTAGCCACGTGAACACTAAGTTAGACTTCATGAAAGGAATGGGTTGTGGTGGGTTGATTAGTGGTAGAAACCGCCGGTGATCCTGAAATGCCCTATAGTGAGTCGTATTA
Adcyap1	ENSMUST00000064775.8	CGGCTCGCAGCGTGTAAACGTGAAAGGAATGGGTTGTGGTGGAGAAGCACAATTTGGATAGAGCTGTTGTGGGTGGTTTAGTGTGTGTTTGGGAGAATGAGGTGTAATGTCCGCCGGTGATCCTGAAATGCCCTATAGTGAGTCGTATTA
Adcyap1	ENSMUST00000064775.8	CGGCTCGCAGCGTGTAAACGGGGTTGATTAGTGGTAGAAAGGGTGGTTTAGTGTGTGTTTAGCCAAAGGGAGGGGGAGCAGAGTGGACTTGGGAGAATGAGGTGTAATGTCCGCCGGTGATCCTGAAATGCCCTATAGTGAGTCGTATTA
Adcyap1	ENSMUST00000064775.8	CGGCTCGCAGCGTGTAAACGGGGAGAATGAGGTGTAATGTGGGTGGTTTAGTGTGTGTTTGCTATTCGGCGTCCTTTGTTTTTAACCCTCGGGTTGATTAGTGGTAGAAACCGCCGGTGATCCTGAAATGCCCTATAGTGAGTCGTATTA
Adcyap1	ENSMUST00000064775.8	CGGCTCGCAGCGTGTAAACGTGAAAGGAATGGGTTGTGGTCAGGTACTTCCTGGCGGACAGCTGGTCCAAGGGTTGATTAGTGGTAGAAAGGGAGAATGAGGTGTAATGTCCGCCGGTGATCCTGAAATGCCCTATAGTGAGTCGTATTA
Adcyap1	ENSMUST00000064775.8	CGGCTCGCAGCGTGTAAACGGGGTGGTTTAGTGTGTGTTTTGAAAGGAATGGGTTGTGGTCCAGATTCTCAGACCTGAGGCAACTCTCAAGGGTTGATTAGTGGTAGAAACCGCCGGTGATCCTGAAATGCCCTATAGTGAGTCGTATTA
Adcyap1	ENSMUST00000064775.8	CGGCTCGCAGCGTGTAAACGGGGAGAATGAGGTGTAATGTTGAAAGGAATGGGTTGTGGTCCACTAACAGCTGACACAAACAATTACCCAGGGTGGTTTAGTGTGTGTTTCCGCCGGTGATCCTGAAATGCCCTATAGTGAGTCGTATTA
Adcyap1	ENSMUST00000064775.8	CGGCTCGCAGCGTGTAAACGGGGTGGTTTAGTGTGTGTTTGGGTTGATTAGTGGTAGAAATAGTAAAGGGCGTAAGCGTCACGCAGCGCGGGGAGAATGAGGTGTAATGTCCGCCGGTGATCCTGAAATGCCCTATAGTGAGTCGTATTA
Adcyap1	ENSMUST00000064775.8	CGGCTCGCAGCGTGTAAACGGGGTGGTTTAGTGTGTGTTTGGGAGAATGAGGTGTAATGTTATCTGGCAGCTTGCGGAAGTCGGGAGTCGGGGTTGATTAGTGGTAGAAACCGCCGGTGATCCTGAAATGCCCTATAGTGAGTCGTATTA
Adcyap1	ENSMUST00000064775.8	CGGCTCGCAGCGTGTAAACGTGAAAGGAATGGGTTGTGGTTTTCATTTTATACACAAGGTAGCCGGCAGCGGGTGGTTTAGTGTGTGTTTGGGAGAATGAGGTGTAATGTCCGCCGGTGATCCTGAAATGCCCTATAGTGAGTCGTATTA
Adcyap1	ENSMUST00000064775.8	CGGCTCGCAGCGTGTAAACGGGGTTGATTAGTGGTAGAAAGGGTGGTTTAGTGTGTGTTTACACCGAAGGAAGTGGGCGAGGAGAGAGATTGAAAGGAATGGGTTGTGGTCCGCCGGTGATCCTGAAATGCCCTATAGTGAGTCGTATTA
Adcyap1	ENSMUST00000064775.8	CGGCTCGCAGCGTGTAAACGGGGTGGTTTAGTGTGTGTTTGGGTTGATTAGTGGTAGAAATATTATCCCATACACCAGCAGGGCCAGCCTTGAAAGGAATGGGTTGTGGTCCGCCGGTGATCCTGAAATGCCCTATAGTGAGTCGTATTA
Adcyap1	ENSMUST00000064775.8	CGGCTCGCAGCGTGTAAACGGGGAGAATGAGGTGTAATGTTGAAAGGAATGGGTTGTGGTGGCAAATGACTCTAAAACAATGCATGAGGGGGGTGGTTTAGTGTGTGTTTCCGCCGGTGATCCTGAAATGCCCTATAGTGAGTCGTATTA
Adcyap1	ENSMUST00000064775.8	CGGCTCGCAGCGTGTAAACGGGGTGGTTTAGTGTGTGTTTTGACTAAGTAGGACAGCGGGCAAAGGCTCCGGGTTGATTAGTGGTAGAAAGGGAGAATGAGGTGTAATGTCCGCCGGTGATCCTGAAATGCCCTATAGTGAGTCGTATTA
Adcyap1	ENSMUST00000064775.8	CGGCTCGCAGCGTGTAAACGTGAAAGGAATGGGTTGTGGTGGGAGAATGAGGTGTAATGTTTCAAGCAGCCTGCCCCAGACTCAGAGGGAGGGTTGATTAGTGGTAGAAACCGCCGGTGATCCTGAAATGCCCTATAGTGAGTCGTATTA
Adcyap1	ENSMUST00000064775.8	CGGCTCGCAGCGTGTAAACGTGAAAGGAATGGGTTGTGGTTCTGGTCTGATCCCAGGGAAGCTGAGTCCGGGGTTGATTAGTGGTAGAAAGGGTGGTTTAGTGTGTGTTTCCGCCGGTGATCCTGAAATGCCCTATAGTGAGTCGTATTA
Adcyap1	ENSMUST00000064775.8	CGGCTCGCAGCGTGTAAACGGGGTTGATTAGTGGTAGAAACCAAGTCATTACCTCAGAATTCCCCTGGAGGGGTGGTTTAGTGTGTGTTTTGAAAGGAATGGGTTGTGGTCCGCCGGTGATCCTGAAATGCCCTATAGTGAGTCGTATTA
Adcyap1	ENSMUST00000064775.8	CGGCTCGCAGCGTGTAAACGTGAAAGGAATGGGTTGTGGTGGGAGAATGAGGTGTAATGTGATGACTGGTCAGTCAATTTGGAAAACGACGGGTTGATTAGTGGTAGAAACCGCCGGTGATCCTGAAATGCCCTATAGTGAGTCGTATTA
Adcyap1	ENSMUST00000064775.8	CGGCTCGCAGCGTGTAAACGGGGTTGATTAGTGGTAGAAATGAAAGGAATGGGTTGTGGTCCCATGTTCTGCCTTTACCAATCCCTTATAGGGTGGTTTAGTGTGTGTTTCCGCCGGTGATCCTGAAATGCCCTATAGTGAGTCGTATTA
Adcyap1	ENSMUST00000064775.8	CGGCTCGCAGCGTGTAAACGTGAAAGGAATGGGTTGTGGTGGGAGAATGAGGTGTAATGTGCTGAGAGTCTGAGGAGAGACAAATACACAGGGTGGTTTAGTGTGTGTTTCCGCCGGTGATCCTGAAATGCCCTATAGTGAGTCGTATTA
Adcyap1	ENSMUST00000064775.8	CGGCTCGCAGCGTGTAAACGGGGTTGATTAGTGGTAGAAACTTGTGCACCCATCTTAATTGCTCTCTGTTGGGTGGTTTAGTGTGTGTTTTGAAAGGAATGGGTTGTGGTCCGCCGGTGATCCTGAAATGCCCTATAGTGAGTCGTATTA
Adcyap1	ENSMUST00000064775.8	CGGCTCGCAGCGTGTAAACGGGGTGGTTTAGTGTGTGTTTCGATAGGCTTCGTTAAGGATTTCGTGGGCGGGGAGAATGAGGTGTAATGTTGAAAGGAATGGGTTGTGGTCCGCCGGTGATCCTGAAATGCCCTATAGTGAGTCGTATTA
Adcyap1	ENSMUST00000064775.8	CGGCTCGCAGCGTGTAAACGGGGAGAATGAGGTGTAATGTGGGTGGTTTAGTGTGTGTTTAAGTCTTGCAGCGGGTTTCCGTCCTGGTCGGGGTTGATTAGTGGTAGAAACCGCCGGTGATCCTGAAATGCCCTATAGTGAGTCGTATTA
Adcyap1	ENSMUST00000064775.8	CGGCTCGCAGCGTGTAAACGGGGTTGATTAGTGGTAGAAAAGGGTAGGAAGGAGGGTCTCCAGAAAATCCTGAAAGGAATGGGTTGTGGTGGGAGAATGAGGTGTAATGTCCGCCGGTGATCCTGAAATGCCCTATAGTGAGTCGTATTA
Adcyap1	ENSMUST00000064775.8	CGGCTCGCAGCGTGTAAACGGGGAGAATGAGGTGTAATGTGAAAAGAGAGCTCTCTCTCCAAGCCTGTCTTGAAAGGAATGGGTTGTGGTGGGTTGATTAGTGGTAGAAACCGCCGGTGATCCTGAAATGCCCTATAGTGAGTCGTATTA
Adcyap1	ENSMUST00000064775.8	CGGCTCGCAGCGTGTAAACGGGGTTGATTAGTGGTAGAAAGCCTTAGAATAGTCTGTTCCCTGGAGAATCGGGAGAATGAGGTGTAATGTGGGTGGTTTAGTGTGTGTTTCCGCCGGTGATCCTGAAATGCCCTATAGTGAGTCGTATTA
Adcyap1	ENSMUST00000064775.8	CGGCTCGCAGCGTGTAAACGTGAAAGGAATGGGTTGTGGTGGGTGGTTTAGTGTGTGTTTAGAAACTGAAATTGTTGGAATTGCCCCTGCGGGTTGATTAGTGGTAGAAACCGCCGGTGATCCTGAAATGCCCTATAGTGAGTCGTATTA
Adcyap1	ENSMUST00000064775.8	CGGCTCGCAGCGTGTAAACGGGGTGGTTTAGTGTGTGTTTGGGAGAATGAGGTGTAATGTAGAGAAGCCGCGGGAATTAGCTGAAGGAGCGGGTTGATTAGTGGTAGAAACCGCCGGTGATCCTGAAATGCCCTATAGTGAGTCGTATTA
Adcyap1	ENSMUST00000064775.8	CGGCTCGCAGCGTGTAAACGGGGAGAATGAGGTGTAATGTTGTACTTTGCATTCATTCCAACACCAGCACGGGTTGATTAGTGGTAGAAATGAAAGGAATGGGTTGTGGTCCGCCGGTGATCCTGAAATGCCCTATAGTGAGTCGTATTA
Adcyap1	ENSMUST00000064775.8	CGGCTCGCAGCGTGTAAACGTGAAAGGAATGGGTTGTGGTAGATGCCGTCCGAGTGGCGTTTGGTAAGGGGGGAGAATGAGGTGTAATGTGGGTGGTTTAGTGTGTGTTTCCGCCGGTGATCCTGAAATGCCCTATAGTGAGTCGTATTA
Adcyap1	ENSMUST00000064775.8	CGGCTCGCAGCGTGTAAACGTGAAAGGAATGGGTTGTGGTGGGAGAATGAGGTGTAATGTCCTGTAGCTGGACACAGGCTGAAATCAAGTGGGTGGTTTAGTGTGTGTTTCCGCCGGTGATCCTGAAATGCCCTATAGTGAGTCGTATTA
Adcyap1	ENSMUST00000064775.8	CGGCTCGCAGCGTGTAAACGGGGTTGATTAGTGGTAGAAATGAAAGGAATGGGTTGTGGTACGGCCGCCAAGTATTTCTTGACAGCCATTGGGAGAATGAGGTGTAATGTCCGCCGGTGATCCTGAAATGCCCTATAGTGAGTCGTATTA
Adcyap1	ENSMUST00000064775.8	CGGCTCGCAGCGTGTAAACGTGAAAGGAATGGGTTGTGGTCGAGAAGCATCAGTCACTGTCTGGAGCTGGGGGTGGTTTAGTGTGTGTTTGGGTTGATTAGTGGTAGAAACCGCCGGTGATCCTGAAATGCCCTATAGTGAGTCGTATTA
Adcyap1	ENSMUST00000064775.8	CGGCTCGCAGCGTGTAAACGGGGTGGTTTAGTGTGTGTTTGCATGAACAGCACTGGAGAAAAACACATTGGGGAGAATGAGGTGTAATGTTGAAAGGAATGGGTTGTGGTCCGCCGGTGATCCTGAAATGCCCTATAGTGAGTCGTATTA
Slc18a2	ENSMUST00000236270.2	CGGCTCGCAGCGTGTAAACGTAGAGTTGATAGAGGGAGAAGGTCATGCCCCTGCTAACTGTTGAGATAAATGTGGAGGGATTGAAGGATATGGGAGGATTGAGATGAGTTCCGCCGGTGATCCTGAAATGCCCTATAGTGAGTCGTATTA
Slc18a2	ENSMUST00000236270.2	CGGCTCGCAGCGTGTAAACGTAGAGTTGATAGAGGGAGAAACCCACTGATGTTTTCATGCCTACCAGCCATGTGGTTTGGAGATGATAGATGGGAGGATTGAGATGAGTTCCGCCGGTGATCCTGAAATGCCCTATAGTGAGTCGTATTA
Slc18a2	ENSMUST00000236270.2	CGGCTCGCAGCGTGTAAACGTGTGGTTTGGAGATGATAGATGTGGAGGGATTGAAGGATACTCAGTGTGGCCAGGACCAATGAGCAAGGATAGAGTTGATAGAGGGAGAACCGCCGGTGATCCTGAAATGCCCTATAGTGAGTCGTATTA
Slc18a2	ENSMUST00000236270.2	CGGCTCGCAGCGTGTAAACGTGTGGAGGGATTGAAGGATAAGCACACTTCCAAAGGGGGGTCCCACTACATGTGGTTTGGAGATGATAGATGGGAGGATTGAGATGAGTTCCGCCGGTGATCCTGAAATGCCCTATAGTGAGTCGTATTA
Slc18a2	ENSMUST00000236270.2	CGGCTCGCAGCGTGTAAACGTGTGGAGGGATTGAAGGATAAGGGTCTACAGATCCAGCTACCAGCAGACATGGGAGGATTGAGATGAGTTTAGAGTTGATAGAGGGAGAACCGCCGGTGATCCTGAAATGCCCTATAGTGAGTCGTATTA
Slc18a2	ENSMUST00000236270.2	CGGCTCGCAGCGTGTAAACGTGGGAGGATTGAGATGAGTTTAGAGTTGATAGAGGGAGAACCCCATGTTTGCAAAGCAGATGGAGCCTGCTGTGGTTTGGAGATGATAGACCGCCGGTGATCCTGAAATGCCCTATAGTGAGTCGTATTA
Slc18a2	ENSMUST00000236270.2	CGGCTCGCAGCGTGTAAACGTAGAGTTGATAGAGGGAGAATGTGGTTTGGAGATGATAGAAGTTGGGAGCGATGAGTCCGTAGATATTTTTGTGGAGGGATTGAAGGATACCGCCGGTGATCCTGAAATGCCCTATAGTGAGTCGTATTA
Slc18a2	ENSMUST00000236270.2	CGGCTCGCAGCGTGTAAACGTGGGAGGATTGAGATGAGTTTGTGGTTTGGAGATGATAGATGGATGGCGTGACTAAGACAGCTCTTAAGTTGTGGAGGGATTGAAGGATACCGCCGGTGATCCTGAAATGCCCTATAGTGAGTCGTATTA
Slc18a2	ENSMUST00000236270.2	CGGCTCGCAGCGTGTAAACGTAGAGTTGATAGAGGGAGAATGTGGAGGGATTGAAGGATACATGGGGACAAAAAAACACAGAGAGGAGGGTGTGGTTTGGAGATGATAGACCGCCGGTGATCCTGAAATGCCCTATAGTGAGTCGTATTA
Slc18a2	ENSMUST00000236270.2	CGGCTCGCAGCGTGTAAACGTGTGGTTTGGAGATGATAGATGGGAGGATTGAGATGAGTTAGGGGAGGTGTCCTAACCACTCTATTATCTTGTGGAGGGATTGAAGGATACCGCCGGTGATCCTGAAATGCCCTATAGTGAGTCGTATTA
Slc18a2	ENSMUST00000236270.2	CGGCTCGCAGCGTGTAAACGTAGAGTTGATAGAGGGAGAAGATCCTTCCTGCAGGGGATTCTAGGACTCTTGGGAGGATTGAGATGAGTTTGTGGAGGGATTGAAGGATACCGCCGGTGATCCTGAAATGCCCTATAGTGAGTCGTATTA
Slc18a2	ENSMUST00000236270.2	CGGCTCGCAGCGTGTAAACGTGTGGAGGGATTGAAGGATAAGTCTTGAGCCCTCATCTCCCACTCCCAGCTAGAGTTGATAGAGGGAGAATGTGGTTTGGAGATGATAGACCGCCGGTGATCCTGAAATGCCCTATAGTGAGTCGTATTA
Slc18a2	ENSMUST00000236270.2	CGGCTCGCAGCGTGTAAACGTGTGGTTTGGAGATGATAGAAGGAACACGATGAACAGGATCAGCTTGCGCTGGGAGGATTGAGATGAGTTTGTGGAGGGATTGAAGGATACCGCCGGTGATCCTGAAATGCCCTATAGTGAGTCGTATTA
Slc18a2	ENSMUST00000236270.2	CGGCTCGCAGCGTGTAAACGTGGGAGGATTGAGATGAGTTTAGAGTTGATAGAGGGAGAATTCTCTGTCCTCCCCAACCTCGCGTACCTTTGTGGTTTGGAGATGATAGACCGCCGGTGATCCTGAAATGCCCTATAGTGAGTCGTATTA
Slc18a2	ENSMUST00000236270.2	CGGCTCGCAGCGTGTAAACGTGGGAGGATTGAGATGAGTTTAGAGTTGATAGAGGGAGAACTGGCGATCAGCAGGAAGGCATAGCTGCTGTGTGGAGGGATTGAAGGATACCGCCGGTGATCCTGAAATGCCCTATAGTGAGTCGTATTA
Slc18a2	ENSMUST00000236270.2	CGGCTCGCAGCGTGTAAACGTAGAGTTGATAGAGGGAGAAACCCTAGATTCAGCTTAATATGCCGAGCTTTGTGGTTTGGAGATGATAGATGGGAGGATTGAGATGAGTTCCGCCGGTGATCCTGAAATGCCCTATAGTGAGTCGTATTA
Slc18a2	ENSMUST00000236270.2	CGGCTCGCAGCGTGTAAACGTGTGGAGGGATTGAAGGATATGGGAGGATTGAGATGAGTTTCGCTCAGGGCCATAGCTTTGCTTCGCTGTTAGAGTTGATAGAGGGAGAACCGCCGGTGATCCTGAAATGCCCTATAGTGAGTCGTATTA
Slc18a2	ENSMUST00000236270.2	CGGCTCGCAGCGTGTAAACGTGTGGTTTGGAGATGATAGATAGAGTTGATAGAGGGAGAAGGAGGCAAACAGCAGCCCAACTTGCACATTTGTGGAGGGATTGAAGGATACCGCCGGTGATCCTGAAATGCCCTATAGTGAGTCGTATTA
Slc18a2	ENSMUST00000236270.2	CGGCTCGCAGCGTGTAAACGTGTGGAGGGATTGAAGGATAGGCACACTGAAAAGACATATCAGTGTTGTCTGGGAGGATTGAGATGAGTTTGTGGTTTGGAGATGATAGACCGCCGGTGATCCTGAAATGCCCTATAGTGAGTCGTATTA
Slc18a2	ENSMUST00000236270.2	CGGCTCGCAGCGTGTAAACGTGTGGAGGGATTGAAGGATAAAGGCCAAAGGCCTGAAGCAACAGAGGTAGTGTGGTTTGGAGATGATAGATGGGAGGATTGAGATGAGTTCCGCCGGTGATCCTGAAATGCCCTATAGTGAGTCGTATTA
Slc18a2	ENSMUST00000236270.2	CGGCTCGCAGCGTGTAAACGTAGAGTTGATAGAGGGAGAAGTGGTCCATGAGGATAGCCATTTTTTCTTCTGTGGAGGGATTGAAGGATATGGGAGGATTGAGATGAGTTCCGCCGGTGATCCTGAAATGCCCTATAGTGAGTCGTATTA
Slc18a2	ENSMUST00000236270.2	CGGCTCGCAGCGTGTAAACGTGGGAGGATTGAGATGAGTTATTGGAACCCAAATGGGTCTCACCTGCACATAGAGTTGATAGAGGGAGAATGTGGTTTGGAGATGATAGACCGCCGGTGATCCTGAAATGCCCTATAGTGAGTCGTATTA
Slc18a2	ENSMUST00000236270.2	CGGCTCGCAGCGTGTAAACGTAGAGTTGATAGAGGGAGAAGATGTCAACCGGGACAGGTGTCACGGCAGATGTGGTTTGGAGATGATAGATGTGGAGGGATTGAAGGATACCGCCGGTGATCCTGAAATGCCCTATAGTGAGTCGTATTA
Slc18a2	ENSMUST00000236270.2	CGGCTCGCAGCGTGTAAACGTGTGGTTTGGAGATGATAGACCCCACCGGAGAACCATCATTTGATTCTTATAGAGTTGATAGAGGGAGAATGTGGAGGGATTGAAGGATACCGCCGGTGATCCTGAAATGCCCTATAGTGAGTCGTATTA
Slc18a2	ENSMUST00000236270.2	CGGCTCGCAGCGTGTAAACGTAGAGTTGATAGAGGGAGAATGTGGTTTGGAGATGATAGAAAGATCCAGTTAGTGCCCACGCTCTGGAGATGGGAGGATTGAGATGAGTTCCGCCGGTGATCCTGAAATGCCCTATAGTGAGTCGTATTA
Slc18a2	ENSMUST00000236270.2	CGGCTCGCAGCGTGTAAACGTGGGAGGATTGAGATGAGTTAGTCGTGTTGGTCACAGTGTGCTGTGTGGTTGTGGTTTGGAGATGATAGATGTGGAGGGATTGAAGGATACCGCCGGTGATCCTGAAATGCCCTATAGTGAGTCGTATTA
Slc18a2	ENSMUST00000236270.2	CGGCTCGCAGCGTGTAAACGTGGGAGGATTGAGATGAGTTTGTGGAGGGATTGAAGGATAAGAGCAATCCCCATGGCGTTACCCCTCTCTTAGAGTTGATAGAGGGAGAACCGCCGGTGATCCTGAAATGCCCTATAGTGAGTCGTATTA
Slc18a2	ENSMUST00000236270.2	CGGCTCGCAGCGTGTAAACGTAGAGTTGATAGAGGGAGAATGTGGTTTGGAGATGATAGAATCATTCCCAGAAGAGCACACAGCCACCTTTGGGAGGATTGAGATGAGTTCCGCCGGTGATCCTGAAATGCCCTATAGTGAGTCGTATTA
Slc18a2	ENSMUST00000236270.2	CGGCTCGCAGCGTGTAAACGTAGAGTTGATAGAGGGAGAATGTGGTTTGGAGATGATAGAGCCATGGTCACTTACCTCCATCCAAGAGCATGTGGAGGGATTGAAGGATACCGCCGGTGATCCTGAAATGCCCTATAGTGAGTCGTATTA
Slc18a2	ENSMUST00000236270.2	CGGCTCGCAGCGTGTAAACGTAGAGTTGATAGAGGGAGAAGGCCCAGGTCTCTCTCCTTCAAGGAAAGTATGGGAGGATTGAGATGAGTTTGTGGAGGGATTGAAGGATACCGCCGGTGATCCTGAAATGCCCTATAGTGAGTCGTATTA
Slc18a2	ENSMUST00000236270.2	CGGCTCGCAGCGTGTAAACGTGGGAGGATTGAGATGAGTTTGGCATACACACTCCCATAGACAGACACGTTGTGGTTTGGAGATGATAGATGTGGAGGGATTGAAGGATACCGCCGGTGATCCTGAAATGCCCTATAGTGAGTCGTATTA
Slc18a2	ENSMUST00000236270.2	CGGCTCGCAGCGTGTAAACGTGTGGTTTGGAGATGATAGATGTGGAGGGATTGAAGGATAGCCTGCGACTGCCTGCAGGGTTATATCTCCTAGAGTTGATAGAGGGAGAACCGCCGGTGATCCTGAAATGCCCTATAGTGAGTCGTATTA
Slc18a2	ENSMUST00000236270.2	CGGCTCGCAGCGTGTAAACGTGGGAGGATTGAGATGAGTTTAGAGTTGATAGAGGGAGAACCACCTCTTTCCAGGTGAGTGGTTATAACATGTGGAGGGATTGAAGGATACCGCCGGTGATCCTGAAATGCCCTATAGTGAGTCGTATTA
Slc18a2	ENSMUST00000236270.2	CGGCTCGCAGCGTGTAAACGTGTGGAGGGATTGAAGGATACATCTCTAGAAAAACACTTGGATGACCTGCTGGGAGGATTGAGATGAGTTTGTGGTTTGGAGATGATAGACCGCCGGTGATCCTGAAATGCCCTATAGTGAGTCGTATTA
Slc18a2	ENSMUST00000236270.2	CGGCTCGCAGCGTGTAAACGTGGGAGGATTGAGATGAGTTTAGAGTTGATAGAGGGAGAACTGTCCTACCCAATCCTGTGTTTGACATTGTGTGGTTTGGAGATGATAGACCGCCGGTGATCCTGAAATGCCCTATAGTGAGTCGTATTA
Slc18a2	ENSMUST00000236270.2	CGGCTCGCAGCGTGTAAACGTGTGGAGGGATTGAAGGATACGTGCTTAATGCTGTACAGGTAGCTGGGAATAGAGTTGATAGAGGGAGAATGGGAGGATTGAGATGAGTTCCGCCGGTGATCCTGAAATGCCCTATAGTGAGTCGTATTA
Slc18a2	ENSMUST00000236270.2	CGGCTCGCAGCGTGTAAACGTGGGAGGATTGAGATGAGTTTGTGGTTTGGAGATGATAGAAGCTGCCACTTTCGGGAACACATGGTCTCCTAGAGTTGATAGAGGGAGAACCGCCGGTGATCCTGAAATGCCCTATAGTGAGTCGTATTA
Slc18a2	ENSMUST00000236270.2	CGGCTCGCAGCGTGTAAACGTGTGGTTTGGAGATGATAGATGTGGAGGGATTGAAGGATAGAGCTATCTTCCTGAAGTATGAGGCCAAGTTAGAGTTGATAGAGGGAGAACCGCCGGTGATCCTGAAATGCCCTATAGTGAGTCGTATTA
Slc18a2	ENSMUST00000236270.2	CGGCTCGCAGCGTGTAAACGTGGGAGGATTGAGATGAGTTTAGAAGGTCTTTGTCTTCACTGGGGCAGTCTGTGGAGGGATTGAAGGATATGTGGTTTGGAGATGATAGACCGCCGGTGATCCTGAAATGCCCTATAGTGAGTCGTATTA
Slc18a2	ENSMUST00000236270.2	CGGCTCGCAGCGTGTAAACGTAGAGTTGATAGAGGGAGAAGCTGGCCTGGCAGTCTGGATTTCCGTAGTATGTGGTTTGGAGATGATAGATGTGGAGGGATTGAAGGATACCGCCGGTGATCCTGAAATGCCCTATAGTGAGTCGTATTA
Slc18a2	ENSMUST00000236270.2	CGGCTCGCAGCGTGTAAACGTGGGAGGATTGAGATGAGTTAATCCAGCAAACATGGGAATTGGATAGCCATGTGGTTTGGAGATGATAGATGTGGAGGGATTGAAGGATACCGCCGGTGATCCTGAAATGCCCTATAGTGAGTCGTATTA
Slc18a2	ENSMUST00000236270.2	CGGCTCGCAGCGTGTAAACGTAGAGTTGATAGAGGGAGAATGTGGTTTGGAGATGATAGACAACGTTAGAGGGGCTCAGTCACTCTCAGATGGGAGGATTGAGATGAGTTCCGCCGGTGATCCTGAAATGCCCTATAGTGAGTCGTATTA
Slc18a2	ENSMUST00000236270.2	CGGCTCGCAGCGTGTAAACGTAGAGTTGATAGAGGGAGAAGTCCCCTTCTGACTCTGTCATGCAAAAACATGTGGAGGGATTGAAGGATATGGGAGGATTGAGATGAGTTCCGCCGGTGATCCTGAAATGCCCTATAGTGAGTCGTATTA
Slc18a2	ENSMUST00000236270.2	CGGCTCGCAGCGTGTAAACGTGTGGTTTGGAGATGATAGATGTGGAGGGATTGAAGGATATTCGCAAGACAGCCTTGGTAGATGGGTAACTGGGAGGATTGAGATGAGTTCCGCCGGTGATCCTGAAATGCCCTATAGTGAGTCGTATTA
Slc18a2	ENSMUST00000236270.2	CGGCTCGCAGCGTGTAAACGTAGAGTTGATAGAGGGAGAACCTTGTTGGCTTTAATTACTGCTGCCAATGTGTGGTTTGGAGATGATAGATGGGAGGATTGAGATGAGTTCCGCCGGTGATCCTGAAATGCCCTATAGTGAGTCGTATTA
Slc18a2	ENSMUST00000236270.2	CGGCTCGCAGCGTGTAAACGTGTGGTTTGGAGATGATAGAGTTGGTTAGAAGTCCTATGAATGGGTTGGTTAGAGTTGATAGAGGGAGAATGTGGAGGGATTGAAGGATACCGCCGGTGATCCTGAAATGCCCTATAGTGAGTCGTATTA
Slc18a2	ENSMUST00000236270.2	CGGCTCGCAGCGTGTAAACGTGTGGAGGGATTGAAGGATACCCTGCATCAGTACACATAAGTCCCCAGCTTAGAGTTGATAGAGGGAGAATGGGAGGATTGAGATGAGTTCCGCCGGTGATCCTGAAATGCCCTATAGTGAGTCGTATTA
Slc18a2	ENSMUST00000236270.2	CGGCTCGCAGCGTGTAAACGTGTGGTTTGGAGATGATAGATGGGAGGATTGAGATGAGTTTGGCTGGAGCACAAAGAGCTGAATAGCTACTGTGGAGGGATTGAAGGATACCGCCGGTGATCCTGAAATGCCCTATAGTGAGTCGTATTA
Slc18a2	ENSMUST00000236270.2	CGGCTCGCAGCGTGTAAACGTGTGGTTTGGAGATGATAGAAACTACGACGGTGAGCAGCATGTTGTCTAGTGGGAGGATTGAGATGAGTTTAGAGTTGATAGAGGGAGAACCGCCGGTGATCCTGAAATGCCCTATAGTGAGTCGTATTA
Slc18a2	ENSMUST00000236270.2	CGGCTCGCAGCGTGTAAACGTGTGGTTTGGAGATGATAGATGTGGAGGGATTGAAGGATAAGGCAAACACTGCCAAGAGAGCAGGCCCAGTAGAGTTGATAGAGGGAGAACCGCCGGTGATCCTGAAATGCCCTATAGTGAGTCGTATTA
Slc18a2	ENSMUST00000236270.2	CGGCTCGCAGCGTGTAAACGTGTGGAGGGATTGAAGGATACAGCATTTGGGTTCTTTCCTCTGCTTTCAGTGGGAGGATTGAGATGAGTTTAGAGTTGATAGAGGGAGAACCGCCGGTGATCCTGAAATGCCCTATAGTGAGTCGTATTA
Slc18a2	ENSMUST00000236270.2	CGGCTCGCAGCGTGTAAACGTGGGAGGATTGAGATGAGTTAATTGTCATGAGCCAAGGAAAGCCAATTGCTGTGGTTTGGAGATGATAGATAGAGTTGATAGAGGGAGAACCGCCGGTGATCCTGAAATGCCCTATAGTGAGTCGTATTA
Slc18a2	ENSMUST00000236270.2	CGGCTCGCAGCGTGTAAACGTGTGGAGGGATTGAAGGATACCCAGGAATGTTTTCAACTAAGCAATGCGATGTGGTTTGGAGATGATAGATGGGAGGATTGAGATGAGTTCCGCCGGTGATCCTGAAATGCCCTATAGTGAGTCGTATTA
Slc18a2	ENSMUST00000236270.2	CGGCTCGCAGCGTGTAAACGTGTGGAGGGATTGAAGGATAGCCCATGATAGGCATCATGGAGGAGTCCACTGTGGTTTGGAGATGATAGATAGAGTTGATAGAGGGAGAACCGCCGGTGATCCTGAAATGCCCTATAGTGAGTCGTATTA
Slc18a2	ENSMUST00000236270.2	CGGCTCGCAGCGTGTAAACGTGGGAGGATTGAGATGAGTTTAGAGTTGATAGAGGGAGAAGGAGCACAAGGAGTTTCGTCCACCAGCGGTTGTGGAGGGATTGAAGGATACCGCCGGTGATCCTGAAATGCCCTATAGTGAGTCGTATTA
Slc18a2	ENSMUST00000236270.2	CGGCTCGCAGCGTGTAAACGTGTGGAGGGATTGAAGGATATGTGGTTTGGAGATGATAGATAGCAGGTGGACTTCGAAGAAAAAAGCAGATAGAGTTGATAGAGGGAGAACCGCCGGTGATCCTGAAATGCCCTATAGTGAGTCGTATTA
Slc18a2	ENSMUST00000236270.2	CGGCTCGCAGCGTGTAAACGTGTGGTTTGGAGATGATAGATTTGCAATAGCACCACCAGCAGAGGGACCGTGTGGAGGGATTGAAGGATATGGGAGGATTGAGATGAGTTCCGCCGGTGATCCTGAAATGCCCTATAGTGAGTCGTATTA
Slc18a2	ENSMUST00000236270.2	CGGCTCGCAGCGTGTAAACGTGTGGTTTGGAGATGATAGACCCAATAGGAAGATGAGCACAGTCTGCAAATGGGAGGATTGAGATGAGTTTAGAGTTGATAGAGGGAGAACCGCCGGTGATCCTGAAATGCCCTATAGTGAGTCGTATTA
Slc18a2	ENSMUST00000236270.2	CGGCTCGCAGCGTGTAAACGTAGAGTTGATAGAGGGAGAATGTGGAGGGATTGAAGGATATCATCTGTGTACACGCTGGCCAGCATGCCCTGGGAGGATTGAGATGAGTTCCGCCGGTGATCCTGAAATGCCCTATAGTGAGTCGTATTA
Slc18a2	ENSMUST00000236270.2	CGGCTCGCAGCGTGTAAACGTGTGGTTTGGAGATGATAGACCGTGGCATTCCCCGTGAACACAGTAGAGTTGTGGAGGGATTGAAGGATATAGAGTTGATAGAGGGAGAACCGCCGGTGATCCTGAAATGCCCTATAGTGAGTCGTATTA
Slc18a2	ENSMUST00000236270.2	CGGCTCGCAGCGTGTAAACGTGTGGTTTGGAGATGATAGAACCCTTCTTGGAAAGCAGATGTGGCCGGAATGGGAGGATTGAGATGAGTTTGTGGAGGGATTGAAGGATACCGCCGGTGATCCTGAAATGCCCTATAGTGAGTCGTATTA
Slc18a2	ENSMUST00000236270.2	CGGCTCGCAGCGTGTAAACGTGGGAGGATTGAGATGAGTTTGTGGTTTGGAGATGATAGACATCACCGACGGGGTACGGCTGGACATTATTAGAGTTGATAGAGGGAGAACCGCCGGTGATCCTGAAATGCCCTATAGTGAGTCGTATTA
Slc18a2	ENSMUST00000236270.2	CGGCTCGCAGCGTGTAAACGTGGGAGGATTGAGATGAGTTTGTGGTTTGGAGATGATAGATACTAAGAACATCCTCCCTCAGACCCCAAGTGTGGAGGGATTGAAGGATACCGCCGGTGATCCTGAAATGCCCTATAGTGAGTCGTATTA
Slc18a2	ENSMUST00000236270.2	CGGCTCGCAGCGTGTAAACGTGGGAGGATTGAGATGAGTTTCTATTGCCGTCGGGGACCAGACCTGGGTATGTGGAGGGATTGAAGGATATAGAGTTGATAGAGGGAGAACCGCCGGTGATCCTGAAATGCCCTATAGTGAGTCGTATTA
Slc18a2	ENSMUST00000236270.2	CGGCTCGCAGCGTGTAAACGTGTGGAGGGATTGAAGGATATGTGGTTTGGAGATGATAGACCTTGTTTACTGTTCCAGAACATGAACTGGTAGAGTTGATAGAGGGAGAACCGCCGGTGATCCTGAAATGCCCTATAGTGAGTCGTATTA
Slc18a2	ENSMUST00000236270.2	CGGCTCGCAGCGTGTAAACGTGTGGTTTGGAGATGATAGATGGGAGGATTGAGATGAGTTTGAGATAAGAGATGCTCGCTGGCAGGAAGGTAGAGTTGATAGAGGGAGAACCGCCGGTGATCCTGAAATGCCCTATAGTGAGTCGTATTA
Slc18a2	ENSMUST00000236270.2	CGGCTCGCAGCGTGTAAACGTAGAGTTGATAGAGGGAGAAGCTGTTGGCAGTCGATCATAACCATGAAAATGTGGAGGGATTGAAGGATATGGGAGGATTGAGATGAGTTCCGCCGGTGATCCTGAAATGCCCTATAGTGAGTCGTATTA
Slc18a2	ENSMUST00000236270.2	CGGCTCGCAGCGTGTAAACGTGTGGTTTGGAGATGATAGATAGCATACCCCATGCAGAAGGCTACATCTGTGTGGAGGGATTGAAGGATATAGAGTTGATAGAGGGAGAACCGCCGGTGATCCTGAAATGCCCTATAGTGAGTCGTATTA
Slc18a2	ENSMUST00000236270.2	CGGCTCGCAGCGTGTAAACGTGGGAGGATTGAGATGAGTTTGTGGTTTGGAGATGATAGAGGGATAGCGTCTCAGAGTCACAACGAGCGATAGAGTTGATAGAGGGAGAACCGCCGGTGATCCTGAAATGCCCTATAGTGAGTCGTATTA
Slc18a2	ENSMUST00000236270.2	CGGCTCGCAGCGTGTAAACGTGTGGAGGGATTGAAGGATATGGGAGGATTGAGATGAGTTGCAGCAAGCACCAGGAAAGGAGCTGTCTTCTGTGGTTTGGAGATGATAGACCGCCGGTGATCCTGAAATGCCCTATAGTGAGTCGTATTA
Slc18a2	ENSMUST00000236270.2	CGGCTCGCAGCGTGTAAACGTGGGAGGATTGAGATGAGTTTGTGGAGGGATTGAAGGATAGAGTGTACATCTTTGTCTTAATGGGGCAGTTGTGGTTTGGAGATGATAGACCGCCGGTGATCCTGAAATGCCCTATAGTGAGTCGTATTA
Slc18a2	ENSMUST00000236270.2	CGGCTCGCAGCGTGTAAACGTGGGAGGATTGAGATGAGTTCACCTTTGGTTGTTTTACTCTATGCCAGCATAGAGTTGATAGAGGGAGAATGTGGTTTGGAGATGATAGACCGCCGGTGATCCTGAAATGCCCTATAGTGAGTCGTATTA
Slc18a2	ENSMUST00000236270.2	CGGCTCGCAGCGTGTAAACGTAGAGTTGATAGAGGGAGAATGTGGAGGGATTGAAGGATATGAGCAAGAGGAGCCGATTCCCTGCAGGGATGTGGTTTGGAGATGATAGACCGCCGGTGATCCTGAAATGCCCTATAGTGAGTCGTATTA
Slc18a2	ENSMUST00000236270.2	CGGCTCGCAGCGTGTAAACGTAGAGTTGATAGAGGGAGAATGGGAGGATTGAGATGAGTTTGTCTTACACGATTCTGTTTCTCAGACTGCTGTGGAGGGATTGAAGGATACCGCCGGTGATCCTGAAATGCCCTATAGTGAGTCGTATTA
Slc18a2	ENSMUST00000236270.2	CGGCTCGCAGCGTGTAAACGTGTGGTTTGGAGATGATAGATAGTACATACCTAAGACCCCCATGGCCAGGTGTGGAGGGATTGAAGGATATGGGAGGATTGAGATGAGTTCCGCCGGTGATCCTGAAATGCCCTATAGTGAGTCGTATTA
Slc18a2	ENSMUST00000236270.2	CGGCTCGCAGCGTGTAAACGTGGGAGGATTGAGATGAGTTTGTGTTTGCATTCCGGAAGATTGTAGTCTCTGTGGAGGGATTGAAGGATATAGAGTTGATAGAGGGAGAACCGCCGGTGATCCTGAAATGCCCTATAGTGAGTCGTATTA
Slc18a2	ENSMUST00000236270.2	CGGCTCGCAGCGTGTAAACGTGGGAGGATTGAGATGAGTTGGGAACCACTGGTTCCAGAACAAAGGAAAATGTGGTTTGGAGATGATAGATAGAGTTGATAGAGGGAGAACCGCCGGTGATCCTGAAATGCCCTATAGTGAGTCGTATTA
Slc18a2	ENSMUST00000236270.2	CGGCTCGCAGCGTGTAAACGTGTGGTTTGGAGATGATAGATAGAGTTGATAGAGGGAGAAGAAGGCTAGAAGCTTGACTACTGTAACTCATGTGGAGGGATTGAAGGATACCGCCGGTGATCCTGAAATGCCCTATAGTGAGTCGTATTA
Slc18a2	ENSMUST00000236270.2	CGGCTCGCAGCGTGTAAACGTGGGAGGATTGAGATGAGTTTGTGGAGGGATTGAAGGATATGCTTTGTTCCCTAAAAGATCTGGGGTGCCTGTGGTTTGGAGATGATAGACCGCCGGTGATCCTGAAATGCCCTATAGTGAGTCGTATTA
Slc18a2	ENSMUST00000236270.2	CGGCTCGCAGCGTGTAAACGTGTGGTTTGGAGATGATAGACATCTCACTGGAGACACATGTACACAGTTATGTGGAGGGATTGAAGGATATAGAGTTGATAGAGGGAGAACCGCCGGTGATCCTGAAATGCCCTATAGTGAGTCGTATTA
Slc18a2	ENSMUST00000236270.2	CGGCTCGCAGCGTGTAAACGTGTGGAGGGATTGAAGGATATAGAGTTGATAGAGGGAGAAAAAACCTCCCTCCGCCCCCATCTACCTCTGTGGGAGGATTGAGATGAGTTCCGCCGGTGATCCTGAAATGCCCTATAGTGAGTCGTATTA
Slc18a2	ENSMUST00000236270.2	CGGCTCGCAGCGTGTAAACGTGGGAGGATTGAGATGAGTTGCTGGATGTCTGTCCATAGGAATGTGGGCTTAGAGTTGATAGAGGGAGAATGTGGTTTGGAGATGATAGACCGCCGGTGATCCTGAAATGCCCTATAGTGAGTCGTATTA
Slc18a2	ENSMUST00000236270.2	CGGCTCGCAGCGTGTAAACGTGTGGAGGGATTGAAGGATACCATCCCAATGGCAAAACCAACTCCAAAGTTGGGAGGATTGAGATGAGTTTGTGGTTTGGAGATGATAGACCGCCGGTGATCCTGAAATGCCCTATAGTGAGTCGTATTA
Slc18a2	ENSMUST00000236270.2	CGGCTCGCAGCGTGTAAACGTGTGGTTTGGAGATGATAGATGGGAGGATTGAGATGAGTTCCTTCCCATTTTGTGTGCAAGTATCCCAAATAGAGTTGATAGAGGGAGAACCGCCGGTGATCCTGAAATGCCCTATAGTGAGTCGTATTA
Slc18a2	ENSMUST00000236270.2	CGGCTCGCAGCGTGTAAACGTGTGGTTTGGAGATGATAGAAAACAGGGGTTAGAAAGAGTTACCTGGGCCTGTGGAGGGATTGAAGGATATAGAGTTGATAGAGGGAGAACCGCCGGTGATCCTGAAATGCCCTATAGTGAGTCGTATTA
Slc18a2	ENSMUST00000236270.2	CGGCTCGCAGCGTGTAAACGTGGGAGGATTGAGATGAGTTTAGAGTTGATAGAGGGAGAAGCTGCTTACTTCTGGCTGCACTCGGGATGGTGTGGAGGGATTGAAGGATACCGCCGGTGATCCTGAAATGCCCTATAGTGAGTCGTATTA
Slc18a2	ENSMUST00000236270.2	CGGCTCGCAGCGTGTAAACGTGTGGTTTGGAGATGATAGATAGAGTTGATAGAGGGAGAACCTGCAAGCAGGTGAGAGATGTGATTTTTTTGGGAGGATTGAGATGAGTTCCGCCGGTGATCCTGAAATGCCCTATAGTGAGTCGTATTA
Slc18a2	ENSMUST00000236270.2	CGGCTCGCAGCGTGTAAACGTGTGGTTTGGAGATGATAGAGTAGCCAAAGAGCTGCGTTCTGTGCAGGAGTAGAGTTGATAGAGGGAGAATGTGGAGGGATTGAAGGATACCGCCGGTGATCCTGAAATGCCCTATAGTGAGTCGTATTA
Slc18a2	ENSMUST00000236270.2	CGGCTCGCAGCGTGTAAACGTGTGGAGGGATTGAAGGATATGTGGTTTGGAGATGATAGAAGTGTCTCGCTCCCCTCAGGCACTGGGATATGGGAGGATTGAGATGAGTTCCGCCGGTGATCCTGAAATGCCCTATAGTGAGTCGTATTA
Slc18a2	ENSMUST00000236270.2	CGGCTCGCAGCGTGTAAACGTGTGGAGGGATTGAAGGATATAGAGTTGATAGAGGGAGAAGGAGCCTAGGAAGTTTGGAGACCAGATCCTTGGGAGGATTGAGATGAGTTCCGCCGGTGATCCTGAAATGCCCTATAGTGAGTCGTATTA
Rxfp1	ENSMUST00000078527.13	CGGCTCGCAGCGTGTAAACGGGGATGTATTGAAGGAGGATTTGGAGGTGTAGGGAGTAAAATGAAATCCCATCCGTGTTGGGCTTACAGCAGTGTGGGATTGATGAGATACCGCCGGTGATCCTGAAATGCCCTATAGTGAGTCGTATTA
Rxfp1	ENSMUST00000078527.13	CGGCTCGCAGCGTGTAAACGGGGATGTATTGAAGGAGGATAGGAGGAGGGTAATGATAGATTAGTCATGGTGTGCAATCTTCCCAATCTGTTGGAGGTGTAGGGAGTAAACCGCCGGTGATCCTGAAATGCCCTATAGTGAGTCGTATTA
Rxfp1	ENSMUST00000078527.13	CGGCTCGCAGCGTGTAAACGGGGATGTATTGAAGGAGGATAGTGTGGGATTGATGAGATACACCCCTGCCAAACCTTGAGCATTGCGGAGAGGAGGAGGGTAATGATAGACCGCCGGTGATCCTGAAATGCCCTATAGTGAGTCGTATTA
Rxfp1	ENSMUST00000078527.13	CGGCTCGCAGCGTGTAAACGAGGAGGAGGGTAATGATAGATGCCTCAAAGGAGTTAGTGGAAGCCAGTTTTTGGAGGTGTAGGGAGTAAAAGTGTGGGATTGATGAGATACCGCCGGTGATCCTGAAATGCCCTATAGTGAGTCGTATTA
Rxfp1	ENSMUST00000078527.13	CGGCTCGCAGCGTGTAAACGAGGAGGAGGGTAATGATAGATTGGAGGTGTAGGGAGTAAAAGAGACCACCCATTGTTGTCTCCGCAGTGGAGTGTGGGATTGATGAGATACCGCCGGTGATCCTGAAATGCCCTATAGTGAGTCGTATTA
Rxfp1	ENSMUST00000078527.13	CGGCTCGCAGCGTGTAAACGGGGATGTATTGAAGGAGGATATGAAACTTTATTCAGCCACCGAGCAGGGGAGTGTGGGATTGATGAGATATTGGAGGTGTAGGGAGTAAACCGCCGGTGATCCTGAAATGCCCTATAGTGAGTCGTATTA
Rxfp1	ENSMUST00000078527.13	CGGCTCGCAGCGTGTAAACGAGGAGGAGGGTAATGATAGAAGGTCAGAGGACAGTTTTCCAGAGTCTCTTGGGATGTATTGAAGGAGGATTTGGAGGTGTAGGGAGTAAACCGCCGGTGATCCTGAAATGCCCTATAGTGAGTCGTATTA
Rxfp1	ENSMUST00000078527.13	CGGCTCGCAGCGTGTAAACGAGTGTGGGATTGATGAGATAGGGATGTATTGAAGGAGGATGAATGGCCAACGACCCCATGAACTGACAATAGGAGGAGGGTAATGATAGACCGCCGGTGATCCTGAAATGCCCTATAGTGAGTCGTATTA
Rxfp1	ENSMUST00000078527.13	CGGCTCGCAGCGTGTAAACGGGGATGTATTGAAGGAGGATTTGGAGGTGTAGGGAGTAAAGGGAATCCAGCACAGCGCGTCGGTGAAAACAGGAGGAGGGTAATGATAGACCGCCGGTGATCCTGAAATGCCCTATAGTGAGTCGTATTA
Rxfp1	ENSMUST00000078527.13	CGGCTCGCAGCGTGTAAACGGGGATGTATTGAAGGAGGATAGTGTGGGATTGATGAGATATAGGAAGCTGGGATGGGTGTTGTCCGACAAAGGAGGAGGGTAATGATAGACCGCCGGTGATCCTGAAATGCCCTATAGTGAGTCGTATTA
Rxfp1	ENSMUST00000078527.13	CGGCTCGCAGCGTGTAAACGAGGAGGAGGGTAATGATAGACACTGCATAGAAACAGGAACATAGGCACAGAGTGTGGGATTGATGAGATATTGGAGGTGTAGGGAGTAAACCGCCGGTGATCCTGAAATGCCCTATAGTGAGTCGTATTA
Rxfp1	ENSMUST00000078527.13	CGGCTCGCAGCGTGTAAACGTTGGAGGTGTAGGGAGTAAAGGGATGTATTGAAGGAGGATGAGTACTTTGGGTGTATGCCCATGAGTTGAAGTGTGGGATTGATGAGATACCGCCGGTGATCCTGAAATGCCCTATAGTGAGTCGTATTA
Rxfp1	ENSMUST00000078527.13	CGGCTCGCAGCGTGTAAACGAGTGTGGGATTGATGAGATATGTTGGGTTTGTAGAGTGTGTTTGCTCGTGGGGATGTATTGAAGGAGGATAGGAGGAGGGTAATGATAGACCGCCGGTGATCCTGAAATGCCCTATAGTGAGTCGTATTA
Rxfp1	ENSMUST00000078527.13	CGGCTCGCAGCGTGTAAACGTTGGAGGTGTAGGGAGTAAAAGTGTGGGATTGATGAGATAGGTGTCTTCCTCAGTAGCTGGGCAACAAGCGGGATGTATTGAAGGAGGATCCGCCGGTGATCCTGAAATGCCCTATAGTGAGTCGTATTA
Rxfp1	ENSMUST00000078527.13	CGGCTCGCAGCGTGTAAACGGGGATGTATTGAAGGAGGATCCTTCCGTGGGTTCCAGATACTGAGCTCAGAGGAGGAGGGTAATGATAGATTGGAGGTGTAGGGAGTAAACCGCCGGTGATCCTGAAATGCCCTATAGTGAGTCGTATTA
Rxfp1	ENSMUST00000078527.13	CGGCTCGCAGCGTGTAAACGTTGGAGGTGTAGGGAGTAAAAGGAGGAGGGTAATGATAGACTACCTGTCCCTACCTTGGGCCACTCTAAGAGTGTGGGATTGATGAGATACCGCCGGTGATCCTGAAATGCCCTATAGTGAGTCGTATTA
Rxfp1	ENSMUST00000078527.13	CGGCTCGCAGCGTGTAAACGTTGGAGGTGTAGGGAGTAAAGGGATGTATTGAAGGAGGATATGGTACTTCCTGAAGCCGTTGGGAGGGAGAGTGTGGGATTGATGAGATACCGCCGGTGATCCTGAAATGCCCTATAGTGAGTCGTATTA
Rxfp1	ENSMUST00000078527.13	CGGCTCGCAGCGTGTAAACGTTGGAGGTGTAGGGAGTAAAAGGGCCAGCACCTGCAAAATTGGTGCTGATGGGATGTATTGAAGGAGGATAGGAGGAGGGTAATGATAGACCGCCGGTGATCCTGAAATGCCCTATAGTGAGTCGTATTA
Rxfp1	ENSMUST00000078527.13	CGGCTCGCAGCGTGTAAACGAGTGTGGGATTGATGAGATAAGGAGGAGGGTAATGATAGAAGTCTAGATGACTGAGAAACTAGCGACAGAGGGATGTATTGAAGGAGGATCCGCCGGTGATCCTGAAATGCCCTATAGTGAGTCGTATTA
Rxfp1	ENSMUST00000078527.13	CGGCTCGCAGCGTGTAAACGTTGGAGGTGTAGGGAGTAAACCTCTAGAAGCACTTCACAGCATTCTTGAGAGGAGGAGGGTAATGATAGAGGGATGTATTGAAGGAGGATCCGCCGGTGATCCTGAAATGCCCTATAGTGAGTCGTATTA
Rxfp1	ENSMUST00000078527.13	CGGCTCGCAGCGTGTAAACGGGGATGTATTGAAGGAGGATAGGAGGAGGGTAATGATAGAATGCTGCCCAGGTCTCCATCAGGCTCTCTTAGTGTGGGATTGATGAGATACCGCCGGTGATCCTGAAATGCCCTATAGTGAGTCGTATTA
Rxfp1	ENSMUST00000078527.13	CGGCTCGCAGCGTGTAAACGAGTGTGGGATTGATGAGATACTCTCCCATGTTAGGACTACAGGTCTGTCCGGGATGTATTGAAGGAGGATTTGGAGGTGTAGGGAGTAAACCGCCGGTGATCCTGAAATGCCCTATAGTGAGTCGTATTA
Rxfp1	ENSMUST00000078527.13	CGGCTCGCAGCGTGTAAACGAGGAGGAGGGTAATGATAGATTGGAGGTGTAGGGAGTAAAGACTCTCTGGATGATGCTTGCCAAGAGGTTAGTGTGGGATTGATGAGATACCGCCGGTGATCCTGAAATGCCCTATAGTGAGTCGTATTA
Rxfp1	ENSMUST00000078527.13	CGGCTCGCAGCGTGTAAACGGGGATGTATTGAAGGAGGATTACACCCCCATTAGGCAGTCAGCACAGCAGTTGGAGGTGTAGGGAGTAAAAGGAGGAGGGTAATGATAGACCGCCGGTGATCCTGAAATGCCCTATAGTGAGTCGTATTA
Rxfp1	ENSMUST00000078527.13	CGGCTCGCAGCGTGTAAACGAGGAGGAGGGTAATGATAGACTTCTGTATTTCGGTTACTGTTACGGAGCTAGTGTGGGATTGATGAGATATTGGAGGTGTAGGGAGTAAACCGCCGGTGATCCTGAAATGCCCTATAGTGAGTCGTATTA
Rxfp1	ENSMUST00000078527.13	CGGCTCGCAGCGTGTAAACGGGGATGTATTGAAGGAGGATAGTGTGGGATTGATGAGATACTTTCCTGTCAACAGACCTTCTTTGTCTGTAGGAGGAGGGTAATGATAGACCGCCGGTGATCCTGAAATGCCCTATAGTGAGTCGTATTA
Rxfp1	ENSMUST00000078527.13	CGGCTCGCAGCGTGTAAACGGGGATGTATTGAAGGAGGATCACCCAGATGAATGATGGAGCATATGCCTTTTGGAGGTGTAGGGAGTAAAAGTGTGGGATTGATGAGATACCGCCGGTGATCCTGAAATGCCCTATAGTGAGTCGTATTA
Rxfp1	ENSMUST00000078527.13	CGGCTCGCAGCGTGTAAACGAGTGTGGGATTGATGAGATAGGGATGTATTGAAGGAGGATTTCCATGCAGTGTGCATAAATGCATGCTAGTTGGAGGTGTAGGGAGTAAACCGCCGGTGATCCTGAAATGCCCTATAGTGAGTCGTATTA
Rxfp1	ENSMUST00000078527.13	CGGCTCGCAGCGTGTAAACGGGGATGTATTGAAGGAGGATAGGAGGAGGGTAATGATAGATTTTTCGATGTGGCTGAGGCTGGCCTCAAAAGTGTGGGATTGATGAGATACCGCCGGTGATCCTGAAATGCCCTATAGTGAGTCGTATTA
Rxfp1	ENSMUST00000078527.13	CGGCTCGCAGCGTGTAAACGTTGGAGGTGTAGGGAGTAAAGTTCTACCATAGCTGGCTTTTTAATGGTCGAGGAGGAGGGTAATGATAGAAGTGTGGGATTGATGAGATACCGCCGGTGATCCTGAAATGCCCTATAGTGAGTCGTATTA
Rxfp1	ENSMUST00000078527.13	CGGCTCGCAGCGTGTAAACGAGGAGGAGGGTAATGATAGATGTGAAAGCGCCTGGCTTCATGAACCCAGAGGGATGTATTGAAGGAGGATTTGGAGGTGTAGGGAGTAAACCGCCGGTGATCCTGAAATGCCCTATAGTGAGTCGTATTA
Rxfp1	ENSMUST00000078527.13	CGGCTCGCAGCGTGTAAACGTTGGAGGTGTAGGGAGTAAAGGGATGTATTGAAGGAGGATAAGCCACTGGAGAACTCAGTATGGAGTGACAGTGTGGGATTGATGAGATACCGCCGGTGATCCTGAAATGCCCTATAGTGAGTCGTATTA
Rxfp1	ENSMUST00000078527.13	CGGCTCGCAGCGTGTAAACGTTGGAGGTGTAGGGAGTAAATTGATCTAAATGCCATCAGTCCTGCTTCTCAGTGTGGGATTGATGAGATAAGGAGGAGGGTAATGATAGACCGCCGGTGATCCTGAAATGCCCTATAGTGAGTCGTATTA
Rxfp1	ENSMUST00000078527.13	CGGCTCGCAGCGTGTAAACGTTGGAGGTGTAGGGAGTAAAGATCGACATGGCATGCAGCTTGTTCTCAGAAGGAGGAGGGTAATGATAGAGGGATGTATTGAAGGAGGATCCGCCGGTGATCCTGAAATGCCCTATAGTGAGTCGTATTA
Rxfp1	ENSMUST00000078527.13	CGGCTCGCAGCGTGTAAACGAGTGTGGGATTGATGAGATAAGGAGGAGGGTAATGATAGAATTACAAATCCTTCCTCCTTAGGCCTGAGCGGGATGTATTGAAGGAGGATCCGCCGGTGATCCTGAAATGCCCTATAGTGAGTCGTATTA
Rxfp1	ENSMUST00000078527.13	CGGCTCGCAGCGTGTAAACGAGTGTGGGATTGATGAGATAGGGATGTATTGAAGGAGGATAGCAGGTAATGGCAGATACAACCCAGACAAAGGAGGAGGGTAATGATAGACCGCCGGTGATCCTGAAATGCCCTATAGTGAGTCGTATTA
Rxfp1	ENSMUST00000078527.13	CGGCTCGCAGCGTGTAAACGTTGGAGGTGTAGGGAGTAAAAGGAGGAGGGTAATGATAGACAGAGGGGTTTGTCAGGCAAACGGGTGAGGAGTGTGGGATTGATGAGATACCGCCGGTGATCCTGAAATGCCCTATAGTGAGTCGTATTA
Rxfp1	ENSMUST00000078527.13	CGGCTCGCAGCGTGTAAACGTTGGAGGTGTAGGGAGTAAAGGGATGTATTGAAGGAGGATGTGTGCACACACATGCCATGGTGCGCAAGTAGGAGGAGGGTAATGATAGACCGCCGGTGATCCTGAAATGCCCTATAGTGAGTCGTATTA
Rxfp1	ENSMUST00000078527.13	CGGCTCGCAGCGTGTAAACGGGGATGTATTGAAGGAGGATGGTTGTGTGCGAGCAACAAGTACTTTAGCAAGTGTGGGATTGATGAGATATTGGAGGTGTAGGGAGTAAACCGCCGGTGATCCTGAAATGCCCTATAGTGAGTCGTATTA
Rxfp1	ENSMUST00000078527.13	CGGCTCGCAGCGTGTAAACGAGGAGGAGGGTAATGATAGAAATGTGAGTGGGGAAATTCGACTGAGGTGATTGGAGGTGTAGGGAGTAAAGGGATGTATTGAAGGAGGATCCGCCGGTGATCCTGAAATGCCCTATAGTGAGTCGTATTA
Rxfp1	ENSMUST00000078527.13	CGGCTCGCAGCGTGTAAACGGGGATGTATTGAAGGAGGATTTGGAGGTGTAGGGAGTAAACTCAGTGAGTAGAACCCAACTTACAAAGGAAGTGTGGGATTGATGAGATACCGCCGGTGATCCTGAAATGCCCTATAGTGAGTCGTATTA
Rxfp1	ENSMUST00000078527.13	CGGCTCGCAGCGTGTAAACGAGTGTGGGATTGATGAGATATTGGAGGTGTAGGGAGTAAATGGGCACAGAGCCAACCAAGCATTCGGAAGAGGAGGAGGGTAATGATAGACCGCCGGTGATCCTGAAATGCCCTATAGTGAGTCGTATTA
Rxfp1	ENSMUST00000078527.13	CGGCTCGCAGCGTGTAAACGAGGAGGAGGGTAATGATAGACTGAGGTACAGTTTAGTGAGGCTGCGCAGTAGTGTGGGATTGATGAGATAGGGATGTATTGAAGGAGGATCCGCCGGTGATCCTGAAATGCCCTATAGTGAGTCGTATTA
Rxfp1	ENSMUST00000078527.13	CGGCTCGCAGCGTGTAAACGAGGAGGAGGGTAATGATAGATTGGAGGTGTAGGGAGTAAAAATCACCTTTCTCCACCGAGCATCTCGCTGGGGATGTATTGAAGGAGGATCCGCCGGTGATCCTGAAATGCCCTATAGTGAGTCGTATTA
Rxfp1	ENSMUST00000078527.13	CGGCTCGCAGCGTGTAAACGAGTGTGGGATTGATGAGATAAGGAGGAGGGTAATGATAGACATCCTGTGCACTTCCGAGAGTGAAATATTGGGATGTATTGAAGGAGGATCCGCCGGTGATCCTGAAATGCCCTATAGTGAGTCGTATTA
Rxfp1	ENSMUST00000078527.13	CGGCTCGCAGCGTGTAAACGTTGGAGGTGTAGGGAGTAAAAGGAGGAGGGTAATGATAGAGAAACCTTCCCCTAAAGTTTTACGGTGCTTAGTGTGGGATTGATGAGATACCGCCGGTGATCCTGAAATGCCCTATAGTGAGTCGTATTA
Rxfp1	ENSMUST00000078527.13	CGGCTCGCAGCGTGTAAACGTTGGAGGTGTAGGGAGTAAATGAATGTCTAGGCTGTTCCCTTTTTCCTGAAGTGTGGGATTGATGAGATAGGGATGTATTGAAGGAGGATCCGCCGGTGATCCTGAAATGCCCTATAGTGAGTCGTATTA
Rxfp1	ENSMUST00000078527.13	CGGCTCGCAGCGTGTAAACGAGTGTGGGATTGATGAGATATATGGGCATGAGTAATACATGTGTGTGGCAGGGATGTATTGAAGGAGGATAGGAGGAGGGTAATGATAGACCGCCGGTGATCCTGAAATGCCCTATAGTGAGTCGTATTA
Rxfp1	ENSMUST00000078527.13	CGGCTCGCAGCGTGTAAACGTTGGAGGTGTAGGGAGTAAAAGAATCTGGTATTTCCACCTGAAGCAGTGAAGGAGGAGGGTAATGATAGAGGGATGTATTGAAGGAGGATCCGCCGGTGATCCTGAAATGCCCTATAGTGAGTCGTATTA
Rxfp1	ENSMUST00000078527.13	CGGCTCGCAGCGTGTAAACGGGGATGTATTGAAGGAGGATTTGGAGGTGTAGGGAGTAAATCCAGTCTGTGGAGATCTTCAAAAACTCCTAGTGTGGGATTGATGAGATACCGCCGGTGATCCTGAAATGCCCTATAGTGAGTCGTATTA
Rxfp1	ENSMUST00000078527.13	CGGCTCGCAGCGTGTAAACGAGGAGGAGGGTAATGATAGATACGGTTGCCTTCAAAGTCCAGCCAGTGCAAGTGTGGGATTGATGAGATATTGGAGGTGTAGGGAGTAAACCGCCGGTGATCCTGAAATGCCCTATAGTGAGTCGTATTA
Rxfp1	ENSMUST00000078527.13	CGGCTCGCAGCGTGTAAACGAGTGTGGGATTGATGAGATACATTGGAAGAAACTGATGGGACAGCTCGTAAGGAGGAGGGTAATGATAGAGGGATGTATTGAAGGAGGATCCGCCGGTGATCCTGAAATGCCCTATAGTGAGTCGTATTA
Rxfp1	ENSMUST00000078527.13	CGGCTCGCAGCGTGTAAACGTTGGAGGTGTAGGGAGTAAAAGGAGGAGGGTAATGATAGACTTAGATGTCGGCATATCCCTTCATATCGGGGGATGTATTGAAGGAGGATCCGCCGGTGATCCTGAAATGCCCTATAGTGAGTCGTATTA
Rxfp1	ENSMUST00000078527.13	CGGCTCGCAGCGTGTAAACGGGGATGTATTGAAGGAGGATAGTGTGGGATTGATGAGATACCCTATCGTAAGATCTGCTTTTCCAAGTGATTGGAGGTGTAGGGAGTAAACCGCCGGTGATCCTGAAATGCCCTATAGTGAGTCGTATTA
Rxfp1	ENSMUST00000078527.13	CGGCTCGCAGCGTGTAAACGAGTGTGGGATTGATGAGATAAGGAGGAGGGTAATGATAGATCCAGTCTCTACCTCCTCAGCACTGGGATTTTGGAGGTGTAGGGAGTAAACCGCCGGTGATCCTGAAATGCCCTATAGTGAGTCGTATTA
Rxfp1	ENSMUST00000078527.13	CGGCTCGCAGCGTGTAAACGTTGGAGGTGTAGGGAGTAAAGGGATGTATTGAAGGAGGATTTCTATTCCTTCAAGGCTGAGAGACTTGAGAGGAGGAGGGTAATGATAGACCGCCGGTGATCCTGAAATGCCCTATAGTGAGTCGTATTA
Rxfp1	ENSMUST00000078527.13	CGGCTCGCAGCGTGTAAACGGGGATGTATTGAAGGAGGATAGTGTGGGATTGATGAGATATTTGGCTCCTTCAATTCTTAGTTTCCACGGAGGAGGAGGGTAATGATAGACCGCCGGTGATCCTGAAATGCCCTATAGTGAGTCGTATTA
Rxfp1	ENSMUST00000078527.13	CGGCTCGCAGCGTGTAAACGGGGATGTATTGAAGGAGGATCTTATTGTACTCTCCCCGAAACTTGAGGTCAGTGTGGGATTGATGAGATATTGGAGGTGTAGGGAGTAAACCGCCGGTGATCCTGAAATGCCCTATAGTGAGTCGTATTA
Rxfp1	ENSMUST00000078527.13	CGGCTCGCAGCGTGTAAACGTTGGAGGTGTAGGGAGTAAAAGGAGGAGGGTAATGATAGAAGGCTCTATGTTGTGTGCTCAGCACTTTACAGTGTGGGATTGATGAGATACCGCCGGTGATCCTGAAATGCCCTATAGTGAGTCGTATTA
Rxfp1	ENSMUST00000078527.13	CGGCTCGCAGCGTGTAAACGGGGATGTATTGAAGGAGGATTTGGAGGTGTAGGGAGTAAACAAAGGAAGAAAATAACTGACACCGGTTGCAGGAGGAGGGTAATGATAGACCGCCGGTGATCCTGAAATGCCCTATAGTGAGTCGTATTA
Rxfp1	ENSMUST00000078527.13	CGGCTCGCAGCGTGTAAACGGGGATGTATTGAAGGAGGATAGTGTGGGATTGATGAGATACCCTTTGCAATATTCTACCTACCGTCCTGTTTGGAGGTGTAGGGAGTAAACCGCCGGTGATCCTGAAATGCCCTATAGTGAGTCGTATTA
Rxfp1	ENSMUST00000078527.13	CGGCTCGCAGCGTGTAAACGAGGAGGAGGGTAATGATAGAAGTGTGGGATTGATGAGATATGAGGAACAGTGTGAGTAGCACTAGTGTTAGGGATGTATTGAAGGAGGATCCGCCGGTGATCCTGAAATGCCCTATAGTGAGTCGTATTA
Rxfp1	ENSMUST00000078527.13	CGGCTCGCAGCGTGTAAACGTTGGAGGTGTAGGGAGTAAATCCTTTTGCTGGGCTGTGGAGCAGGCCTTCAGGAGGAGGGTAATGATAGAAGTGTGGGATTGATGAGATACCGCCGGTGATCCTGAAATGCCCTATAGTGAGTCGTATTA
Rxfp1	ENSMUST00000078527.13	CGGCTCGCAGCGTGTAAACGAGTGTGGGATTGATGAGATAAAGATGCAGAAGAAGAATGGACCAGATGTCAGGAGGAGGGTAATGATAGAGGGATGTATTGAAGGAGGATCCGCCGGTGATCCTGAAATGCCCTATAGTGAGTCGTATTA
Rxfp1	ENSMUST00000078527.13	CGGCTCGCAGCGTGTAAACGTTGGAGGTGTAGGGAGTAAAGGGTTTATAACAAAGCTTGCCTCCCTCCTGAGGAGGAGGGTAATGATAGAGGGATGTATTGAAGGAGGATCCGCCGGTGATCCTGAAATGCCCTATAGTGAGTCGTATTA
Rxfp1	ENSMUST00000078527.13	CGGCTCGCAGCGTGTAAACGAGGAGGAGGGTAATGATAGAAGTGTGGGATTGATGAGATACCTGTGTTAGAGGTGATGCCATTTCCCATTTTGGAGGTGTAGGGAGTAAACCGCCGGTGATCCTGAAATGCCCTATAGTGAGTCGTATTA
Rxfp1	ENSMUST00000078527.13	CGGCTCGCAGCGTGTAAACGGGGATGTATTGAAGGAGGATAAGAGGAAAGCATACTCCATTGGTGCCATAAGTGTGGGATTGATGAGATATTGGAGGTGTAGGGAGTAAACCGCCGGTGATCCTGAAATGCCCTATAGTGAGTCGTATTA
Rxfp1	ENSMUST00000078527.13	CGGCTCGCAGCGTGTAAACGGGGATGTATTGAAGGAGGATAGGAGGAGGGTAATGATAGAATCACAGTCAAGTTCTAGATCTCGGCACAATTGGAGGTGTAGGGAGTAAACCGCCGGTGATCCTGAAATGCCCTATAGTGAGTCGTATTA
Rxfp1	ENSMUST00000078527.13	CGGCTCGCAGCGTGTAAACGGGGATGTATTGAAGGAGGATAGTGTGGGATTGATGAGATAAAGCGTTTGGCGAGAACCACCTCCTTCTTCTTGGAGGTGTAGGGAGTAAACCGCCGGTGATCCTGAAATGCCCTATAGTGAGTCGTATTA
Rxfp1	ENSMUST00000078527.13	CGGCTCGCAGCGTGTAAACGAGGAGGAGGGTAATGATAGACACATGTGGTGCGTATCCACAGTACTGAAAGGGATGTATTGAAGGAGGATAGTGTGGGATTGATGAGATACCGCCGGTGATCCTGAAATGCCCTATAGTGAGTCGTATTA
Rxfp1	ENSMUST00000078527.13	CGGCTCGCAGCGTGTAAACGTTGGAGGTGTAGGGAGTAAAAGGGACTTTCATCGTGATAACTGTCACATGAGTGTGGGATTGATGAGATAAGGAGGAGGGTAATGATAGACCGCCGGTGATCCTGAAATGCCCTATAGTGAGTCGTATTA
Rxfp1	ENSMUST00000078527.13	CGGCTCGCAGCGTGTAAACGGGGATGTATTGAAGGAGGATAGTGTGGGATTGATGAGATACTGTGTTGACTCTCAAGTGTGGTGACTCAAAGGAGGAGGGTAATGATAGACCGCCGGTGATCCTGAAATGCCCTATAGTGAGTCGTATTA
Rxfp1	ENSMUST00000078527.13	CGGCTCGCAGCGTGTAAACGAGGAGGAGGGTAATGATAGATTGGAGGTGTAGGGAGTAAAAATTCCTTATTGCCAAGTGGAGCAAAAGCCAGTGTGGGATTGATGAGATACCGCCGGTGATCCTGAAATGCCCTATAGTGAGTCGTATTA
Rxfp1	ENSMUST00000078527.13	CGGCTCGCAGCGTGTAAACGAGTGTGGGATTGATGAGATAAGGAACCAGACGTATTAAACATGCGAGCCTGGGATGTATTGAAGGAGGATTTGGAGGTGTAGGGAGTAAACCGCCGGTGATCCTGAAATGCCCTATAGTGAGTCGTATTA
Rxfp1	ENSMUST00000078527.13	CGGCTCGCAGCGTGTAAACGAGGAGGAGGGTAATGATAGAGGGATGTATTGAAGGAGGATTCACGGAGTGAATCCTATTGTTTTGCAGGCTTGGAGGTGTAGGGAGTAAACCGCCGGTGATCCTGAAATGCCCTATAGTGAGTCGTATTA
Rxfp1	ENSMUST00000078527.13	CGGCTCGCAGCGTGTAAACGGGGATGTATTGAAGGAGGATTGGGTTCAAAGCACTGTTGATAGGCAGAATAGGAGGAGGGTAATGATAGAAGTGTGGGATTGATGAGATACCGCCGGTGATCCTGAAATGCCCTATAGTGAGTCGTATTA
Rxfp1	ENSMUST00000078527.13	CGGCTCGCAGCGTGTAAACGGGGATGTATTGAAGGAGGATTTGGAGGTGTAGGGAGTAAAGAAGCAGCTGAGGCAGGCACCTGCTCATGTAGGAGGAGGGTAATGATAGACCGCCGGTGATCCTGAAATGCCCTATAGTGAGTCGTATTA
Rxfp1	ENSMUST00000078527.13	CGGCTCGCAGCGTGTAAACGTTGGAGGTGTAGGGAGTAAAAGTGTGGGATTGATGAGATACCTCATGTGGATGGTTTACCTGCTGGCCATGGGATGTATTGAAGGAGGATCCGCCGGTGATCCTGAAATGCCCTATAGTGAGTCGTATTA
Rxfp1	ENSMUST00000078527.13	CGGCTCGCAGCGTGTAAACGAGGAGGAGGGTAATGATAGAAGTGTGGGATTGATGAGATAGGTTCCCGCAGTCGTCCACACCATTGCAGTTTGGAGGTGTAGGGAGTAAACCGCCGGTGATCCTGAAATGCCCTATAGTGAGTCGTATTA
Rxfp1	ENSMUST00000078527.13	CGGCTCGCAGCGTGTAAACGAGGAGGAGGGTAATGATAGAGCGACAGCTCCTTCAGATCCTTAAATATGTTTGGAGGTGTAGGGAGTAAAGGGATGTATTGAAGGAGGATCCGCCGGTGATCCTGAAATGCCCTATAGTGAGTCGTATTA
Rxfp1	ENSMUST00000078527.13	CGGCTCGCAGCGTGTAAACGAGTGTGGGATTGATGAGATAGGGATGTATTGAAGGAGGATCACCGAAAAGGATACACAATGCAGATGTACTTGGAGGTGTAGGGAGTAAACCGCCGGTGATCCTGAAATGCCCTATAGTGAGTCGTATTA
Rxfp1	ENSMUST00000078527.13	CGGCTCGCAGCGTGTAAACGAGTGTGGGATTGATGAGATAGGGATGTATTGAAGGAGGATGCCAGAGTTGATGGATCATTTCCTTGAAAGAGGAGGAGGGTAATGATAGACCGCCGGTGATCCTGAAATGCCCTATAGTGAGTCGTATTA
Rxfp1	ENSMUST00000078527.13	CGGCTCGCAGCGTGTAAACGTTGGAGGTGTAGGGAGTAAAAGGAGGAGGGTAATGATAGAGAGAACACAATGATGATAAATGCCACCAGGAGTGTGGGATTGATGAGATACCGCCGGTGATCCTGAAATGCCCTATAGTGAGTCGTATTA
Rxfp1	ENSMUST00000078527.13	CGGCTCGCAGCGTGTAAACGAGGAGGAGGGTAATGATAGATGAAGTTCCTCTGCAGGGACATTACAGTCAGGGATGTATTGAAGGAGGATAGTGTGGGATTGATGAGATACCGCCGGTGATCCTGAAATGCCCTATAGTGAGTCGTATTA
Rxfp1	ENSMUST00000078527.13	CGGCTCGCAGCGTGTAAACGGGGATGTATTGAAGGAGGATTTGGAGGTGTAGGGAGTAAACGTGATTGTTCTGCATTTTCGAGGCCTTAAAGGAGGAGGGTAATGATAGACCGCCGGTGATCCTGAAATGCCCTATAGTGAGTCGTATTA
Rxfp1	ENSMUST00000078527.13	CGGCTCGCAGCGTGTAAACGGGGATGTATTGAAGGAGGATAGGAGGAGGGTAATGATAGAGCTCAAAGTCCTTTGTATCCTCCATCAGTAAGTGTGGGATTGATGAGATACCGCCGGTGATCCTGAAATGCCCTATAGTGAGTCGTATTA
Rxfp1	ENSMUST00000078527.13	CGGCTCGCAGCGTGTAAACGAGGAGGAGGGTAATGATAGATTGGAGGTGTAGGGAGTAAAAGGGAAAATGTTGAGGTCCGTGAACTTTCTGGGATGTATTGAAGGAGGATCCGCCGGTGATCCTGAAATGCCCTATAGTGAGTCGTATTA
Rxfp1	ENSMUST00000078527.13	CGGCTCGCAGCGTGTAAACGGGGATGTATTGAAGGAGGATAGAATTATGTAAGTGGGCACTTGTAGGAGGTTGGAGGTGTAGGGAGTAAAAGGAGGAGGGTAATGATAGACCGCCGGTGATCCTGAAATGCCCTATAGTGAGTCGTATTA
Rxfp1	ENSMUST00000078527.13	CGGCTCGCAGCGTGTAAACGAGTGTGGGATTGATGAGATATTGGAGGTGTAGGGAGTAAAGCACTGTTTATCAGCCAATCCAATCCATTCGGGATGTATTGAAGGAGGATCCGCCGGTGATCCTGAAATGCCCTATAGTGAGTCGTATTA
Rxfp1	ENSMUST00000078527.13	CGGCTCGCAGCGTGTAAACGGGGATGTATTGAAGGAGGATATGAACACTCTCCATCCACGGCTGTGCGTGTTGGAGGTGTAGGGAGTAAAAGTGTGGGATTGATGAGATACCGCCGGTGATCCTGAAATGCCCTATAGTGAGTCGTATTA
Prlr	ENSMUST00000124470.8	CGGCTCGCAGCGTGTAAACGAGAGTGAGTAGTAGTGGAGTGGGTGGTTTAGTGTGTGTTTCGACATTTGTGGATTTCAGGTTTTCCAGGTTGAAAGGAATGGGTTGTGGTCCGCCGGTGATCCTGAAATGCCCTATAGTGAGTCGTATTA
Prlr	ENSMUST00000124470.8	CGGCTCGCAGCGTGTAAACGAGAGTGAGTAGTAGTGGAGTTGAAAGGAATGGGTTGTGGTGCTGAGGACAAGCAGCATGTAAGCAAGTGCATAGGAAATGGTGGTAGTGTCCGCCGGTGATCCTGAAATGCCCTATAGTGAGTCGTATTA
Prlr	ENSMUST00000124470.8	CGGCTCGCAGCGTGTAAACGGGGTGGTTTAGTGTGTGTTTATAGGAAATGGTGGTAGTGTCCAGGATGTTGTTATCCGTGACCCCAGATAAGAGTGAGTAGTAGTGGAGTCCGCCGGTGATCCTGAAATGCCCTATAGTGAGTCGTATTA
Prlr	ENSMUST00000124470.8	CGGCTCGCAGCGTGTAAACGTGAAAGGAATGGGTTGTGGTATAGGAAATGGTGGTAGTGTCACAGAAGTCAACTATTGGACGGATCACAGGGGTGGTTTAGTGTGTGTTTCCGCCGGTGATCCTGAAATGCCCTATAGTGAGTCGTATTA
Prlr	ENSMUST00000124470.8	CGGCTCGCAGCGTGTAAACGGGGTGGTTTAGTGTGTGTTTTGAAAGGAATGGGTTGTGGTGTGTCTGTGTGGAGAGTTAACAATTGGTTCAGAGTGAGTAGTAGTGGAGTCCGCCGGTGATCCTGAAATGCCCTATAGTGAGTCGTATTA
Prlr	ENSMUST00000124470.8	CGGCTCGCAGCGTGTAAACGGGGTGGTTTAGTGTGTGTTTAGAGTGAGTAGTAGTGGAGTTTGGCCATGGCCCCTGGGCCTTTCAACTACATAGGAAATGGTGGTAGTGTCCGCCGGTGATCCTGAAATGCCCTATAGTGAGTCGTATTA
Prlr	ENSMUST00000124470.8	CGGCTCGCAGCGTGTAAACGATAGGAAATGGTGGTAGTGTAGAGTGAAACAGGATGAGCACAGGAATGTGAGAGTGAGTAGTAGTGGAGTTGAAAGGAATGGGTTGTGGTCCGCCGGTGATCCTGAAATGCCCTATAGTGAGTCGTATTA
Prlr	ENSMUST00000124470.8	CGGCTCGCAGCGTGTAAACGGGGTGGTTTAGTGTGTGTTTTGAAAGGAATGGGTTGTGGTTCCACTGGAAATTGATACCGGCAGAGCTCAATAGGAAATGGTGGTAGTGTCCGCCGGTGATCCTGAAATGCCCTATAGTGAGTCGTATTA
Prlr	ENSMUST00000124470.8	CGGCTCGCAGCGTGTAAACGTGAAAGGAATGGGTTGTGGTGGGTGGTTTAGTGTGTGTTTAAAATGAGAACCAAGGGAGACCAAGGGGATAGAGTGAGTAGTAGTGGAGTCCGCCGGTGATCCTGAAATGCCCTATAGTGAGTCGTATTA
Prlr	ENSMUST00000124470.8	CGGCTCGCAGCGTGTAAACGATAGGAAATGGTGGTAGTGTTCTGGTCTAACTGATTTGGAGATCTGGATCTGAAAGGAATGGGTTGTGGTGGGTGGTTTAGTGTGTGTTTCCGCCGGTGATCCTGAAATGCCCTATAGTGAGTCGTATTA
Prlr	ENSMUST00000124470.8	CGGCTCGCAGCGTGTAAACGATAGGAAATGGTGGTAGTGTTGTGCTAGGCCATTTTGACTATTTCATGCCAGAGTGAGTAGTAGTGGAGTGGGTGGTTTAGTGTGTGTTTCCGCCGGTGATCCTGAAATGCCCTATAGTGAGTCGTATTA
Prlr	ENSMUST00000124470.8	CGGCTCGCAGCGTGTAAACGATAGGAAATGGTGGTAGTGTTGAAAGGAATGGGTTGTGGTAATGGCTGTCATAGCTTCCATGACCAGAGTAGAGTGAGTAGTAGTGGAGTCCGCCGGTGATCCTGAAATGCCCTATAGTGAGTCGTATTA
Prlr	ENSMUST00000124470.8	CGGCTCGCAGCGTGTAAACGGGGTGGTTTAGTGTGTGTTTTGAAAGGAATGGGTTGTGGTCATAGATGCTATGGTCCAATGGAGACCCAAATAGGAAATGGTGGTAGTGTCCGCCGGTGATCCTGAAATGCCCTATAGTGAGTCGTATTA
Prlr	ENSMUST00000124470.8	CGGCTCGCAGCGTGTAAACGAGAGTGAGTAGTAGTGGAGTGATTTTAGCCTCTGCTCTGCCGTCGCCAGCGGGTGGTTTAGTGTGTGTTTATAGGAAATGGTGGTAGTGTCCGCCGGTGATCCTGAAATGCCCTATAGTGAGTCGTATTA
Prlr	ENSMUST00000124470.8	CGGCTCGCAGCGTGTAAACGAGAGTGAGTAGTAGTGGAGTAACTGTCCATGTTGTCCCTACAAAGTGGATTGAAAGGAATGGGTTGTGGTGGGTGGTTTAGTGTGTGTTTCCGCCGGTGATCCTGAAATGCCCTATAGTGAGTCGTATTA
Prlr	ENSMUST00000124470.8	CGGCTCGCAGCGTGTAAACGATAGGAAATGGTGGTAGTGTTGAAAGGAATGGGTTGTGGTCCAGTTTTTACATCAGTTATGGTAGGTGGCAGAGTGAGTAGTAGTGGAGTCCGCCGGTGATCCTGAAATGCCCTATAGTGAGTCGTATTA
Prlr	ENSMUST00000124470.8	CGGCTCGCAGCGTGTAAACGATAGGAAATGGTGGTAGTGTTAGAGAAAACTGCTTCTTCTTCAGCTTGCGAGAGTGAGTAGTAGTGGAGTGGGTGGTTTAGTGTGTGTTTCCGCCGGTGATCCTGAAATGCCCTATAGTGAGTCGTATTA
Prlr	ENSMUST00000124470.8	CGGCTCGCAGCGTGTAAACGGGGTGGTTTAGTGTGTGTTTAGAGTGAGTAGTAGTGGAGTATACCAGGGATTGAGCACTTCTTGCAAAGATGAAAGGAATGGGTTGTGGTCCGCCGGTGATCCTGAAATGCCCTATAGTGAGTCGTATTA
Prlr	ENSMUST00000124470.8	CGGCTCGCAGCGTGTAAACGGGGTGGTTTAGTGTGTGTTTATAGGAAATGGTGGTAGTGTTAGATTCACTGACCCTCTTGGAGGTTGTGTTGAAAGGAATGGGTTGTGGTCCGCCGGTGATCCTGAAATGCCCTATAGTGAGTCGTATTA
Prlr	ENSMUST00000124470.8	CGGCTCGCAGCGTGTAAACGAGAGTGAGTAGTAGTGGAGTAGATGACAGCAGAGAGAACGGCCACAATGAATAGGAAATGGTGGTAGTGTTGAAAGGAATGGGTTGTGGTCCGCCGGTGATCCTGAAATGCCCTATAGTGAGTCGTATTA
Prlr	ENSMUST00000124470.8	CGGCTCGCAGCGTGTAAACGTGAAAGGAATGGGTTGTGGTTTCCAGCTAGCTTGCACACATCGGCAATGCGGGTGGTTTAGTGTGTGTTTAGAGTGAGTAGTAGTGGAGTCCGCCGGTGATCCTGAAATGCCCTATAGTGAGTCGTATTA
Prlr	ENSMUST00000124470.8	CGGCTCGCAGCGTGTAAACGAGAGTGAGTAGTAGTGGAGTGGGTGGTTTAGTGTGTGTTTATCTCTTGCTCAAATGAAGCAAGGAACACGATAGGAAATGGTGGTAGTGTCCGCCGGTGATCCTGAAATGCCCTATAGTGAGTCGTATTA
Prlr	ENSMUST00000124470.8	CGGCTCGCAGCGTGTAAACGTGAAAGGAATGGGTTGTGGTTCAGGCTGGCCCTTCTTCTTGCTACAGGCAGGGTGGTTTAGTGTGTGTTTATAGGAAATGGTGGTAGTGTCCGCCGGTGATCCTGAAATGCCCTATAGTGAGTCGTATTA
Prlr	ENSMUST00000124470.8	CGGCTCGCAGCGTGTAAACGTGAAAGGAATGGGTTGTGGTAGAGTGAGTAGTAGTGGAGTGTCAGAAGTGGGGGGAAAGTCTTGGCACCCATAGGAAATGGTGGTAGTGTCCGCCGGTGATCCTGAAATGCCCTATAGTGAGTCGTATTA
Prlr	ENSMUST00000124470.8	CGGCTCGCAGCGTGTAAACGAGAGTGAGTAGTAGTGGAGTGGGTGGTTTAGTGTGTGTTTGGAGTGCATGAAGCACGTAGGATCCAGGTAATAGGAAATGGTGGTAGTGTCCGCCGGTGATCCTGAAATGCCCTATAGTGAGTCGTATTA
Prlr	ENSMUST00000124470.8	CGGCTCGCAGCGTGTAAACGAGAGTGAGTAGTAGTGGAGTTGAGCATGGCTAAAGACTTGTGTCTCATCTTGAAAGGAATGGGTTGTGGTATAGGAAATGGTGGTAGTGTCCGCCGGTGATCCTGAAATGCCCTATAGTGAGTCGTATTA
Prlr	ENSMUST00000124470.8	CGGCTCGCAGCGTGTAAACGGGGTGGTTTAGTGTGTGTTTTGAAAGGAATGGGTTGTGGTTTTGAAGGAAGGCCATTAGGATGTGGAAGGATAGGAAATGGTGGTAGTGTCCGCCGGTGATCCTGAAATGCCCTATAGTGAGTCGTATTA
Prlr	ENSMUST00000124470.8	CGGCTCGCAGCGTGTAAACGGGGTGGTTTAGTGTGTGTTTGCTTCCCATTTCGTTCGTGGCATTTACTGTTGAAAGGAATGGGTTGTGGTAGAGTGAGTAGTAGTGGAGTCCGCCGGTGATCCTGAAATGCCCTATAGTGAGTCGTATTA
Prlr	ENSMUST00000124470.8	CGGCTCGCAGCGTGTAAACGATAGGAAATGGTGGTAGTGTAGAGTGAGTAGTAGTGGAGTCAAATCACCTTAAGAAAACACTGGGGGCATGGGTGGTTTAGTGTGTGTTTCCGCCGGTGATCCTGAAATGCCCTATAGTGAGTCGTATTA
Prlr	ENSMUST00000124470.8	CGGCTCGCAGCGTGTAAACGGGGTGGTTTAGTGTGTGTTTTAGGTGGAGGACCATGTGTGGGACTTTGGGATAGGAAATGGTGGTAGTGTTGAAAGGAATGGGTTGTGGTCCGCCGGTGATCCTGAAATGCCCTATAGTGAGTCGTATTA
Prlr	ENSMUST00000124470.8	CGGCTCGCAGCGTGTAAACGAGAGTGAGTAGTAGTGGAGTATAGGAAATGGTGGTAGTGTCTCTGCTTTGTCCAAGAAAGAGTCCAGTGTTGAAAGGAATGGGTTGTGGTCCGCCGGTGATCCTGAAATGCCCTATAGTGAGTCGTATTA
Prlr	ENSMUST00000124470.8	CGGCTCGCAGCGTGTAAACGGGGTGGTTTAGTGTGTGTTTGGCTGATTCCTCAAGCAAAGCTGTGTTCTGTGAAAGGAATGGGTTGTGGTAGAGTGAGTAGTAGTGGAGTCCGCCGGTGATCCTGAAATGCCCTATAGTGAGTCGTATTA
Prlr	ENSMUST00000124470.8	CGGCTCGCAGCGTGTAAACGATAGGAAATGGTGGTAGTGTCGTGTGGAGGAGTGAAGTAGTGTTTTTCTTGGGTGGTTTAGTGTGTGTTTAGAGTGAGTAGTAGTGGAGTCCGCCGGTGATCCTGAAATGCCCTATAGTGAGTCGTATTA
Prlr	ENSMUST00000124470.8	CGGCTCGCAGCGTGTAAACGGGGTGGTTTAGTGTGTGTTTATAGGAAATGGTGGTAGTGTCCATCAGGACAAACTTTAACCTGGAGTTCATGAAAGGAATGGGTTGTGGTCCGCCGGTGATCCTGAAATGCCCTATAGTGAGTCGTATTA
Prlr	ENSMUST00000124470.8	CGGCTCGCAGCGTGTAAACGAGAGTGAGTAGTAGTGGAGTGGGTGGTTTAGTGTGTGTTTACTACTTTTCCATCTGGGTGAAGAGCTTCATGAAAGGAATGGGTTGTGGTCCGCCGGTGATCCTGAAATGCCCTATAGTGAGTCGTATTA
Prlr	ENSMUST00000124470.8	CGGCTCGCAGCGTGTAAACGATAGGAAATGGTGGTAGTGTCTGAGTTGGGTATTTCAGCTATAGTGACCAAGAGTGAGTAGTAGTGGAGTTGAAAGGAATGGGTTGTGGTCCGCCGGTGATCCTGAAATGCCCTATAGTGAGTCGTATTA
Prlr	ENSMUST00000124470.8	CGGCTCGCAGCGTGTAAACGGGGTGGTTTAGTGTGTGTTTGCTCCCTTCAGGGTTCATGTGCAAAACATCTGAAAGGAATGGGTTGTGGTAGAGTGAGTAGTAGTGGAGTCCGCCGGTGATCCTGAAATGCCCTATAGTGAGTCGTATTA
Prlr	ENSMUST00000124470.8	CGGCTCGCAGCGTGTAAACGTGAAAGGAATGGGTTGTGGTAGAGTGAGTAGTAGTGGAGTGCAGACCACATTACTTCATGACTCTGTAGTATAGGAAATGGTGGTAGTGTCCGCCGGTGATCCTGAAATGCCCTATAGTGAGTCGTATTA
Prlr	ENSMUST00000124470.8	CGGCTCGCAGCGTGTAAACGATAGGAAATGGTGGTAGTGTCACAAAAGCAAGTCTCAAGGTGCAGAGAACGGGTGGTTTAGTGTGTGTTTTGAAAGGAATGGGTTGTGGTCCGCCGGTGATCCTGAAATGCCCTATAGTGAGTCGTATTA
Prlr	ENSMUST00000124470.8	CGGCTCGCAGCGTGTAAACGGGGTGGTTTAGTGTGTGTTTATAGGAAATGGTGGTAGTGTTCTCCACGTAATCTGGGGGTTTAGCATAGAAGAGTGAGTAGTAGTGGAGTCCGCCGGTGATCCTGAAATGCCCTATAGTGAGTCGTATTA
Prlr	ENSMUST00000124470.8	CGGCTCGCAGCGTGTAAACGAGAGTGAGTAGTAGTGGAGTAGCAGGCCCTGGAAAGAGGGGCTGAAAAGGTGAAAGGAATGGGTTGTGGTGGGTGGTTTAGTGTGTGTTTCCGCCGGTGATCCTGAAATGCCCTATAGTGAGTCGTATTA
Prlr	ENSMUST00000124470.8	CGGCTCGCAGCGTGTAAACGGGGTGGTTTAGTGTGTGTTTACAACCCCCCATTTGCAAAATGTGCACAGAATAGGAAATGGTGGTAGTGTTGAAAGGAATGGGTTGTGGTCCGCCGGTGATCCTGAAATGCCCTATAGTGAGTCGTATTA
Prlr	ENSMUST00000124470.8	CGGCTCGCAGCGTGTAAACGGGGTGGTTTAGTGTGTGTTTACTGCTTGCTAAAGAAACAGGAATTGGGGCAGAGTGAGTAGTAGTGGAGTATAGGAAATGGTGGTAGTGTCCGCCGGTGATCCTGAAATGCCCTATAGTGAGTCGTATTA
Prlr	ENSMUST00000124470.8	CGGCTCGCAGCGTGTAAACGATAGGAAATGGTGGTAGTGTAGAGTGAGTAGTAGTGGAGTAAAGAGGAGTGTAAAGGCTTAGCCATCAGTTGAAAGGAATGGGTTGTGGTCCGCCGGTGATCCTGAAATGCCCTATAGTGAGTCGTATTA
Prlr	ENSMUST00000124470.8	CGGCTCGCAGCGTGTAAACGTGAAAGGAATGGGTTGTGGTTCGTTAGTCTTGGGGGAATCGCTTTTTTCTAGAGTGAGTAGTAGTGGAGTATAGGAAATGGTGGTAGTGTCCGCCGGTGATCCTGAAATGCCCTATAGTGAGTCGTATTA
Prlr	ENSMUST00000124470.8	CGGCTCGCAGCGTGTAAACGTGAAAGGAATGGGTTGTGGTATAGGAAATGGTGGTAGTGTTTAGTAGCAGTAACATGCCCAGAGCTGGACGGGTGGTTTAGTGTGTGTTTCCGCCGGTGATCCTGAAATGCCCTATAGTGAGTCGTATTA
Prlr	ENSMUST00000124470.8	CGGCTCGCAGCGTGTAAACGATAGGAAATGGTGGTAGTGTTGGAAAGTCTTGAATTACAGGCTCCTGGGTAGAGTGAGTAGTAGTGGAGTGGGTGGTTTAGTGTGTGTTTCCGCCGGTGATCCTGAAATGCCCTATAGTGAGTCGTATTA
Prlr	ENSMUST00000124470.8	CGGCTCGCAGCGTGTAAACGGGGTGGTTTAGTGTGTGTTTAGAGTGAGTAGTAGTGGAGTCCACACAGTTGTGTCTTTCAAGGTGAAGTCTGAAAGGAATGGGTTGTGGTCCGCCGGTGATCCTGAAATGCCCTATAGTGAGTCGTATTA
Prlr	ENSMUST00000124470.8	CGGCTCGCAGCGTGTAAACGATAGGAAATGGTGGTAGTGTTTTGCTTTGAACTTTCCCAGGAAGCCTGCCAGAGTGAGTAGTAGTGGAGTGGGTGGTTTAGTGTGTGTTTCCGCCGGTGATCCTGAAATGCCCTATAGTGAGTCGTATTA
Prlr	ENSMUST00000124470.8	CGGCTCGCAGCGTGTAAACGATAGGAAATGGTGGTAGTGTGCCTCTTCGGGGCCAGGCATACAATTCAGTTGAAAGGAATGGGTTGTGGTGGGTGGTTTAGTGTGTGTTTCCGCCGGTGATCCTGAAATGCCCTATAGTGAGTCGTATTA
Prlr	ENSMUST00000124470.8	CGGCTCGCAGCGTGTAAACGGGGTGGTTTAGTGTGTGTTTTACTGGTTTCAGGAACCCCAGGGTTTTCTGAGAGTGAGTAGTAGTGGAGTTGAAAGGAATGGGTTGTGGTCCGCCGGTGATCCTGAAATGCCCTATAGTGAGTCGTATTA
Prlr	ENSMUST00000124470.8	CGGCTCGCAGCGTGTAAACGATAGGAAATGGTGGTAGTGTTGAAAGGAATGGGTTGTGGTAGCTGTTGGAAAGAGGCAAATGCTGAACACAGAGTGAGTAGTAGTGGAGTCCGCCGGTGATCCTGAAATGCCCTATAGTGAGTCGTATTA
Prlr	ENSMUST00000124470.8	CGGCTCGCAGCGTGTAAACGGGGTGGTTTAGTGTGTGTTTAGAGTGAGTAGTAGTGGAGTTTGTGTTTGATGACCTGTGAAGTGGATCTCTGAAAGGAATGGGTTGTGGTCCGCCGGTGATCCTGAAATGCCCTATAGTGAGTCGTATTA
Prlr	ENSMUST00000124470.8	CGGCTCGCAGCGTGTAAACGAGAGTGAGTAGTAGTGGAGTGGGTGGTTTAGTGTGTGTTTCTGTAAACACACTAGCATCCCAAGTCAGTTATAGGAAATGGTGGTAGTGTCCGCCGGTGATCCTGAAATGCCCTATAGTGAGTCGTATTA
Prlr	ENSMUST00000124470.8	CGGCTCGCAGCGTGTAAACGTGAAAGGAATGGGTTGTGGTAGTCAACATCTACTCATCAAGACATCCCAGATAGGAAATGGTGGTAGTGTAGAGTGAGTAGTAGTGGAGTCCGCCGGTGATCCTGAAATGCCCTATAGTGAGTCGTATTA
Prlr	ENSMUST00000124470.8	CGGCTCGCAGCGTGTAAACGGGGTGGTTTAGTGTGTGTTTTGGCACCATCCCTCAAGAATAGTAAGCGATATAGGAAATGGTGGTAGTGTTGAAAGGAATGGGTTGTGGTCCGCCGGTGATCCTGAAATGCCCTATAGTGAGTCGTATTA
Prlr	ENSMUST00000124470.8	CGGCTCGCAGCGTGTAAACGATAGGAAATGGTGGTAGTGTGGGTGGTTTAGTGTGTGTTTAAGCTTTGGCTGCTTGCATTTGTAGTTCTGAGAGTGAGTAGTAGTGGAGTCCGCCGGTGATCCTGAAATGCCCTATAGTGAGTCGTATTA
Prlr	ENSMUST00000124470.8	CGGCTCGCAGCGTGTAAACGAGAGTGAGTAGTAGTGGAGTCCAGGATTCCACCAGCAGGTGAATGTTTCCATAGGAAATGGTGGTAGTGTTGAAAGGAATGGGTTGTGGTCCGCCGGTGATCCTGAAATGCCCTATAGTGAGTCGTATTA
Prlr	ENSMUST00000124470.8	CGGCTCGCAGCGTGTAAACGTGAAAGGAATGGGTTGTGGTACTTCCAAGAACTCCACCAGCAAGTCCTCAGGGTGGTTTAGTGTGTGTTTATAGGAAATGGTGGTAGTGTCCGCCGGTGATCCTGAAATGCCCTATAGTGAGTCGTATTA
Prlr	ENSMUST00000124470.8	CGGCTCGCAGCGTGTAAACGTGAAAGGAATGGGTTGTGGTGGGTGGTTTAGTGTGTGTTTTGAGCACAGCCTGTGCCAAGATCTTGCAAAAGAGTGAGTAGTAGTGGAGTCCGCCGGTGATCCTGAAATGCCCTATAGTGAGTCGTATTA
Prlr	ENSMUST00000124470.8	CGGCTCGCAGCGTGTAAACGATAGGAAATGGTGGTAGTGTGGTTCCGAGGAGGCTCTGGTTCAACAATGTAGAGTGAGTAGTAGTGGAGTTGAAAGGAATGGGTTGTGGTCCGCCGGTGATCCTGAAATGCCCTATAGTGAGTCGTATTA
Prlr	ENSMUST00000124470.8	CGGCTCGCAGCGTGTAAACGGGGTGGTTTAGTGTGTGTTTATAGGAAATGGTGGTAGTGTATTTTGGGGATTTGGGGTGGGAGGAATATTTGAAAGGAATGGGTTGTGGTCCGCCGGTGATCCTGAAATGCCCTATAGTGAGTCGTATTA
Prlr	ENSMUST00000124470.8	CGGCTCGCAGCGTGTAAACGAGAGTGAGTAGTAGTGGAGTCTCCCCTCCTTTTTTTGGTCATCTCTCCATTGAAAGGAATGGGTTGTGGTGGGTGGTTTAGTGTGTGTTTCCGCCGGTGATCCTGAAATGCCCTATAGTGAGTCGTATTA
Prlr	ENSMUST00000124470.8	CGGCTCGCAGCGTGTAAACGAGAGTGAGTAGTAGTGGAGTTACTTTGCATTCCTCAGTGGGCAATGGGTTGGGTGGTTTAGTGTGTGTTTATAGGAAATGGTGGTAGTGTCCGCCGGTGATCCTGAAATGCCCTATAGTGAGTCGTATTA
Prlr	ENSMUST00000124470.8	CGGCTCGCAGCGTGTAAACGGGGTGGTTTAGTGTGTGTTTAGAGTGAGTAGTAGTGGAGTTTGGCAAAGAAGGTTTAGCTTGCATTGGCTATAGGAAATGGTGGTAGTGTCCGCCGGTGATCCTGAAATGCCCTATAGTGAGTCGTATTA
Prlr	ENSMUST00000124470.8	CGGCTCGCAGCGTGTAAACGATAGGAAATGGTGGTAGTGTACCCAGGTGTCTCAACTCCTAGTGTGCCTTTGAAAGGAATGGGTTGTGGTAGAGTGAGTAGTAGTGGAGTCCGCCGGTGATCCTGAAATGCCCTATAGTGAGTCGTATTA
Prlr	ENSMUST00000124470.8	CGGCTCGCAGCGTGTAAACGTGAAAGGAATGGGTTGTGGTGGGTGGTTTAGTGTGTGTTTGGCCCCTTCTTGCACAGCCACTTCTTCCTCAGAGTGAGTAGTAGTGGAGTCCGCCGGTGATCCTGAAATGCCCTATAGTGAGTCGTATTA
Prlr	ENSMUST00000124470.8	CGGCTCGCAGCGTGTAAACGATAGGAAATGGTGGTAGTGTGGGTGGTTTAGTGTGTGTTTAGGAGCGAGGTAGTGGCAGCTCTGGAGACATGAAAGGAATGGGTTGTGGTCCGCCGGTGATCCTGAAATGCCCTATAGTGAGTCGTATTA
Prlr	ENSMUST00000124470.8	CGGCTCGCAGCGTGTAAACGAGAGTGAGTAGTAGTGGAGTGGGTGGTTTAGTGTGTGTTTTCCTTTTATTTTTGGCCCCGGAACTGGTGGTGAAAGGAATGGGTTGTGGTCCGCCGGTGATCCTGAAATGCCCTATAGTGAGTCGTATTA
Prlr	ENSMUST00000124470.8	CGGCTCGCAGCGTGTAAACGTGAAAGGAATGGGTTGTGGTATAGGAAATGGTGGTAGTGTGTTCATGGTGGTTTGGGAGACTCTTCCATAGGGTGGTTTAGTGTGTGTTTCCGCCGGTGATCCTGAAATGCCCTATAGTGAGTCGTATTA
Prlr	ENSMUST00000124470.8	CGGCTCGCAGCGTGTAAACGATAGGAAATGGTGGTAGTGTAGAGTGAGTAGTAGTGGAGTCCTACCAGAATCAGTATTGTGCTTGAGCCAGGGTGGTTTAGTGTGTGTTTCCGCCGGTGATCCTGAAATGCCCTATAGTGAGTCGTATTA
Prlr	ENSMUST00000124470.8	CGGCTCGCAGCGTGTAAACGAGAGTGAGTAGTAGTGGAGTTGAAAGGAATGGGTTGTGGTAACTCGAGATAGAAGGAATTGGCGTGAACAATAGGAAATGGTGGTAGTGTCCGCCGGTGATCCTGAAATGCCCTATAGTGAGTCGTATTA
Prlr	ENSMUST00000124470.8	CGGCTCGCAGCGTGTAAACGAGAGTGAGTAGTAGTGGAGTGGGTGGTTTAGTGTGTGTTTCTCCTGGCCCCATCTACTCCAGTATCCATGTGAAAGGAATGGGTTGTGGTCCGCCGGTGATCCTGAAATGCCCTATAGTGAGTCGTATTA
Prlr	ENSMUST00000124470.8	CGGCTCGCAGCGTGTAAACGGGGTGGTTTAGTGTGTGTTTATAGGAAATGGTGGTAGTGTTGGGTCATTAAGGTACAGGGACGGATGTAAAGAGTGAGTAGTAGTGGAGTCCGCCGGTGATCCTGAAATGCCCTATAGTGAGTCGTATTA
Prlr	ENSMUST00000124470.8	CGGCTCGCAGCGTGTAAACGATAGGAAATGGTGGTAGTGTTGAAAGGAATGGGTTGTGGTTGGAGGGTTAACCTACAAGAGGGGAAACAAAGAGTGAGTAGTAGTGGAGTCCGCCGGTGATCCTGAAATGCCCTATAGTGAGTCGTATTA
Prlr	ENSMUST00000124470.8	CGGCTCGCAGCGTGTAAACGTGAAAGGAATGGGTTGTGGTAGAGAAGCGTTCTTTAGTTCTGCTGGAGAGATAGGAAATGGTGGTAGTGTGGGTGGTTTAGTGTGTGTTTCCGCCGGTGATCCTGAAATGCCCTATAGTGAGTCGTATTA
Prlr	ENSMUST00000124470.8	CGGCTCGCAGCGTGTAAACGTGAAAGGAATGGGTTGTGGTGGGTGGTTTAGTGTGTGTTTTTGAAGTTGCTAAGGGCAGGCTGGGTCATTAGAGTGAGTAGTAGTGGAGTCCGCCGGTGATCCTGAAATGCCCTATAGTGAGTCGTATTA
Prlr	ENSMUST00000124470.8	CGGCTCGCAGCGTGTAAACGGGGTGGTTTAGTGTGTGTTTAGAGTGAGTAGTAGTGGAGTGGTGTGTGGGTTTAACACCTTGACCCGGATATAGGAAATGGTGGTAGTGTCCGCCGGTGATCCTGAAATGCCCTATAGTGAGTCGTATTA
Prlr	ENSMUST00000124470.8	CGGCTCGCAGCGTGTAAACGATAGGAAATGGTGGTAGTGTTGGCATTGCTGATGGTAAGTTGTGCTCATAGGGTGGTTTAGTGTGTGTTTTGAAAGGAATGGGTTGTGGTCCGCCGGTGATCCTGAAATGCCCTATAGTGAGTCGTATTA
Prlr	ENSMUST00000124470.8	CGGCTCGCAGCGTGTAAACGATAGGAAATGGTGGTAGTGTACAGAAGTTTGAGGCTGTTGGCTCCATGTATGAAAGGAATGGGTTGTGGTAGAGTGAGTAGTAGTGGAGTCCGCCGGTGATCCTGAAATGCCCTATAGTGAGTCGTATTA
Prlr	ENSMUST00000124470.8	CGGCTCGCAGCGTGTAAACGATAGGAAATGGTGGTAGTGTGGGTGGTTTAGTGTGTGTTTCATTTTCATGGCATTTCCAGCCTGTCCGTCTGAAAGGAATGGGTTGTGGTCCGCCGGTGATCCTGAAATGCCCTATAGTGAGTCGTATTA
Prlr	ENSMUST00000124470.8	CGGCTCGCAGCGTGTAAACGAGAGTGAGTAGTAGTGGAGTATAGGAAATGGTGGTAGTGTACAAAGTCAGATCTCTGTCTTGGAAACCCTTGAAAGGAATGGGTTGTGGTCCGCCGGTGATCCTGAAATGCCCTATAGTGAGTCGTATTA
Prlr	ENSMUST00000124470.8	CGGCTCGCAGCGTGTAAACGGGGTGGTTTAGTGTGTGTTTCTGCCATTTGTGTCCTAAAGTTCCATCAGCTGAAAGGAATGGGTTGTGGTAGAGTGAGTAGTAGTGGAGTCCGCCGGTGATCCTGAAATGCCCTATAGTGAGTCGTATTA
Prlr	ENSMUST00000124470.8	CGGCTCGCAGCGTGTAAACGGGGTGGTTTAGTGTGTGTTTCTGCCCAGTTGGAGTCTGCAGTTGCTTGAGAGAGTGAGTAGTAGTGGAGTATAGGAAATGGTGGTAGTGTCCGCCGGTGATCCTGAAATGCCCTATAGTGAGTCGTATTA
Prlr	ENSMUST00000124470.8	CGGCTCGCAGCGTGTAAACGGGGTGGTTTAGTGTGTGTTTCTGGTGGTTTTCTCTCTGCTTGGGGAGTAAAGAGTGAGTAGTAGTGGAGTATAGGAAATGGTGGTAGTGTCCGCCGGTGATCCTGAAATGCCCTATAGTGAGTCGTATTA
Prlr	ENSMUST00000124470.8	CGGCTCGCAGCGTGTAAACGATAGGAAATGGTGGTAGTGTTGAAAGGAATGGGTTGTGGTTTCAGTGACAGGTAAAGCTGTTTCCTGAGCGGGTGGTTTAGTGTGTGTTTCCGCCGGTGATCCTGAAATGCCCTATAGTGAGTCGTATTA
Prlr	ENSMUST00000124470.8	CGGCTCGCAGCGTGTAAACGATAGGAAATGGTGGTAGTGTAGAGTGAGTAGTAGTGGAGTCTGAGGGCATGTGCATGTTGGGTGGAATGCTGAAAGGAATGGGTTGTGGTCCGCCGGTGATCCTGAAATGCCCTATAGTGAGTCGTATTA
Prlr	ENSMUST00000124470.8	CGGCTCGCAGCGTGTAAACGTGAAAGGAATGGGTTGTGGTGAGTCCCTTTACTCATTGACCAGACTGTATAGAGTGAGTAGTAGTGGAGTGGGTGGTTTAGTGTGTGTTTCCGCCGGTGATCCTGAAATGCCCTATAGTGAGTCGTATTA
Prlr	ENSMUST00000124470.8	CGGCTCGCAGCGTGTAAACGGGGTGGTTTAGTGTGTGTTTGGGGGGCATAATTTGACCATAACTGATAAGTGAAAGGAATGGGTTGTGGTATAGGAAATGGTGGTAGTGTCCGCCGGTGATCCTGAAATGCCCTATAGTGAGTCGTATTA
Prlr	ENSMUST00000124470.8	CGGCTCGCAGCGTGTAAACGAGAGTGAGTAGTAGTGGAGTATGAATTCCAAGGAGATGCTGACGTTCGTTTGAAAGGAATGGGTTGTGGTATAGGAAATGGTGGTAGTGTCCGCCGGTGATCCTGAAATGCCCTATAGTGAGTCGTATTA
Prlr	ENSMUST00000124470.8	CGGCTCGCAGCGTGTAAACGAGAGTGAGTAGTAGTGGAGTCAGATTGGTTCTGTTCAAGCGATGGTGGAAGGGTGGTTTAGTGTGTGTTTTGAAAGGAATGGGTTGTGGTCCGCCGGTGATCCTGAAATGCCCTATAGTGAGTCGTATTA
Prlr	ENSMUST00000124470.8	CGGCTCGCAGCGTGTAAACGATAGGAAATGGTGGTAGTGTCTCCAATCACGCCCAGACTCAGGCAAAATGAGAGTGAGTAGTAGTGGAGTGGGTGGTTTAGTGTGTGTTTCCGCCGGTGATCCTGAAATGCCCTATAGTGAGTCGTATTA
Scg2	ENSMUST00000049972.6	CGGCTCGCAGCGTGTAAACGTTGGAGGTGTAGGGAGTAAACTCTTCAGCTGGTTGGTATTCAGGAGCTCATGTGATGGAAGTTAGAGGGTGGGTGGTTTAGTGTGTGTTTCCGCCGGTGATCCTGAAATGCCCTATAGTGAGTCGTATTA
Scg2	ENSMUST00000049972.6	CGGCTCGCAGCGTGTAAACGGGGTGGTTTAGTGTGTGTTTAGCTGGTTTCGCTGGAAGGAAGCTGCTTCGAGGTTAGGTTGAGAATAGGATGTGATGGAAGTTAGAGGGTCCGCCGGTGATCCTGAAATGCCCTATAGTGAGTCGTATTA
Scg2	ENSMUST00000049972.6	CGGCTCGCAGCGTGTAAACGAGGTTAGGTTGAGAATAGGATTGGAGGTGTAGGGAGTAAATATTATGTGGAAGGCTCCAAGCATGCTCCTTGTGATGGAAGTTAGAGGGTCCGCCGGTGATCCTGAAATGCCCTATAGTGAGTCGTATTA
Scg2	ENSMUST00000049972.6	CGGCTCGCAGCGTGTAAACGAGGTTAGGTTGAGAATAGGATCTGGGATGTCATCTAGGTCAACAGCAAGCGGGTGGTTTAGTGTGTGTTTTTGGAGGTGTAGGGAGTAAACCGCCGGTGATCCTGAAATGCCCTATAGTGAGTCGTATTA
Scg2	ENSMUST00000049972.6	CGGCTCGCAGCGTGTAAACGTTGGAGGTGTAGGGAGTAAAAGGTTAGGTTGAGAATAGGAGGAAACTTTTGGACATTCTCCAATCTGAGGTGTGATGGAAGTTAGAGGGTCCGCCGGTGATCCTGAAATGCCCTATAGTGAGTCGTATTA
Scg2	ENSMUST00000049972.6	CGGCTCGCAGCGTGTAAACGAGGTTAGGTTGAGAATAGGAATAGTCATCAGGCGTGTCCACTGGGAAGTTGGGTGGTTTAGTGTGTGTTTTGTGATGGAAGTTAGAGGGTCCGCCGGTGATCCTGAAATGCCCTATAGTGAGTCGTATTA
Scg2	ENSMUST00000049972.6	CGGCTCGCAGCGTGTAAACGTTGGAGGTGTAGGGAGTAAAGCCCACAGCATTCACTAACCTTCTCAGGTAGGGTGGTTTAGTGTGTGTTTTGTGATGGAAGTTAGAGGGTCCGCCGGTGATCCTGAAATGCCCTATAGTGAGTCGTATTA
Scg2	ENSMUST00000049972.6	CGGCTCGCAGCGTGTAAACGTTGGAGGTGTAGGGAGTAAACTTAAGAGAAATGTAGGGGGCTTACTTGGGTGTGATGGAAGTTAGAGGGTAGGTTAGGTTGAGAATAGGACCGCCGGTGATCCTGAAATGCCCTATAGTGAGTCGTATTA
Scg2	ENSMUST00000049972.6	CGGCTCGCAGCGTGTAAACGGGGTGGTTTAGTGTGTGTTTTGTGATGGAAGTTAGAGGGTAACCCTCTCACGCTTCTGGTTGCTTGGCCCTTGGAGGTGTAGGGAGTAAACCGCCGGTGATCCTGAAATGCCCTATAGTGAGTCGTATTA
Scg2	ENSMUST00000049972.6	CGGCTCGCAGCGTGTAAACGTTGGAGGTGTAGGGAGTAAATGGGGTGTGTATTGTTCCTCGACTATTTCAGGGTGGTTTAGTGTGTGTTTAGGTTAGGTTGAGAATAGGACCGCCGGTGATCCTGAAATGCCCTATAGTGAGTCGTATTA
Scg2	ENSMUST00000049972.6	CGGCTCGCAGCGTGTAAACGAGGTTAGGTTGAGAATAGGACTGCTTTCAACATCAGGGATCCAGGCTACTGGGTGGTTTAGTGTGTGTTTTGTGATGGAAGTTAGAGGGTCCGCCGGTGATCCTGAAATGCCCTATAGTGAGTCGTATTA
Scg2	ENSMUST00000049972.6	CGGCTCGCAGCGTGTAAACGTTGGAGGTGTAGGGAGTAAAGGCCTCTACCATACCACGACCAGGTGCCTTAGGTTAGGTTGAGAATAGGATGTGATGGAAGTTAGAGGGTCCGCCGGTGATCCTGAAATGCCCTATAGTGAGTCGTATTA
Scg2	ENSMUST00000049972.6	CGGCTCGCAGCGTGTAAACGGGGTGGTTTAGTGTGTGTTTTTGGAGGTGTAGGGAGTAAATGTCTCTCACCTCTTCCTGGGTTTGAGTCTAGGTTAGGTTGAGAATAGGACCGCCGGTGATCCTGAAATGCCCTATAGTGAGTCGTATTA
Scg2	ENSMUST00000049972.6	CGGCTCGCAGCGTGTAAACGTTGGAGGTGTAGGGAGTAAAGGGTGGTTTAGTGTGTGTTTGCATCCCTTGAGCTCTCTGCCAAGTGGCTTTGTGATGGAAGTTAGAGGGTCCGCCGGTGATCCTGAAATGCCCTATAGTGAGTCGTATTA
Scg2	ENSMUST00000049972.6	CGGCTCGCAGCGTGTAAACGGGGTGGTTTAGTGTGTGTTTTGTGATGGAAGTTAGAGGGTACTCTCTCTCCGGTTTTCTTCATCTGGGAGAGGTTAGGTTGAGAATAGGACCGCCGGTGATCCTGAAATGCCCTATAGTGAGTCGTATTA
Scg2	ENSMUST00000049972.6	CGGCTCGCAGCGTGTAAACGAGGTTAGGTTGAGAATAGGACCACACACAACGTAACAGCTCAGAATAAGTTTGGAGGTGTAGGGAGTAAATGTGATGGAAGTTAGAGGGTCCGCCGGTGATCCTGAAATGCCCTATAGTGAGTCGTATTA
Scg2	ENSMUST00000049972.6	CGGCTCGCAGCGTGTAAACGGGGTGGTTTAGTGTGTGTTTGCCTGCTCGAGCTGCTCTTCTTCTTGGAGGTTGGAGGTGTAGGGAGTAAATGTGATGGAAGTTAGAGGGTCCGCCGGTGATCCTGAAATGCCCTATAGTGAGTCGTATTA
Scg2	ENSMUST00000049972.6	CGGCTCGCAGCGTGTAAACGGGGTGGTTTAGTGTGTGTTTAAATGTCCTCGACACTCAGCCCATCAGGCAAGGTTAGGTTGAGAATAGGATGTGATGGAAGTTAGAGGGTCCGCCGGTGATCCTGAAATGCCCTATAGTGAGTCGTATTA
Scg2	ENSMUST00000049972.6	CGGCTCGCAGCGTGTAAACGAGGTTAGGTTGAGAATAGGATTGGAGGTGTAGGGAGTAAATTTACATGTTTTCCATGGCCCGCTTGGCAAGGGTGGTTTAGTGTGTGTTTCCGCCGGTGATCCTGAAATGCCCTATAGTGAGTCGTATTA
Scg2	ENSMUST00000049972.6	CGGCTCGCAGCGTGTAAACGTTGGAGGTGTAGGGAGTAAATGTGATGGAAGTTAGAGGGTGCTCCAGCCATGTCTTAAAGATTTCCTCTGAGGTTAGGTTGAGAATAGGACCGCCGGTGATCCTGAAATGCCCTATAGTGAGTCGTATTA
Scg2	ENSMUST00000049972.6	CGGCTCGCAGCGTGTAAACGTGTGATGGAAGTTAGAGGGTTTGGAGGTGTAGGGAGTAAAGCTCACCTTGGCCAGTCTCTCCATTTCCTGGGGTGGTTTAGTGTGTGTTTCCGCCGGTGATCCTGAAATGCCCTATAGTGAGTCGTATTA
Scg2	ENSMUST00000049972.6	CGGCTCGCAGCGTGTAAACGAGGTTAGGTTGAGAATAGGACCCACCCTTGGAGAGCATCTTACTTTGAAATTGGAGGTGTAGGGAGTAAAGGGTGGTTTAGTGTGTGTTTCCGCCGGTGATCCTGAAATGCCCTATAGTGAGTCGTATTA
Scg2	ENSMUST00000049972.6	CGGCTCGCAGCGTGTAAACGAGGTTAGGTTGAGAATAGGATTAACTAGCATCCTGGCTAAGTACTCTCCCGGGTGGTTTAGTGTGTGTTTTGTGATGGAAGTTAGAGGGTCCGCCGGTGATCCTGAAATGCCCTATAGTGAGTCGTATTA
Scg2	ENSMUST00000049972.6	CGGCTCGCAGCGTGTAAACGTTGGAGGTGTAGGGAGTAAAGGGTGGTTTAGTGTGTGTTTCTGTCTGTTTGGGGTGTCCTCATTCTTCAGTGTGATGGAAGTTAGAGGGTCCGCCGGTGATCCTGAAATGCCCTATAGTGAGTCGTATTA
Scg2	ENSMUST00000049972.6	CGGCTCGCAGCGTGTAAACGAGGTTAGGTTGAGAATAGGATTGGAGGTGTAGGGAGTAAACCGTTTTCTTTGAGTTGAAGAGGAACAGAGTGTGATGGAAGTTAGAGGGTCCGCCGGTGATCCTGAAATGCCCTATAGTGAGTCGTATTA
Scg2	ENSMUST00000049972.6	CGGCTCGCAGCGTGTAAACGAGGTTAGGTTGAGAATAGGAGGGTGGTTTAGTGTGTGTTTTTGTGCGTTTGAAGGGGTTTTCTCTGGAATTGTGATGGAAGTTAGAGGGTCCGCCGGTGATCCTGAAATGCCCTATAGTGAGTCGTATTA
Scg2	ENSMUST00000049972.6	CGGCTCGCAGCGTGTAAACGAGGTTAGGTTGAGAATAGGATGTGATGGAAGTTAGAGGGTGGTAGGGATTGTAGTCTGGGCTGCTTTCTTTTGGAGGTGTAGGGAGTAAACCGCCGGTGATCCTGAAATGCCCTATAGTGAGTCGTATTA
Scg2	ENSMUST00000049972.6	CGGCTCGCAGCGTGTAAACGGGGTGGTTTAGTGTGTGTTTTGTGATGGAAGTTAGAGGGTCAATGTTGTTGGTCTTGTACACGTCGTCTTTTGGAGGTGTAGGGAGTAAACCGCCGGTGATCCTGAAATGCCCTATAGTGAGTCGTATTA
Scg2	ENSMUST00000049972.6	CGGCTCGCAGCGTGTAAACGTTGGAGGTGTAGGGAGTAAATGAGCTTTTCTATGTACTCCAAAGCCCTGAGGGTGGTTTAGTGTGTGTTTAGGTTAGGTTGAGAATAGGACCGCCGGTGATCCTGAAATGCCCTATAGTGAGTCGTATTA
Scg2	ENSMUST00000049972.6	CGGCTCGCAGCGTGTAAACGGGGTGGTTTAGTGTGTGTTTATCCCCCAAAATGACCTGGAGTCATCTGCCTGTGATGGAAGTTAGAGGGTAGGTTAGGTTGAGAATAGGACCGCCGGTGATCCTGAAATGCCCTATAGTGAGTCGTATTA
Scg2	ENSMUST00000049972.6	CGGCTCGCAGCGTGTAAACGGGGTGGTTTAGTGTGTGTTTAGGTTAGGTTGAGAATAGGATCTCCAGATTCAAGGCATAGGGCTTGTTCTTGTGATGGAAGTTAGAGGGTCCGCCGGTGATCCTGAAATGCCCTATAGTGAGTCGTATTA
Scg2	ENSMUST00000049972.6	CGGCTCGCAGCGTGTAAACGGGGTGGTTTAGTGTGTGTTTTGTGATGGAAGTTAGAGGGTTCCAGATCCTGCTCTGGCTCCACCAACCCATTGGAGGTGTAGGGAGTAAACCGCCGGTGATCCTGAAATGCCCTATAGTGAGTCGTATTA
Scg2	ENSMUST00000049972.6	CGGCTCGCAGCGTGTAAACGAGGTTAGGTTGAGAATAGGAGAATCAAGGGGCTTCTGAAGAAGCCGGGCTTGTGATGGAAGTTAGAGGGTTTGGAGGTGTAGGGAGTAAACCGCCGGTGATCCTGAAATGCCCTATAGTGAGTCGTATTA
Scg2	ENSMUST00000049972.6	CGGCTCGCAGCGTGTAAACGTTGGAGGTGTAGGGAGTAAAGGGTGGTTTAGTGTGTGTTTTCCCAGGACCATAAGGGAGCCTCATCAGAGAGGTTAGGTTGAGAATAGGACCGCCGGTGATCCTGAAATGCCCTATAGTGAGTCGTATTA
Scg2	ENSMUST00000049972.6	CGGCTCGCAGCGTGTAAACGTTGGAGGTGTAGGGAGTAAAGGGTGGTTTAGTGTGTGTTTAACTGCCCTGAACGTTTCATCTCTTCATTGTGTGATGGAAGTTAGAGGGTCCGCCGGTGATCCTGAAATGCCCTATAGTGAGTCGTATTA
Scg2	ENSMUST00000049972.6	CGGCTCGCAGCGTGTAAACGAGGTTAGGTTGAGAATAGGATGTGATGGAAGTTAGAGGGTCATCATCTGTGTACAGCTTTTGTTCCTCGTGGGTGGTTTAGTGTGTGTTTCCGCCGGTGATCCTGAAATGCCCTATAGTGAGTCGTATTA
Scg2	ENSMUST00000049972.6	CGGCTCGCAGCGTGTAAACGTTGGAGGTGTAGGGAGTAAACTCCAGCACTTTCAGGAGCATATCTTCATCTGTGATGGAAGTTAGAGGGTAGGTTAGGTTGAGAATAGGACCGCCGGTGATCCTGAAATGCCCTATAGTGAGTCGTATTA
Scg2	ENSMUST00000049972.6	CGGCTCGCAGCGTGTAAACGGGGTGGTTTAGTGTGTGTTTTTGGAGGTGTAGGGAGTAAACTGTCCCCATTTGGCCCACTCTGTGACCTCAGGTTAGGTTGAGAATAGGACCGCCGGTGATCCTGAAATGCCCTATAGTGAGTCGTATTA
Scg2	ENSMUST00000049972.6	CGGCTCGCAGCGTGTAAACGTTGGAGGTGTAGGGAGTAAACTGCAAATTCCTGGAGATTTCAATCAGCTGTGTGATGGAAGTTAGAGGGTGGGTGGTTTAGTGTGTGTTTCCGCCGGTGATCCTGAAATGCCCTATAGTGAGTCGTATTA
Scg2	ENSMUST00000049972.6	CGGCTCGCAGCGTGTAAACGTGTGATGGAAGTTAGAGGGTTTGGAGGTGTAGGGAGTAAATTTCTCCTCTATGGGGCTCCAGTCTTCTCCAGGTTAGGTTGAGAATAGGACCGCCGGTGATCCTGAAATGCCCTATAGTGAGTCGTATTA
Scg2	ENSMUST00000049972.6	CGGCTCGCAGCGTGTAAACGTGTGATGGAAGTTAGAGGGTGGGTGGTTTAGTGTGTGTTTGCTTCTCTCCAGCTTTGAGCATCTCAATTAAGGTTAGGTTGAGAATAGGACCGCCGGTGATCCTGAAATGCCCTATAGTGAGTCGTATTA
Scg2	ENSMUST00000049972.6	CGGCTCGCAGCGTGTAAACGGGGTGGTTTAGTGTGTGTTTTGTGATGGAAGTTAGAGGGTATAACTTTGGAGGCATCCTCTGAGAGTTGGAGGTTAGGTTGAGAATAGGACCGCCGGTGATCCTGAAATGCCCTATAGTGAGTCGTATTA
Scg2	ENSMUST00000049972.6	CGGCTCGCAGCGTGTAAACGTTGGAGGTGTAGGGAGTAAAAGGTTAGGTTGAGAATAGGAAGCAGAACTGCTCCAAGTCGGTACGCCTTATGTGATGGAAGTTAGAGGGTCCGCCGGTGATCCTGAAATGCCCTATAGTGAGTCGTATTA
Scg2	ENSMUST00000049972.6	CGGCTCGCAGCGTGTAAACGTTGGAGGTGTAGGGAGTAAATGTGATGGAAGTTAGAGGGTAGCACCGGACAGCTCCTCGGCTTATAGAGAGGGTGGTTTAGTGTGTGTTTCCGCCGGTGATCCTGAAATGCCCTATAGTGAGTCGTATTA
Scg2	ENSMUST00000049972.6	CGGCTCGCAGCGTGTAAACGAGGTTAGGTTGAGAATAGGAGCCTCGAGTATTATCCGCATCCACTCGTCTTTGGAGGTGTAGGGAGTAAAGGGTGGTTTAGTGTGTGTTTCCGCCGGTGATCCTGAAATGCCCTATAGTGAGTCGTATTA
Scg2	ENSMUST00000049972.6	CGGCTCGCAGCGTGTAAACGGGGTGGTTTAGTGTGTGTTTGAGCTTCCTGGCCCCAGATGTTCCTTGATGTTGGAGGTGTAGGGAGTAAAAGGTTAGGTTGAGAATAGGACCGCCGGTGATCCTGAAATGCCCTATAGTGAGTCGTATTA
Scg2	ENSMUST00000049972.6	CGGCTCGCAGCGTGTAAACGAGGTTAGGTTGAGAATAGGAGGCTATATTGGTTGGGAAAATATGGGGACTGGGTGGTTTAGTGTGTGTTTTGTGATGGAAGTTAGAGGGTCCGCCGGTGATCCTGAAATGCCCTATAGTGAGTCGTATTA
Scg2	ENSMUST00000049972.6	CGGCTCGCAGCGTGTAAACGTGTGATGGAAGTTAGAGGGTCCAGAACTCCACAAAACACTACAGACAGTAGGGTGGTTTAGTGTGTGTTTTTGGAGGTGTAGGGAGTAAACCGCCGGTGATCCTGAAATGCCCTATAGTGAGTCGTATTA
Scg2	ENSMUST00000049972.6	CGGCTCGCAGCGTGTAAACGTTGGAGGTGTAGGGAGTAAACCCCTGCTCTGCCTGCTCTTGGTTGAGGTATGTGATGGAAGTTAGAGGGTAGGTTAGGTTGAGAATAGGACCGCCGGTGATCCTGAAATGCCCTATAGTGAGTCGTATTA
Scg2	ENSMUST00000049972.6	CGGCTCGCAGCGTGTAAACGGGGTGGTTTAGTGTGTGTTTTCATCCTCTGAGGAGACTGGACTGGGCACTTTGGAGGTGTAGGGAGTAAAAGGTTAGGTTGAGAATAGGACCGCCGGTGATCCTGAAATGCCCTATAGTGAGTCGTATTA
Scg2	ENSMUST00000049972.6	CGGCTCGCAGCGTGTAAACGAGGTTAGGTTGAGAATAGGAGGAAAGAAGGGAAATTGGGCATTAAAGCTGGGGTGGTTTAGTGTGTGTTTTTGGAGGTGTAGGGAGTAAACCGCCGGTGATCCTGAAATGCCCTATAGTGAGTCGTATTA
Scg2	ENSMUST00000049972.6	CGGCTCGCAGCGTGTAAACGTTGGAGGTGTAGGGAGTAAAACACTGTCAACAGGATAGAGATCAACACACGGGTGGTTTAGTGTGTGTTTTGTGATGGAAGTTAGAGGGTCCGCCGGTGATCCTGAAATGCCCTATAGTGAGTCGTATTA
Scg2	ENSMUST00000049972.6	CGGCTCGCAGCGTGTAAACGGGGTGGTTTAGTGTGTGTTTGGCTCCAGAGATGAGGAAAATTAAGTGGATTGTGATGGAAGTTAGAGGGTTTGGAGGTGTAGGGAGTAAACCGCCGGTGATCCTGAAATGCCCTATAGTGAGTCGTATTA
Scg2	ENSMUST00000049972.6	CGGCTCGCAGCGTGTAAACGAGGTTAGGTTGAGAATAGGAAACATGTCTGGACGGTCTAGGTCAGCCTCTTTGGAGGTGTAGGGAGTAAATGTGATGGAAGTTAGAGGGTCCGCCGGTGATCCTGAAATGCCCTATAGTGAGTCGTATTA
Scg2	ENSMUST00000049972.6	CGGCTCGCAGCGTGTAAACGTGTGATGGAAGTTAGAGGGTCTACTTTGGGAATCTGGTTGGCTCTAGATTTTGGAGGTGTAGGGAGTAAAAGGTTAGGTTGAGAATAGGACCGCCGGTGATCCTGAAATGCCCTATAGTGAGTCGTATTA
Scg2	ENSMUST00000049972.6	CGGCTCGCAGCGTGTAAACGGGGTGGTTTAGTGTGTGTTTAGTTTCCTCTCAGGCCACTGTTGAGTCTCAAGGTTAGGTTGAGAATAGGATGTGATGGAAGTTAGAGGGTCCGCCGGTGATCCTGAAATGCCCTATAGTGAGTCGTATTA
Scg2	ENSMUST00000049972.6	CGGCTCGCAGCGTGTAAACGAGGTTAGGTTGAGAATAGGATATAGAGAGCCTGGGCGCCTGACTCCGCATTTGGAGGTGTAGGGAGTAAATGTGATGGAAGTTAGAGGGTCCGCCGGTGATCCTGAAATGCCCTATAGTGAGTCGTATTA
Scg2	ENSMUST00000049972.6	CGGCTCGCAGCGTGTAAACGAGGTTAGGTTGAGAATAGGAGGGTGGTTTAGTGTGTGTTTATTCTTCAGGGATCCTACGGGGATCCTTTTTGTGATGGAAGTTAGAGGGTCCGCCGGTGATCCTGAAATGCCCTATAGTGAGTCGTATTA
Scg2	ENSMUST00000049972.6	CGGCTCGCAGCGTGTAAACGTTGGAGGTGTAGGGAGTAAATCTCCCCCCACGACATCTTCATAGGCAATGAGGTTAGGTTGAGAATAGGAGGGTGGTTTAGTGTGTGTTTCCGCCGGTGATCCTGAAATGCCCTATAGTGAGTCGTATTA
Scg2	ENSMUST00000049972.6	CGGCTCGCAGCGTGTAAACGGGGTGGTTTAGTGTGTGTTTTTTTCTGTGTTCTCTTTGCTGTCTCTCACCTGTGATGGAAGTTAGAGGGTAGGTTAGGTTGAGAATAGGACCGCCGGTGATCCTGAAATGCCCTATAGTGAGTCGTATTA
Scg2	ENSMUST00000049972.6	CGGCTCGCAGCGTGTAAACGTTGGAGGTGTAGGGAGTAAACCAATCTGAGGTCTGGTTCTTTCTGAAGCAGGGTGGTTTAGTGTGTGTTTTGTGATGGAAGTTAGAGGGTCCGCCGGTGATCCTGAAATGCCCTATAGTGAGTCGTATTA
Scg2	ENSMUST00000049972.6	CGGCTCGCAGCGTGTAAACGTTGGAGGTGTAGGGAGTAAATTTCTTCTCTGTGAGCTTGCTGCCTGAGCTGGGTGGTTTAGTGTGTGTTTAGGTTAGGTTGAGAATAGGACCGCCGGTGATCCTGAAATGCCCTATAGTGAGTCGTATTA
Scg2	ENSMUST00000049972.6	CGGCTCGCAGCGTGTAAACGGGGTGGTTTAGTGTGTGTTTAAGCATGCTCCTCTCTGCCGCTGAGTGAGGTTGGAGGTGTAGGGAGTAAATGTGATGGAAGTTAGAGGGTCCGCCGGTGATCCTGAAATGCCCTATAGTGAGTCGTATTA
Scg2	ENSMUST00000049972.6	CGGCTCGCAGCGTGTAAACGAGGTTAGGTTGAGAATAGGATGCTTTATTGGTTTTGCTCCAGAACTCCACGGGTGGTTTAGTGTGTGTTTTTGGAGGTGTAGGGAGTAAACCGCCGGTGATCCTGAAATGCCCTATAGTGAGTCGTATTA
Scg2	ENSMUST00000049972.6	CGGCTCGCAGCGTGTAAACGTGTGATGGAAGTTAGAGGGTAAATCTTCAGGGGGTATCTGCAAATTCCTGGGGTGGTTTAGTGTGTGTTTTTGGAGGTGTAGGGAGTAAACCGCCGGTGATCCTGAAATGCCCTATAGTGAGTCGTATTA
Scg2	ENSMUST00000049972.6	CGGCTCGCAGCGTGTAAACGGGGTGGTTTAGTGTGTGTTTAGGTTAGGTTGAGAATAGGACATAAGGTGCTTGTCTGCTTTCAACATCAGTGTGATGGAAGTTAGAGGGTCCGCCGGTGATCCTGAAATGCCCTATAGTGAGTCGTATTA
Scg2	ENSMUST00000049972.6	CGGCTCGCAGCGTGTAAACGAGGTTAGGTTGAGAATAGGAAAAGCCCTGATCATTTCTGGACTAGGAAACTGTGATGGAAGTTAGAGGGTTTGGAGGTGTAGGGAGTAAACCGCCGGTGATCCTGAAATGCCCTATAGTGAGTCGTATTA
Scg2	ENSMUST00000049972.6	CGGCTCGCAGCGTGTAAACGAGGTTAGGTTGAGAATAGGAGGCTAAGTACTCTCCCAATTCTTGGTCATTTTGGAGGTGTAGGGAGTAAATGTGATGGAAGTTAGAGGGTCCGCCGGTGATCCTGAAATGCCCTATAGTGAGTCGTATTA
Scg2	ENSMUST00000049972.6	CGGCTCGCAGCGTGTAAACGAGGTTAGGTTGAGAATAGGATTGGAGGTGTAGGGAGTAAACCTGGAGTCATCTGCCTATACATCACTTTATGTGATGGAAGTTAGAGGGTCCGCCGGTGATCCTGAAATGCCCTATAGTGAGTCGTATTA
Scg2	ENSMUST00000049972.6	CGGCTCGCAGCGTGTAAACGGGGTGGTTTAGTGTGTGTTTAGCTGATAAATAGACTGAGAATCAAGGGGCTGTGATGGAAGTTAGAGGGTTTGGAGGTGTAGGGAGTAAACCGCCGGTGATCCTGAAATGCCCTATAGTGAGTCGTATTA
Scg2	ENSMUST00000049972.6	CGGCTCGCAGCGTGTAAACGAGGTTAGGTTGAGAATAGGAAGACTCCAGGGTAGCAAGACTTTGGGGTGTTGTGATGGAAGTTAGAGGGTGGGTGGTTTAGTGTGTGTTTCCGCCGGTGATCCTGAAATGCCCTATAGTGAGTCGTATTA
Scg2	ENSMUST00000049972.6	CGGCTCGCAGCGTGTAAACGTTGGAGGTGTAGGGAGTAAAGGAATTCTCTTCATACATGAGAGGGAACCGAGGTTAGGTTGAGAATAGGAGGGTGGTTTAGTGTGTGTTTCCGCCGGTGATCCTGAAATGCCCTATAGTGAGTCGTATTA
Scg2	ENSMUST00000049972.6	CGGCTCGCAGCGTGTAAACGGGGTGGTTTAGTGTGTGTTTTTGGAGGTGTAGGGAGTAAATTTACACACATCCACACACAACGTAACAGCTGTGATGGAAGTTAGAGGGTCCGCCGGTGATCCTGAAATGCCCTATAGTGAGTCGTATTA
Scg2	ENSMUST00000049972.6	CGGCTCGCAGCGTGTAAACGAGGTTAGGTTGAGAATAGGATGTGATGGAAGTTAGAGGGTCTTCACTCAGTGCATCCCTTGAGCTCTCTGGGGTGGTTTAGTGTGTGTTTCCGCCGGTGATCCTGAAATGCCCTATAGTGAGTCGTATTA
Scg2	ENSMUST00000049972.6	CGGCTCGCAGCGTGTAAACGAGGTTAGGTTGAGAATAGGATCATCAGAGCCTTGTCTTGGCTATATTGGTTTGGAGGTGTAGGGAGTAAAGGGTGGTTTAGTGTGTGTTTCCGCCGGTGATCCTGAAATGCCCTATAGTGAGTCGTATTA
Scg2	ENSMUST00000049972.6	CGGCTCGCAGCGTGTAAACGGGGTGGTTTAGTGTGTGTTTAACATTTAAAATGTCCTCGACACTCAGCCCTGTGATGGAAGTTAGAGGGTAGGTTAGGTTGAGAATAGGACCGCCGGTGATCCTGAAATGCCCTATAGTGAGTCGTATTA
Scg2	ENSMUST00000049972.6	CGGCTCGCAGCGTGTAAACGTTGGAGGTGTAGGGAGTAAAAGGTTAGGTTGAGAATAGGAAGGGCTTGTTCTCTTTGGGGGCAGATGGCGTGTGATGGAAGTTAGAGGGTCCGCCGGTGATCCTGAAATGCCCTATAGTGAGTCGTATTA
Scg2	ENSMUST00000049972.6	CGGCTCGCAGCGTGTAAACGGGGTGGTTTAGTGTGTGTTTTTTTCCATGGCCCGCTTGGCAAGATGCTCCAGGTTAGGTTGAGAATAGGATGTGATGGAAGTTAGAGGGTCCGCCGGTGATCCTGAAATGCCCTATAGTGAGTCGTATTA
Scg2	ENSMUST00000049972.6	CGGCTCGCAGCGTGTAAACGAGGTTAGGTTGAGAATAGGATCACGCTTCTGGTTGCTTGGCCCTGTCAGTTTGGAGGTGTAGGGAGTAAAGGGTGGTTTAGTGTGTGTTTCCGCCGGTGATCCTGAAATGCCCTATAGTGAGTCGTATTA
Scg2	ENSMUST00000049972.6	CGGCTCGCAGCGTGTAAACGGGGTGGTTTAGTGTGTGTTTGAACAGAGACGCCTTGGTAGGGATTGTAGTTGTGATGGAAGTTAGAGGGTTTGGAGGTGTAGGGAGTAAACCGCCGGTGATCCTGAAATGCCCTATAGTGAGTCGTATTA
Scg2	ENSMUST00000049972.6	CGGCTCGCAGCGTGTAAACGTTGGAGGTGTAGGGAGTAAACAGAATAAGTGAAGCAGATCCCCCAAAATGAGGTTAGGTTGAGAATAGGATGTGATGGAAGTTAGAGGGTCCGCCGGTGATCCTGAAATGCCCTATAGTGAGTCGTATTA
Scg2	ENSMUST00000049972.6	CGGCTCGCAGCGTGTAAACGAGGTTAGGTTGAGAATAGGAGGGTGGTTTAGTGTGTGTTTACCAGGTGCCTTGGGATACCCACCCTTGGATGTGATGGAAGTTAGAGGGTCCGCCGGTGATCCTGAAATGCCCTATAGTGAGTCGTATTA
Scg2	ENSMUST00000049972.6	CGGCTCGCAGCGTGTAAACGTGTGATGGAAGTTAGAGGGTGGTTGGTATTCAGGAGCTCAGGGTACTTAATTGGAGGTGTAGGGAGTAAAGGGTGGTTTAGTGTGTGTTTCCGCCGGTGATCCTGAAATGCCCTATAGTGAGTCGTATTA
Scg2	ENSMUST00000049972.6	CGGCTCGCAGCGTGTAAACGAGGTTAGGTTGAGAATAGGAGGGTGGTTTAGTGTGTGTTTCACTTTCAGGAGCATATCTTCATCCAGGTATTGGAGGTGTAGGGAGTAAACCGCCGGTGATCCTGAAATGCCCTATAGTGAGTCGTATTA
Scg2	ENSMUST00000049972.6	CGGCTCGCAGCGTGTAAACGTGTGATGGAAGTTAGAGGGTCCAAGTGGCTTTCTTCTCCGTTTTCTTTGATTGGAGGTGTAGGGAGTAAAAGGTTAGGTTGAGAATAGGACCGCCGGTGATCCTGAAATGCCCTATAGTGAGTCGTATTA
Scg2	ENSMUST00000049972.6	CGGCTCGCAGCGTGTAAACGTGTGATGGAAGTTAGAGGGTTCCCACTGCCCACAGCATTCACTAACCTTCAGGTTAGGTTGAGAATAGGATTGGAGGTGTAGGGAGTAAACCGCCGGTGATCCTGAAATGCCCTATAGTGAGTCGTATTA
Scg2	ENSMUST00000049972.6	CGGCTCGCAGCGTGTAAACGAGGTTAGGTTGAGAATAGGAGGTCTTTACTCTCTCTCCGGTTTTCTTCATGGGTGGTTTAGTGTGTGTTTTGTGATGGAAGTTAGAGGGTCCGCCGGTGATCCTGAAATGCCCTATAGTGAGTCGTATTA
Scg2	ENSMUST00000049972.6	CGGCTCGCAGCGTGTAAACGAGGTTAGGTTGAGAATAGGATGAGTCTCTATTTTCTCCTCTATGGGGCTCTTGGAGGTGTAGGGAGTAAAGGGTGGTTTAGTGTGTGTTTCCGCCGGTGATCCTGAAATGCCCTATAGTGAGTCGTATTA
Scg2	ENSMUST00000049972.6	CGGCTCGCAGCGTGTAAACGTGTGATGGAAGTTAGAGGGTTAGGTGATAACTTTGGAGGCATCCTCTGAGGGGTGGTTTAGTGTGTGTTTTTGGAGGTGTAGGGAGTAAACCGCCGGTGATCCTGAAATGCCCTATAGTGAGTCGTATTA
Pnoc	ENSMUST00000059339.6	CGGCTCGCAGCGTGTAAACGAGGTTAGGTTGAGAATAGGAGGAGTCTCCATATGCTTCCTGGCTGGATTTGGGTTGATTAGTGGTAGAAAGATGATGTAGTAGTAAGGGTCCGCCGGTGATCCTGAAATGCCCTATAGTGAGTCGTATTA
Pnoc	ENSMUST00000059339.6	CGGCTCGCAGCGTGTAAACGGGGTGGTTTAGTGTGTGTTTCAACGCAGCCTCTAGCCTGTTTTCACCTGGGGGTTGATTAGTGGTAGAAAAGGTTAGGTTGAGAATAGGACCGCCGGTGATCCTGAAATGCCCTATAGTGAGTCGTATTA
Pnoc	ENSMUST00000059339.6	CGGCTCGCAGCGTGTAAACGAGGTTAGGTTGAGAATAGGAGATGATGTAGTAGTAAGGGTTGCAATGGGATCCGATACGTGTTTGAAGACGGGTGGTTTAGTGTGTGTTTCCGCCGGTGATCCTGAAATGCCCTATAGTGAGTCGTATTA
Pnoc	ENSMUST00000059339.6	CGGCTCGCAGCGTGTAAACGGGGTGGTTTAGTGTGTGTTTGGGTTGATTAGTGGTAGAAATGCCTACGCTGACCCCCTTCATCAACCAAAGATGATGTAGTAGTAAGGGTCCGCCGGTGATCCTGAAATGCCCTATAGTGAGTCGTATTA
Pnoc	ENSMUST00000059339.6	CGGCTCGCAGCGTGTAAACGGGGTTGATTAGTGGTAGAAATCTCTCAGATGTGAGGCTTGTTCCTCTGTGGATGATGTAGTAGTAAGGGTAGGTTAGGTTGAGAATAGGACCGCCGGTGATCCTGAAATGCCCTATAGTGAGTCGTATTA
Pnoc	ENSMUST00000059339.6	CGGCTCGCAGCGTGTAAACGGGGTGGTTTAGTGTGTGTTTGCAGTGGATGATTTTGCTGCCCACAGGGGTGATGATGTAGTAGTAAGGGTGGGTTGATTAGTGGTAGAAACCGCCGGTGATCCTGAAATGCCCTATAGTGAGTCGTATTA
Pnoc	ENSMUST00000059339.6	CGGCTCGCAGCGTGTAAACGAGGTTAGGTTGAGAATAGGATGCTTCTGCTCCACCTCCTCAGCGTCATCTGGGTGGTTTAGTGTGTGTTTGGGTTGATTAGTGGTAGAAACCGCCGGTGATCCTGAAATGCCCTATAGTGAGTCGTATTA
Pnoc	ENSMUST00000059339.6	CGGCTCGCAGCGTGTAAACGAGGTTAGGTTGAGAATAGGATGGGAGATGTGGCTCTCAAAGTGTGTGCTTGATGATGTAGTAGTAAGGGTGGGTGGTTTAGTGTGTGTTTCCGCCGGTGATCCTGAAATGCCCTATAGTGAGTCGTATTA
Pnoc	ENSMUST00000059339.6	CGGCTCGCAGCGTGTAAACGGGGTGGTTTAGTGTGTGTTTGACACATGCTGTACGGGGGATCACCTGGATGATGATGTAGTAGTAAGGGTAGGTTAGGTTGAGAATAGGACCGCCGGTGATCCTGAAATGCCCTATAGTGAGTCGTATTA
Pnoc	ENSMUST00000059339.6	CGGCTCGCAGCGTGTAAACGGGGTTGATTAGTGGTAGAAAGGGTGGTTTAGTGTGTGTTTAAGAGCAGCTGACACAAGCTCTGGGTCAGCGATGATGTAGTAGTAAGGGTCCGCCGGTGATCCTGAAATGCCCTATAGTGAGTCGTATTA
Pnoc	ENSMUST00000059339.6	CGGCTCGCAGCGTGTAAACGGGGTTGATTAGTGGTAGAAAACCTGGCCCTATGAGAGGGCAGAAGATGAGAGGTTAGGTTGAGAATAGGAGGGTGGTTTAGTGTGTGTTTCCGCCGGTGATCCTGAAATGCCCTATAGTGAGTCGTATTA
Pnoc	ENSMUST00000059339.6	CGGCTCGCAGCGTGTAAACGGGGTTGATTAGTGGTAGAAACACGCGGCATTCTCTTCAGGTGCTGCATCTGATGATGTAGTAGTAAGGGTAGGTTAGGTTGAGAATAGGACCGCCGGTGATCCTGAAATGCCCTATAGTGAGTCGTATTA
Pnoc	ENSMUST00000059339.6	CGGCTCGCAGCGTGTAAACGGATGATGTAGTAGTAAGGGTGGGGGAAGACCTTCTCTTCACACTGGAGGAGGGTGGTTTAGTGTGTGTTTAGGTTAGGTTGAGAATAGGACCGCCGGTGATCCTGAAATGCCCTATAGTGAGTCGTATTA
Pnoc	ENSMUST00000059339.6	CGGCTCGCAGCGTGTAAACGGGGTGGTTTAGTGTGTGTTTGGGTTGATTAGTGGTAGAAAGAAGAGGCAAAACCCCAGGTCTGATTTCATAGGTTAGGTTGAGAATAGGACCGCCGGTGATCCTGAAATGCCCTATAGTGAGTCGTATTA
Pnoc	ENSMUST00000059339.6	CGGCTCGCAGCGTGTAAACGAGGTTAGGTTGAGAATAGGAGGGTTGATTAGTGGTAGAAACGAGTGGCCTCTAATAGTAGCTGGATGTCCGATGATGTAGTAGTAAGGGTCCGCCGGTGATCCTGAAATGCCCTATAGTGAGTCGTATTA
Pnoc	ENSMUST00000059339.6	CGGCTCGCAGCGTGTAAACGGGGTGGTTTAGTGTGTGTTTCAGTATGTTCGTGTCCCAGCATCTCCTTTTGATGATGTAGTAGTAAGGGTGGGTTGATTAGTGGTAGAAACCGCCGGTGATCCTGAAATGCCCTATAGTGAGTCGTATTA
Pnoc	ENSMUST00000059339.6	CGGCTCGCAGCGTGTAAACGGGGTGGTTTAGTGTGTGTTTGGGTTGATTAGTGGTAGAAAGCGCACACTGCCATTTACATCTGGCTTTATAGGTTAGGTTGAGAATAGGACCGCCGGTGATCCTGAAATGCCCTATAGTGAGTCGTATTA
Pnoc	ENSMUST00000059339.6	CGGCTCGCAGCGTGTAAACGGATGATGTAGTAGTAAGGGTGGGTGGTTTAGTGTGTGTTTCCATGACTTTGGTGCATACAGTCCAGAGAGAGGTTAGGTTGAGAATAGGACCGCCGGTGATCCTGAAATGCCCTATAGTGAGTCGTATTA
Pnoc	ENSMUST00000059339.6	CGGCTCGCAGCGTGTAAACGGGGTGGTTTAGTGTGTGTTTGATGATGTAGTAGTAAGGGTAACAGTTGTAGCCTGCTGTCTTAGCAGCAAGGGTTGATTAGTGGTAGAAACCGCCGGTGATCCTGAAATGCCCTATAGTGAGTCGTATTA
Pnoc	ENSMUST00000059339.6	CGGCTCGCAGCGTGTAAACGGGGTTGATTAGTGGTAGAAAAGGTTAGGTTGAGAATAGGACCAGCCCCATCACCTGGAAGCTGCTAAAATGATGATGTAGTAGTAAGGGTCCGCCGGTGATCCTGAAATGCCCTATAGTGAGTCGTATTA
Pnoc	ENSMUST00000059339.6	CGGCTCGCAGCGTGTAAACGGATGATGTAGTAGTAAGGGTAGGTTAGGTTGAGAATAGGAGGGAGGGGCTCCTTCTGGCTACACATTACCGGGTTGATTAGTGGTAGAAACCGCCGGTGATCCTGAAATGCCCTATAGTGAGTCGTATTA
Pnoc	ENSMUST00000059339.6	CGGCTCGCAGCGTGTAAACGGGGTTGATTAGTGGTAGAAAGGGTGGTTTAGTGTGTGTTTAAGCAGGTGGGCAGGCTTGCCATTCTTCCTGATGATGTAGTAGTAAGGGTCCGCCGGTGATCCTGAAATGCCCTATAGTGAGTCGTATTA
Pnoc	ENSMUST00000059339.6	CGGCTCGCAGCGTGTAAACGGGGTGGTTTAGTGTGTGTTTAGGTTAGGTTGAGAATAGGACCGATCAGCTAGGATCCCTCAGCTGCCTCTGGGTTGATTAGTGGTAGAAACCGCCGGTGATCCTGAAATGCCCTATAGTGAGTCGTATTA
Pnoc	ENSMUST00000059339.6	CGGCTCGCAGCGTGTAAACGAGGTTAGGTTGAGAATAGGAGATGATGTAGTAGTAAGGGTTTCTGGTTGGCCAACTTCCGGGCTGATTTCGGGTGGTTTAGTGTGTGTTTCCGCCGGTGATCCTGAAATGCCCTATAGTGAGTCGTATTA
Pnoc	ENSMUST00000059339.6	CGGCTCGCAGCGTGTAAACGGATGATGTAGTAGTAAGGGTGGGTTGATTAGTGGTAGAAATGACTTGACTGCATGCTCAGGACCAGGTACAGGTTAGGTTGAGAATAGGACCGCCGGTGATCCTGAAATGCCCTATAGTGAGTCGTATTA
Pnoc	ENSMUST00000059339.6	CGGCTCGCAGCGTGTAAACGGGGTTGATTAGTGGTAGAAAACTCTGATGTAGCAACAGGATCATGGTGAGAGGTTAGGTTGAGAATAGGAGGGTGGTTTAGTGTGTGTTTCCGCCGGTGATCCTGAAATGCCCTATAGTGAGTCGTATTA
Pnoc	ENSMUST00000059339.6	CGGCTCGCAGCGTGTAAACGGATGATGTAGTAGTAAGGGTAGGTTAGGTTGAGAATAGGAACACCAGCATATATATCCTCCCCCCACGCAGGGTGGTTTAGTGTGTGTTTCCGCCGGTGATCCTGAAATGCCCTATAGTGAGTCGTATTA
Pnoc	ENSMUST00000059339.6	CGGCTCGCAGCGTGTAAACGGGGTTGATTAGTGGTAGAAAGGGTGGTTTAGTGTGTGTTTAAAGAGGATTTTCATGGTGCAGCAGTGGGAGATGATGTAGTAGTAAGGGTCCGCCGGTGATCCTGAAATGCCCTATAGTGAGTCGTATTA
Pnoc	ENSMUST00000059339.6	CGGCTCGCAGCGTGTAAACGGGGTTGATTAGTGGTAGAAAAGGTTAGGTTGAGAATAGGACTGGAGAGCAGGCTGAGCAGCAGAACGTCAGGGTGGTTTAGTGTGTGTTTCCGCCGGTGATCCTGAAATGCCCTATAGTGAGTCGTATTA
Pnoc	ENSMUST00000059339.6	CGGCTCGCAGCGTGTAAACGGATGATGTAGTAGTAAGGGTTCCCCTGCTCCGCGTTCAGACTTGTGACATGGGTTGATTAGTGGTAGAAAAGGTTAGGTTGAGAATAGGACCGCCGGTGATCCTGAAATGCCCTATAGTGAGTCGTATTA
Pnoc	ENSMUST00000059339.6	CGGCTCGCAGCGTGTAAACGGATGATGTAGTAGTAAGGGTAGGCTCTGCATCTCGCACTTGCACCAAGCTGGGTGGTTTAGTGTGTGTTTAGGTTAGGTTGAGAATAGGACCGCCGGTGATCCTGAAATGCCCTATAGTGAGTCGTATTA
Pnoc	ENSMUST00000059339.6	CGGCTCGCAGCGTGTAAACGGATGATGTAGTAGTAAGGGTGTCTTTAAGTTGAAGCTGTCTGGAGCTGGGGGGTGGTTTAGTGTGTGTTTGGGTTGATTAGTGGTAGAAACCGCCGGTGATCCTGAAATGCCCTATAGTGAGTCGTATTA
Pnoc	ENSMUST00000059339.6	CGGCTCGCAGCGTGTAAACGGATGATGTAGTAGTAAGGGTAAAAAACAATCAGGCAACTGGGAAGATGGCGGGTTGATTAGTGGTAGAAAGGGTGGTTTAGTGTGTGTTTCCGCCGGTGATCCTGAAATGCCCTATAGTGAGTCGTATTA
Pnoc	ENSMUST00000059339.6	CGGCTCGCAGCGTGTAAACGGGGTGGTTTAGTGTGTGTTTCCTCCCCTTCCCTGCCTACCTCGATGATGAAGGTTAGGTTGAGAATAGGAGGGTTGATTAGTGGTAGAAACCGCCGGTGATCCTGAAATGCCCTATAGTGAGTCGTATTA
Pnoc	ENSMUST00000059339.6	CGGCTCGCAGCGTGTAAACGAGGTTAGGTTGAGAATAGGATCAAAGGTTGAGACCCAGTCTCCTCTCCAGGATGATGTAGTAGTAAGGGTGGGTTGATTAGTGGTAGAAACCGCCGGTGATCCTGAAATGCCCTATAGTGAGTCGTATTA
Pnoc	ENSMUST00000059339.6	CGGCTCGCAGCGTGTAAACGGATGATGTAGTAGTAAGGGTGGGTGGTTTAGTGTGTGTTTGTGACAGCAGTCGATATTGAACTGGTCAGCAGGTTAGGTTGAGAATAGGACCGCCGGTGATCCTGAAATGCCCTATAGTGAGTCGTATTA
Pnoc	ENSMUST00000059339.6	CGGCTCGCAGCGTGTAAACGGGGTGGTTTAGTGTGTGTTTGATGGGGCCATTAAAATGTTAGCTGGAGAAAGGTTAGGTTGAGAATAGGAGATGATGTAGTAGTAAGGGTCCGCCGGTGATCCTGAAATGCCCTATAGTGAGTCGTATTA
Pnoc	ENSMUST00000059339.6	CGGCTCGCAGCGTGTAAACGGGGTTGATTAGTGGTAGAAACTGCTTTCAGAGCCACTGTGAGGATGGCCAGGGTGGTTTAGTGTGTGTTTAGGTTAGGTTGAGAATAGGACCGCCGGTGATCCTGAAATGCCCTATAGTGAGTCGTATTA
Pnoc	ENSMUST00000059339.6	CGGCTCGCAGCGTGTAAACGGATGATGTAGTAGTAAGGGTAATCCTGACTCCCGGCCTGCAGGTCTTGGAGGGTTGATTAGTGGTAGAAAAGGTTAGGTTGAGAATAGGACCGCCGGTGATCCTGAAATGCCCTATAGTGAGTCGTATTA
Pnoc	ENSMUST00000059339.6	CGGCTCGCAGCGTGTAAACGGGGTGGTTTAGTGTGTGTTTTTATGGATAGCAGCCTATGAGTTTCCAGCTGGGTTGATTAGTGGTAGAAAGATGATGTAGTAGTAAGGGTCCGCCGGTGATCCTGAAATGCCCTATAGTGAGTCGTATTA
Pnoc	ENSMUST00000059339.6	CGGCTCGCAGCGTGTAAACGAGGTTAGGTTGAGAATAGGAGGGTGGTTTAGTGTGTGTTTCCGGTGAAGCCCCCAAACCTTTTCTGCAGCGGGTTGATTAGTGGTAGAAACCGCCGGTGATCCTGAAATGCCCTATAGTGAGTCGTATTA
Pnoc	ENSMUST00000059339.6	CGGCTCGCAGCGTGTAAACGAGGTTAGGTTGAGAATAGGAGGGTTGATTAGTGGTAGAAAGAGTCTATGCCTCTTATGGCATCGCTTAAAGATGATGTAGTAGTAAGGGTCCGCCGGTGATCCTGAAATGCCCTATAGTGAGTCGTATTA
Pnoc	ENSMUST00000059339.6	CGGCTCGCAGCGTGTAAACGAGGTTAGGTTGAGAATAGGAACAGCCCAACTACAATCCTGCCTGCCTGGCGATGATGTAGTAGTAAGGGTGGGTTGATTAGTGGTAGAAACCGCCGGTGATCCTGAAATGCCCTATAGTGAGTCGTATTA
Pnoc	ENSMUST00000059339.6	CGGCTCGCAGCGTGTAAACGAGGTTAGGTTGAGAATAGGAAATCGGGAGGCTGACGCTGTCCGTTTCAGGGGGTGGTTTAGTGTGTGTTTGGGTTGATTAGTGGTAGAAACCGCCGGTGATCCTGAAATGCCCTATAGTGAGTCGTATTA
Pnoc	ENSMUST00000059339.6	CGGCTCGCAGCGTGTAAACGAGGTTAGGTTGAGAATAGGAGGGTGGTTTAGTGTGTGTTTGTATAAGATTCTGCTGGGTCTGGAGCTTCGGATGATGTAGTAGTAAGGGTCCGCCGGTGATCCTGAAATGCCCTATAGTGAGTCGTATTA
Pnoc	ENSMUST00000059339.6	CGGCTCGCAGCGTGTAAACGGGGTGGTTTAGTGTGTGTTTAGACATGCCATGAGGGAGGGGCAACAACCGGGGTTGATTAGTGGTAGAAAGATGATGTAGTAGTAAGGGTCCGCCGGTGATCCTGAAATGCCCTATAGTGAGTCGTATTA
Pnoc	ENSMUST00000059339.6	CGGCTCGCAGCGTGTAAACGGGGTGGTTTAGTGTGTGTTTGGGGTTCTGGAACCATTTCCTCTAGGATATAGGTTAGGTTGAGAATAGGAGATGATGTAGTAGTAAGGGTCCGCCGGTGATCCTGAAATGCCCTATAGTGAGTCGTATTA
Pnoc	ENSMUST00000059339.6	CGGCTCGCAGCGTGTAAACGGGGTGGTTTAGTGTGTGTTTGGTACTGCCTCATAAACTCACTGAACCGCTGATGATGTAGTAGTAAGGGTGGGTTGATTAGTGGTAGAAACCGCCGGTGATCCTGAAATGCCCTATAGTGAGTCGTATTA
Pnoc	ENSMUST00000059339.6	CGGCTCGCAGCGTGTAAACGGATGATGTAGTAGTAAGGGTGGGTGGTTTAGTGTGTGTTTCCACATCGTGGCTCACAATCATCTGCAATGAGGTTAGGTTGAGAATAGGACCGCCGGTGATCCTGAAATGCCCTATAGTGAGTCGTATTA
Pnoc	ENSMUST00000059339.6	CGGCTCGCAGCGTGTAAACGGGGTGGTTTAGTGTGTGTTTCACATTACCATTCTGGTGCAGGGTGCGCCGGATGATGTAGTAGTAAGGGTAGGTTAGGTTGAGAATAGGACCGCCGGTGATCCTGAAATGCCCTATAGTGAGTCGTATTA
Pnoc	ENSMUST00000059339.6	CGGCTCGCAGCGTGTAAACGAGGTTAGGTTGAGAATAGGATCACCTGGATGCTCATGGGTTGCAGTGGCCGGGTTGATTAGTGGTAGAAAGATGATGTAGTAGTAAGGGTCCGCCGGTGATCCTGAAATGCCCTATAGTGAGTCGTATTA
Pnoc	ENSMUST00000059339.6	CGGCTCGCAGCGTGTAAACGGGGTTGATTAGTGGTAGAAAGGGTGGTTTAGTGTGTGTTTTGCATCTCCGAGGCCTTTGGCTGGTAAAGAGATGATGTAGTAGTAAGGGTCCGCCGGTGATCCTGAAATGCCCTATAGTGAGTCGTATTA
Pnoc	ENSMUST00000059339.6	CGGCTCGCAGCGTGTAAACGAGGTTAGGTTGAGAATAGGAGGGTTGATTAGTGGTAGAAATAGTGTTACATGGAGAAAAAAGCAGGTGGGGATGATGTAGTAGTAAGGGTCCGCCGGTGATCCTGAAATGCCCTATAGTGAGTCGTATTA
Pnoc	ENSMUST00000059339.6	CGGCTCGCAGCGTGTAAACGGATGATGTAGTAGTAAGGGTGGGTGGTTTAGTGTGTGTTTGTGTTTGAAGACAGCATACTCACGTACGTTGGGTTGATTAGTGGTAGAAACCGCCGGTGATCCTGAAATGCCCTATAGTGAGTCGTATTA
Pnoc	ENSMUST00000059339.6	CGGCTCGCAGCGTGTAAACGGGGTGGTTTAGTGTGTGTTTCTGGCTGGATTTTTACACAGCTAACTGAGTGATGATGTAGTAGTAAGGGTAGGTTAGGTTGAGAATAGGACCGCCGGTGATCCTGAAATGCCCTATAGTGAGTCGTATTA
Pnoc	ENSMUST00000059339.6	CGGCTCGCAGCGTGTAAACGAGGTTAGGTTGAGAATAGGAGATGATGTAGTAGTAAGGGTAACAAGTTATGGCAGTGAAGAGGCAAAACCGGGTTGATTAGTGGTAGAAACCGCCGGTGATCCTGAAATGCCCTATAGTGAGTCGTATTA
Pnoc	ENSMUST00000059339.6	CGGCTCGCAGCGTGTAAACGGGGTGGTTTAGTGTGTGTTTTACATCTGGCTTTATAGTGCCGGTTGCCGTAGGTTAGGTTGAGAATAGGAGGGTTGATTAGTGGTAGAAACCGCCGGTGATCCTGAAATGCCCTATAGTGAGTCGTATTA
Pnoc	ENSMUST00000059339.6	CGGCTCGCAGCGTGTAAACGGGGTGGTTTAGTGTGTGTTTAGGTTAGGTTGAGAATAGGAGACTTGTGACATGCCAGCCTCCCATCAACGGGGTTGATTAGTGGTAGAAACCGCCGGTGATCCTGAAATGCCCTATAGTGAGTCGTATTA
Pnoc	ENSMUST00000059339.6	CGGCTCGCAGCGTGTAAACGGATGATGTAGTAGTAAGGGTCCCAGCATCTCCTTTTGCCAACTTTATAGTGGGTGGTTTAGTGTGTGTTTGGGTTGATTAGTGGTAGAAACCGCCGGTGATCCTGAAATGCCCTATAGTGAGTCGTATTA
Pnoc	ENSMUST00000059339.6	CGGCTCGCAGCGTGTAAACGAGGTTAGGTTGAGAATAGGAGGGTGGTTTAGTGTGTGTTTCAGTCTCCTCTCCAGCCCTTGCTCATAGGCGGGTTGATTAGTGGTAGAAACCGCCGGTGATCCTGAAATGCCCTATAGTGAGTCGTATTA
Pnoc	ENSMUST00000059339.6	CGGCTCGCAGCGTGTAAACGGATGATGTAGTAGTAAGGGTGGGTTGATTAGTGGTAGAAACTTGCCATTCTTCCTCTGGCCCAACCTGCCAGGTTAGGTTGAGAATAGGACCGCCGGTGATCCTGAAATGCCCTATAGTGAGTCGTATTA
Pnoc	ENSMUST00000059339.6	CGGCTCGCAGCGTGTAAACGAGGTTAGGTTGAGAATAGGACAGCAAAAAAAATGGACTGTGACAGCAGTCGATGATGTAGTAGTAAGGGTGGGTGGTTTAGTGTGTGTTTCCGCCGGTGATCCTGAAATGCCCTATAGTGAGTCGTATTA
Pnoc	ENSMUST00000059339.6	CGGCTCGCAGCGTGTAAACGGGGTGGTTTAGTGTGTGTTTGATGATGTAGTAGTAAGGGTCGGAGCCACTGGCCATGACTTTGGTGCATAAGGTTAGGTTGAGAATAGGACCGCCGGTGATCCTGAAATGCCCTATAGTGAGTCGTATTA
Pnoc	ENSMUST00000059339.6	CGGCTCGCAGCGTGTAAACGAGGTTAGGTTGAGAATAGGAGGGTTGATTAGTGGTAGAAACAGCTACTCCAATTGGAGTCTCCATATGCTGGGTGGTTTAGTGTGTGTTTCCGCCGGTGATCCTGAAATGCCCTATAGTGAGTCGTATTA
Pnoc	ENSMUST00000059339.6	CGGCTCGCAGCGTGTAAACGGGGTTGATTAGTGGTAGAAACAGGCAACTGGGAAGATGGCTCAGAGGTTAGATGATGTAGTAGTAAGGGTAGGTTAGGTTGAGAATAGGACCGCCGGTGATCCTGAAATGCCCTATAGTGAGTCGTATTA
Pnoc	ENSMUST00000059339.6	CGGCTCGCAGCGTGTAAACGGGGTTGATTAGTGGTAGAAACATCTGCGCCAGGCTCTGCATCTCGCACTTAGGTTAGGTTGAGAATAGGAGATGATGTAGTAGTAAGGGTCCGCCGGTGATCCTGAAATGCCCTATAGTGAGTCGTATTA
Pnoc	ENSMUST00000059339.6	CGGCTCGCAGCGTGTAAACGAGGTTAGGTTGAGAATAGGAATGTTCCTCTCACCTGGCCCTATGAGAGGGGATGATGTAGTAGTAAGGGTGGGTGGTTTAGTGTGTGTTTCCGCCGGTGATCCTGAAATGCCCTATAGTGAGTCGTATTA
Pnoc	ENSMUST00000059339.6	CGGCTCGCAGCGTGTAAACGGGGTTGATTAGTGGTAGAAAGATGATGTAGTAGTAAGGGTATTCTTTGTGCAGTGGATGATTTTGCTGCCAGGTTAGGTTGAGAATAGGACCGCCGGTGATCCTGAAATGCCCTATAGTGAGTCGTATTA
Pnoc	ENSMUST00000059339.6	CGGCTCGCAGCGTGTAAACGGGGTGGTTTAGTGTGTGTTTTGACACAAGCTCTGGGTCAGCAGGGCTGAGGATGATGTAGTAGTAAGGGTAGGTTAGGTTGAGAATAGGACCGCCGGTGATCCTGAAATGCCCTATAGTGAGTCGTATTA
Pnoc	ENSMUST00000059339.6	CGGCTCGCAGCGTGTAAACGGGGTTGATTAGTGGTAGAAAGGGTGGTTTAGTGTGTGTTTAGAAGATGAGTGAGAAGATGGGGCCATTAAGATGATGTAGTAGTAAGGGTCCGCCGGTGATCCTGAAATGCCCTATAGTGAGTCGTATTA
Pnoc	ENSMUST00000059339.6	CGGCTCGCAGCGTGTAAACGAGGTTAGGTTGAGAATAGGAGGGTGGTTTAGTGTGTGTTTCCTCTGTGTCAGCCACACCAGCATATATATGGGTTGATTAGTGGTAGAAACCGCCGGTGATCCTGAAATGCCCTATAGTGAGTCGTATTA
Pnoc	ENSMUST00000059339.6	CGGCTCGCAGCGTGTAAACGGATGATGTAGTAGTAAGGGTGGGTGGTTTAGTGTGTGTTTAAGACCTTCTCTTCACACTGGAGGATGCACGGGTTGATTAGTGGTAGAAACCGCCGGTGATCCTGAAATGCCCTATAGTGAGTCGTATTA
Pnoc	ENSMUST00000059339.6	CGGCTCGCAGCGTGTAAACGGGGTGGTTTAGTGTGTGTTTTTCAGAGCCACTGTGAGGATGGCCAGCCTAGGGTTGATTAGTGGTAGAAAAGGTTAGGTTGAGAATAGGACCGCCGGTGATCCTGAAATGCCCTATAGTGAGTCGTATTA
Pnoc	ENSMUST00000059339.6	CGGCTCGCAGCGTGTAAACGGATGATGTAGTAGTAAGGGTCCAAGCTCCGGACACGCGGCATTCTCTTCAAGGTTAGGTTGAGAATAGGAGGGTTGATTAGTGGTAGAAACCGCCGGTGATCCTGAAATGCCCTATAGTGAGTCGTATTA
Pnoc	ENSMUST00000059339.6	CGGCTCGCAGCGTGTAAACGGGGTGGTTTAGTGTGTGTTTACCTGGACTCCCGATCAGCTAGGATCCCTCAGGTTAGGTTGAGAATAGGAGGGTTGATTAGTGGTAGAAACCGCCGGTGATCCTGAAATGCCCTATAGTGAGTCGTATTA
Pnoc	ENSMUST00000059339.6	CGGCTCGCAGCGTGTAAACGGGGTGGTTTAGTGTGTGTTTGATGATGTAGTAGTAAGGGTTCCCTGCCTACCTCGATGATGACACATGCCGGGTTGATTAGTGGTAGAAACCGCCGGTGATCCTGAAATGCCCTATAGTGAGTCGTATTA
Pnoc	ENSMUST00000059339.6	CGGCTCGCAGCGTGTAAACGGGGTGGTTTAGTGTGTGTTTATACACTCTGATGTAGCAACAGGATCATGGAGGTTAGGTTGAGAATAGGAGGGTTGATTAGTGGTAGAAACCGCCGGTGATCCTGAAATGCCCTATAGTGAGTCGTATTA
Pnoc	ENSMUST00000059339.6	CGGCTCGCAGCGTGTAAACGGATGATGTAGTAGTAAGGGTCCGGCGTTGACTTGACTGCATGCTCAGGACAGGTTAGGTTGAGAATAGGAGGGTGGTTTAGTGTGTGTTTCCGCCGGTGATCCTGAAATGCCCTATAGTGAGTCGTATTA
Pnoc	ENSMUST00000059339.6	CGGCTCGCAGCGTGTAAACGGGGTGGTTTAGTGTGTGTTTAGAAAAACAGTTGTAGCCTGCTGTCTTAGCAGGTTAGGTTGAGAATAGGAGGGTTGATTAGTGGTAGAAACCGCCGGTGATCCTGAAATGCCCTATAGTGAGTCGTATTA
Pnoc	ENSMUST00000059339.6	CGGCTCGCAGCGTGTAAACGGGGTTGATTAGTGGTAGAAATGTGGCTCTCAAAGTGTGTGCTTGCAGAGTGGGTGGTTTAGTGTGTGTTTGATGATGTAGTAGTAAGGGTCCGCCGGTGATCCTGAAATGCCCTATAGTGAGTCGTATTA
Pnoc	ENSMUST00000059339.6	CGGCTCGCAGCGTGTAAACGAGGTTAGGTTGAGAATAGGAGGGTTGATTAGTGGTAGAAATTCTGCTCCACCTCCTCAGCGTCATCTGCGGATGATGTAGTAGTAAGGGTCCGCCGGTGATCCTGAAATGCCCTATAGTGAGTCGTATTA
Pnoc	ENSMUST00000059339.6	CGGCTCGCAGCGTGTAAACGAGGTTAGGTTGAGAATAGGAGATGATGTAGTAGTAAGGGTCTGCAGGTCTTGGAGTGGACACATGCTGTAGGGTGGTTTAGTGTGTGTTTCCGCCGGTGATCCTGAAATGCCCTATAGTGAGTCGTATTA
Pnoc	ENSMUST00000059339.6	CGGCTCGCAGCGTGTAAACGGATGATGTAGTAGTAAGGGTGGGTTGATTAGTGGTAGAAAAGGCTGAGCAGCAGAACGTCACAAAAGAGGGGGTGGTTTAGTGTGTGTTTCCGCCGGTGATCCTGAAATGCCCTATAGTGAGTCGTATTA
Pnoc	ENSMUST00000059339.6	CGGCTCGCAGCGTGTAAACGAGGTTAGGTTGAGAATAGGAGGGTGGTTTAGTGTGTGTTTCTGTCCGTTTCAGGGTTCTCTCAGATGTGAGATGATGTAGTAGTAAGGGTCCGCCGGTGATCCTGAAATGCCCTATAGTGAGTCGTATTA
Pnoc	ENSMUST00000059339.6	CGGCTCGCAGCGTGTAAACGGGGTGGTTTAGTGTGTGTTTGGGTTGATTAGTGGTAGAAACTGGTTGGCCAACTTCCGGGCTGATTTCCGAGGTTAGGTTGAGAATAGGACCGCCGGTGATCCTGAAATGCCCTATAGTGAGTCGTATTA
Pnoc	ENSMUST00000059339.6	CGGCTCGCAGCGTGTAAACGGATGATGTAGTAGTAAGGGTTGGATAGCAGCCTATGAGTTTCCAGCTCTGAGGTTAGGTTGAGAATAGGAGGGTTGATTAGTGGTAGAAACCGCCGGTGATCCTGAAATGCCCTATAGTGAGTCGTATTA
Pnoc	ENSMUST00000059339.6	CGGCTCGCAGCGTGTAAACGAGGTTAGGTTGAGAATAGGACCCGGTGAAGCCCCCAAACCTTTTCTGCAGGGGTTGATTAGTGGTAGAAAGGGTGGTTTAGTGTGTGTTTCCGCCGGTGATCCTGAAATGCCCTATAGTGAGTCGTATTA
Pnoc	ENSMUST00000059339.6	CGGCTCGCAGCGTGTAAACGGGGTGGTTTAGTGTGTGTTTGGGTTGATTAGTGGTAGAAAAGTGGCCTCTAATAGTAGCTGGATGTCCTCGATGATGTAGTAGTAAGGGTCCGCCGGTGATCCTGAAATGCCCTATAGTGAGTCGTATTA
Pnoc	ENSMUST00000059339.6	CGGCTCGCAGCGTGTAAACGAGGTTAGGTTGAGAATAGGACCCATCACCTGGAAGCTGCTAAAATGTATAGATGATGTAGTAGTAAGGGTGGGTTGATTAGTGGTAGAAACCGCCGGTGATCCTGAAATGCCCTATAGTGAGTCGTATTA
Pnoc	ENSMUST00000059339.6	CGGCTCGCAGCGTGTAAACGAGGTTAGGTTGAGAATAGGAAGCTGGGAGGGGCTCCTTCTGGCTACACATGATGATGTAGTAGTAAGGGTGGGTGGTTTAGTGTGTGTTTCCGCCGGTGATCCTGAAATGCCCTATAGTGAGTCGTATTA
Pnoc	ENSMUST00000059339.6	CGGCTCGCAGCGTGTAAACGGATGATGTAGTAGTAAGGGTGGGTGGTTTAGTGTGTGTTTTTCATGGTGCAGCAGTGGGAATCGGGAGGCGGGTTGATTAGTGGTAGAAACCGCCGGTGATCCTGAAATGCCCTATAGTGAGTCGTATTA
Pcdh11x	ENSMUST00000192677.6	CGGCTCGCAGCGTGTAAACGAGGGTGTGTTTGTAAAGGGTTATTTCATCCGGCAAAACAGCAACCTCCACGGGTTGATTAGTGGTAGAAATGTGATGGAAGTTAGAGGGTCCGCCGGTGATCCTGAAATGCCCTATAGTGAGTCGTATTA
Pcdh11x	ENSMUST00000192677.6	CGGCTCGCAGCGTGTAAACGAGGGTGTGTTTGTAAAGGGTGGGTGGTTTAGTGTGTGTTTGACAGTTGTTGGGAATAACGGTGCATTATCGGGTTGATTAGTGGTAGAAACCGCCGGTGATCCTGAAATGCCCTATAGTGAGTCGTATTA
Pcdh11x	ENSMUST00000192677.6	CGGCTCGCAGCGTGTAAACGGGGTGGTTTAGTGTGTGTTTCCGATTTGTAGTGTCGAGCCAAATCAGGGCAGGGTGTGTTTGTAAAGGGTTGTGATGGAAGTTAGAGGGTCCGCCGGTGATCCTGAAATGCCCTATAGTGAGTCGTATTA
Pcdh11x	ENSMUST00000192677.6	CGGCTCGCAGCGTGTAAACGTGTGATGGAAGTTAGAGGGTGGGTGGTTTAGTGTGTGTTTGTTGGCCAATTGGGCCACTTGGAAATACCAGGGTTGATTAGTGGTAGAAACCGCCGGTGATCCTGAAATGCCCTATAGTGAGTCGTATTA
Pcdh11x	ENSMUST00000192677.6	CGGCTCGCAGCGTGTAAACGGGGTTGATTAGTGGTAGAAAAGCCATGGTGTAAAACTGAGCTCTTGTACTTGTGATGGAAGTTAGAGGGTGGGTGGTTTAGTGTGTGTTTCCGCCGGTGATCCTGAAATGCCCTATAGTGAGTCGTATTA
Pcdh11x	ENSMUST00000192677.6	CGGCTCGCAGCGTGTAAACGGGGTGGTTTAGTGTGTGTTTAGGGTGTGTTTGTAAAGGGTGCTGTGGATGTGGATGAGTCCAGATTTCCATGTGATGGAAGTTAGAGGGTCCGCCGGTGATCCTGAAATGCCCTATAGTGAGTCGTATTA
Pcdh11x	ENSMUST00000192677.6	CGGCTCGCAGCGTGTAAACGAGGGTGTGTTTGTAAAGGGTGAAGGCTGCCTGCATCGTGGTCTCCCAATCTGTGATGGAAGTTAGAGGGTGGGTTGATTAGTGGTAGAAACCGCCGGTGATCCTGAAATGCCCTATAGTGAGTCGTATTA
Pcdh11x	ENSMUST00000192677.6	CGGCTCGCAGCGTGTAAACGGGGTGGTTTAGTGTGTGTTTGGGTTGATTAGTGGTAGAAAAGTTCATAAATCAGTGTGGCATTGGGCACGAGGGTGTGTTTGTAAAGGGTCCGCCGGTGATCCTGAAATGCCCTATAGTGAGTCGTATTA
Pcdh11x	ENSMUST00000192677.6	CGGCTCGCAGCGTGTAAACGAGGGTGTGTTTGTAAAGGGTTGTGATGGAAGTTAGAGGGTGATATGTGCACACAAAAGATAACGGCCAGTGGGTTGATTAGTGGTAGAAACCGCCGGTGATCCTGAAATGCCCTATAGTGAGTCGTATTA
Pcdh11x	ENSMUST00000192677.6	CGGCTCGCAGCGTGTAAACGAGGGTGTGTTTGTAAAGGGTGTGCCAGCCACAATGGCAACCATGATCTTGGGGTGGTTTAGTGTGTGTTTTGTGATGGAAGTTAGAGGGTCCGCCGGTGATCCTGAAATGCCCTATAGTGAGTCGTATTA
Pcdh11x	ENSMUST00000192677.6	CGGCTCGCAGCGTGTAAACGTGTGATGGAAGTTAGAGGGTGGGTGGTTTAGTGTGTGTTTACCTGTACTGGTGGAGGGCTGTGACACAGTGGGTTGATTAGTGGTAGAAACCGCCGGTGATCCTGAAATGCCCTATAGTGAGTCGTATTA
Pcdh11x	ENSMUST00000192677.6	CGGCTCGCAGCGTGTAAACGGGGTTGATTAGTGGTAGAAAGGGTGGTTTAGTGTGTGTTTTCACAGTTATTAGCCCTACTGTGCCATGTTAGGGTGTGTTTGTAAAGGGTCCGCCGGTGATCCTGAAATGCCCTATAGTGAGTCGTATTA
Pcdh11x	ENSMUST00000192677.6	CGGCTCGCAGCGTGTAAACGAGGGTGTGTTTGTAAAGGGTGGGTGGTTTAGTGTGTGTTTGTGTGTTACTGGGGTATTTCTTATCCACCCGGGTTGATTAGTGGTAGAAACCGCCGGTGATCCTGAAATGCCCTATAGTGAGTCGTATTA
Pcdh11x	ENSMUST00000192677.6	CGGCTCGCAGCGTGTAAACGTGTGATGGAAGTTAGAGGGTAGGGTGTGTTTGTAAAGGGTGCACCTAAAGCAGAATTCATTCCTGTTTGGGGGTTGATTAGTGGTAGAAACCGCCGGTGATCCTGAAATGCCCTATAGTGAGTCGTATTA
Pcdh11x	ENSMUST00000192677.6	CGGCTCGCAGCGTGTAAACGGGGTTGATTAGTGGTAGAAATGTGATGGAAGTTAGAGGGTGTATAATTCTTCTCCTGGGCGCCAGACTGAGGGTGGTTTAGTGTGTGTTTCCGCCGGTGATCCTGAAATGCCCTATAGTGAGTCGTATTA
Pcdh11x	ENSMUST00000192677.6	CGGCTCGCAGCGTGTAAACGTGTGATGGAAGTTAGAGGGTCTCCTTCTGGTGTTTCAATGACATCAAGTCGGGTGGTTTAGTGTGTGTTTAGGGTGTGTTTGTAAAGGGTCCGCCGGTGATCCTGAAATGCCCTATAGTGAGTCGTATTA
Pcdh11x	ENSMUST00000192677.6	CGGCTCGCAGCGTGTAAACGAGGGTGTGTTTGTAAAGGGTGGGTTGATTAGTGGTAGAAATCAGGGGCGTTTCAGGCTGGATCTGGAATGTGTGATGGAAGTTAGAGGGTCCGCCGGTGATCCTGAAATGCCCTATAGTGAGTCGTATTA
Pcdh11x	ENSMUST00000192677.6	CGGCTCGCAGCGTGTAAACGAGGGTGTGTTTGTAAAGGGTGGGTGGTTTAGTGTGTGTTTCTCTTCAATGCGAATCAATGGTACATCCCCTGTGATGGAAGTTAGAGGGTCCGCCGGTGATCCTGAAATGCCCTATAGTGAGTCGTATTA
Pcdh11x	ENSMUST00000192677.6	CGGCTCGCAGCGTGTAAACGGGGTGGTTTAGTGTGTGTTTTGTGATGGAAGTTAGAGGGTCAATAGGATACAGTCCATCTGCTCCAGCACGGGTTGATTAGTGGTAGAAACCGCCGGTGATCCTGAAATGCCCTATAGTGAGTCGTATTA
Pcdh11x	ENSMUST00000192677.6	CGGCTCGCAGCGTGTAAACGAGGGTGTGTTTGTAAAGGGTAGGTTTGAAAGTAGTAGGTGTAGTGCCCCATGTGATGGAAGTTAGAGGGTGGGTGGTTTAGTGTGTGTTTCCGCCGGTGATCCTGAAATGCCCTATAGTGAGTCGTATTA
Pcdh11x	ENSMUST00000192677.6	CGGCTCGCAGCGTGTAAACGAGGGTGTGTTTGTAAAGGGTCAGCCTGCTTCCATTCAACATCTCTGTGGTGGGTTGATTAGTGGTAGAAATGTGATGGAAGTTAGAGGGTCCGCCGGTGATCCTGAAATGCCCTATAGTGAGTCGTATTA
Pcdh11x	ENSMUST00000192677.6	CGGCTCGCAGCGTGTAAACGGGGTTGATTAGTGGTAGAAAGGGTGGTTTAGTGTGTGTTTAGGGTAACTGCAGAATTCTCTCCGTAATCAAGGGTGTGTTTGTAAAGGGTCCGCCGGTGATCCTGAAATGCCCTATAGTGAGTCGTATTA
Pcdh11x	ENSMUST00000192677.6	CGGCTCGCAGCGTGTAAACGGGGTGGTTTAGTGTGTGTTTGGGTTGATTAGTGGTAGAAAAGTTGAAGAACGTGATACCCTACCACCATCTGTGATGGAAGTTAGAGGGTCCGCCGGTGATCCTGAAATGCCCTATAGTGAGTCGTATTA
Pcdh11x	ENSMUST00000192677.6	CGGCTCGCAGCGTGTAAACGTGTGATGGAAGTTAGAGGGTGGGTTGATTAGTGGTAGAAATCATTGTCGGTCTGATATGCACAGACACAGAGGGTGTGTTTGTAAAGGGTCCGCCGGTGATCCTGAAATGCCCTATAGTGAGTCGTATTA
Pcdh11x	ENSMUST00000192677.6	CGGCTCGCAGCGTGTAAACGTGTGATGGAAGTTAGAGGGTTCAACATGAAATATTCTGGACCCCCCCAACGGGTGGTTTAGTGTGTGTTTAGGGTGTGTTTGTAAAGGGTCCGCCGGTGATCCTGAAATGCCCTATAGTGAGTCGTATTA
Pcdh11x	ENSMUST00000192677.6	CGGCTCGCAGCGTGTAAACGAGGGTGTGTTTGTAAAGGGTGGGTTGATTAGTGGTAGAAATTCCAAAGCATCCCATACTTTGGGATACTGGGGTGGTTTAGTGTGTGTTTCCGCCGGTGATCCTGAAATGCCCTATAGTGAGTCGTATTA
Pcdh11x	ENSMUST00000192677.6	CGGCTCGCAGCGTGTAAACGTGTGATGGAAGTTAGAGGGTGGGTGGTTTAGTGTGTGTTTGCTGGTGGTGGACTATGGCGGGGTACAGTAGGGTTGATTAGTGGTAGAAACCGCCGGTGATCCTGAAATGCCCTATAGTGAGTCGTATTA
Pcdh11x	ENSMUST00000192677.6	CGGCTCGCAGCGTGTAAACGGGGTGGTTTAGTGTGTGTTTATAGCCGAGTTCTCCGGAATTGATATGTTGTGTGATGGAAGTTAGAGGGTAGGGTGTGTTTGTAAAGGGTCCGCCGGTGATCCTGAAATGCCCTATAGTGAGTCGTATTA
Pcdh11x	ENSMUST00000192677.6	CGGCTCGCAGCGTGTAAACGTGTGATGGAAGTTAGAGGGTGGGTTGATTAGTGGTAGAAATTGAGTACAGGTATCAGAGGCTTCTTCCACGGGTGGTTTAGTGTGTGTTTCCGCCGGTGATCCTGAAATGCCCTATAGTGAGTCGTATTA
Pcdh11x	ENSMUST00000192677.6	CGGCTCGCAGCGTGTAAACGAGGGTGTGTTTGTAAAGGGTAGTTTCTTCACTGCAGTCAGGATGCCAGTAGGGTTGATTAGTGGTAGAAAGGGTGGTTTAGTGTGTGTTTCCGCCGGTGATCCTGAAATGCCCTATAGTGAGTCGTATTA
Pcdh11x	ENSMUST00000192677.6	CGGCTCGCAGCGTGTAAACGTGTGATGGAAGTTAGAGGGTACAAGTTGAGGTCTTTCAACAAGTCGCCTAGGGTTGATTAGTGGTAGAAAGGGTGGTTTAGTGTGTGTTTCCGCCGGTGATCCTGAAATGCCCTATAGTGAGTCGTATTA
Pcdh11x	ENSMUST00000192677.6	CGGCTCGCAGCGTGTAAACGAGGGTGTGTTTGTAAAGGGTTGTGATGGAAGTTAGAGGGTACTGCTGGAGGAGCACTTGGAGATGGAATCGGGTTGATTAGTGGTAGAAACCGCCGGTGATCCTGAAATGCCCTATAGTGAGTCGTATTA
Pcdh11x	ENSMUST00000192677.6	CGGCTCGCAGCGTGTAAACGAGGGTGTGTTTGTAAAGGGTGGGTTGATTAGTGGTAGAAACCATCCCCTTCAGTGCGGTTGTTTGGTGCAGGGTGGTTTAGTGTGTGTTTCCGCCGGTGATCCTGAAATGCCCTATAGTGAGTCGTATTA
Pcdh11x	ENSMUST00000192677.6	CGGCTCGCAGCGTGTAAACGTGTGATGGAAGTTAGAGGGTAGGGTGTGTTTGTAAAGGGTGACAAAATTAAGCAGCAAGTTCTTGGGGGGGGGTGGTTTAGTGTGTGTTTCCGCCGGTGATCCTGAAATGCCCTATAGTGAGTCGTATTA
Pcdh11x	ENSMUST00000192677.6	CGGCTCGCAGCGTGTAAACGAGGGTGTGTTTGTAAAGGGTTGTGATGGAAGTTAGAGGGTGAGTTGGGCTGTAGCTGACTGCAGAGGCCTGGGTTGATTAGTGGTAGAAACCGCCGGTGATCCTGAAATGCCCTATAGTGAGTCGTATTA
Pcdh11x	ENSMUST00000192677.6	CGGCTCGCAGCGTGTAAACGGGGTGGTTTAGTGTGTGTTTATACTCTTCCTGAGGATAGCCAAGAGGCAGAGGGTGTGTTTGTAAAGGGTTGTGATGGAAGTTAGAGGGTCCGCCGGTGATCCTGAAATGCCCTATAGTGAGTCGTATTA
Pcdh11x	ENSMUST00000192677.6	CGGCTCGCAGCGTGTAAACGGGGTTGATTAGTGGTAGAAATCTCATTTTCACCGTCATCTGGCTTTGCTTGGGTGGTTTAGTGTGTGTTTAGGGTGTGTTTGTAAAGGGTCCGCCGGTGATCCTGAAATGCCCTATAGTGAGTCGTATTA
Pcdh11x	ENSMUST00000192677.6	CGGCTCGCAGCGTGTAAACGGGGTTGATTAGTGGTAGAAAGGGTGGTTTAGTGTGTGTTTGATGCAGTCATGAACCTCAATTCTCCCTCTTGTGATGGAAGTTAGAGGGTCCGCCGGTGATCCTGAAATGCCCTATAGTGAGTCGTATTA
Pcdh11x	ENSMUST00000192677.6	CGGCTCGCAGCGTGTAAACGTGTGATGGAAGTTAGAGGGTGGGTGGTTTAGTGTGTGTTTAACACGACGCATGCTAACAGGACCGCAAATGGGTTGATTAGTGGTAGAAACCGCCGGTGATCCTGAAATGCCCTATAGTGAGTCGTATTA
Pcdh11x	ENSMUST00000192677.6	CGGCTCGCAGCGTGTAAACGGGGTGGTTTAGTGTGTGTTTAGGGTGTGTTTGTAAAGGGTTTTACCAGCACCGTTGCTCTTGCTGGTGTTGGGTTGATTAGTGGTAGAAACCGCCGGTGATCCTGAAATGCCCTATAGTGAGTCGTATTA
Pcdh11x	ENSMUST00000192677.6	CGGCTCGCAGCGTGTAAACGGGGTTGATTAGTGGTAGAAATGTGATGGAAGTTAGAGGGTATAGTCAGTGGTTGGTGAGGATGCACTGGTAGGGTGTGTTTGTAAAGGGTCCGCCGGTGATCCTGAAATGCCCTATAGTGAGTCGTATTA
Pcdh11x	ENSMUST00000192677.6	CGGCTCGCAGCGTGTAAACGGGGTGGTTTAGTGTGTGTTTAGGGTGTGTTTGTAAAGGGTCTCAAAGTCAAGAAATGCAGCAGTCTCCAATGTGATGGAAGTTAGAGGGTCCGCCGGTGATCCTGAAATGCCCTATAGTGAGTCGTATTA
Pcdh11x	ENSMUST00000192677.6	CGGCTCGCAGCGTGTAAACGAGGGTGTGTTTGTAAAGGGTGGACTGCCCAACATAGGATCTATTTAGTCTGGGTGGTTTAGTGTGTGTTTTGTGATGGAAGTTAGAGGGTCCGCCGGTGATCCTGAAATGCCCTATAGTGAGTCGTATTA
Pcdh11x	ENSMUST00000192677.6	CGGCTCGCAGCGTGTAAACGAGGGTGTGTTTGTAAAGGGTGCATGTCACCCTACCATTATGTTCAGAATCGGGTTGATTAGTGGTAGAAAGGGTGGTTTAGTGTGTGTTTCCGCCGGTGATCCTGAAATGCCCTATAGTGAGTCGTATTA
Pcdh11x	ENSMUST00000192677.6	CGGCTCGCAGCGTGTAAACGGGGTGGTTTAGTGTGTGTTTTCTCTGGGACTTTCCTGCTTTTTTCCCATCGGGTTGATTAGTGGTAGAAATGTGATGGAAGTTAGAGGGTCCGCCGGTGATCCTGAAATGCCCTATAGTGAGTCGTATTA
Pcdh11x	ENSMUST00000192677.6	CGGCTCGCAGCGTGTAAACGGGGTTGATTAGTGGTAGAAATTGGCTGCACTGTTATTTCTGCAGCTTTCTTGTGATGGAAGTTAGAGGGTAGGGTGTGTTTGTAAAGGGTCCGCCGGTGATCCTGAAATGCCCTATAGTGAGTCGTATTA
Pcdh11x	ENSMUST00000192677.6	CGGCTCGCAGCGTGTAAACGAGGGTGTGTTTGTAAAGGGTGGGTTGATTAGTGGTAGAAAAACAGTCTCTTAGCGATGTTGGAGACTAGGTGTGATGGAAGTTAGAGGGTCCGCCGGTGATCCTGAAATGCCCTATAGTGAGTCGTATTA
Pcdh11x	ENSMUST00000192677.6	CGGCTCGCAGCGTGTAAACGGGGTGGTTTAGTGTGTGTTTTGTGATGGAAGTTAGAGGGTAGGAGAGTTATTCTCAGGAACAGAAAGGCTAGGGTGTGTTTGTAAAGGGTCCGCCGGTGATCCTGAAATGCCCTATAGTGAGTCGTATTA
Pcdh11x	ENSMUST00000192677.6	CGGCTCGCAGCGTGTAAACGGGGTGGTTTAGTGTGTGTTTGCACAGGCCCATTCTGGCTAATAGTTGCCTGGGTTGATTAGTGGTAGAAATGTGATGGAAGTTAGAGGGTCCGCCGGTGATCCTGAAATGCCCTATAGTGAGTCGTATTA
Pcdh11x	ENSMUST00000192677.6	CGGCTCGCAGCGTGTAAACGGGGTTGATTAGTGGTAGAAAAGGGTGTGTTTGTAAAGGGTCTGTGGCAGATAGCAGAGGTCTTTATCTGTGGGTGGTTTAGTGTGTGTTTCCGCCGGTGATCCTGAAATGCCCTATAGTGAGTCGTATTA
Pcdh11x	ENSMUST00000192677.6	CGGCTCGCAGCGTGTAAACGGGGTGGTTTAGTGTGTGTTTAGGGTGTGTTTGTAAAGGGTTGCATAGGAGTGGTTAAGGACTTGTCGGGAGGGTTGATTAGTGGTAGAAACCGCCGGTGATCCTGAAATGCCCTATAGTGAGTCGTATTA
Pcdh11x	ENSMUST00000192677.6	CGGCTCGCAGCGTGTAAACGTGTGATGGAAGTTAGAGGGTGTGAATTCTGGCATTCTCACCTATATCTGCGGGTGGTTTAGTGTGTGTTTGGGTTGATTAGTGGTAGAAACCGCCGGTGATCCTGAAATGCCCTATAGTGAGTCGTATTA
Pcdh11x	ENSMUST00000192677.6	CGGCTCGCAGCGTGTAAACGTGTGATGGAAGTTAGAGGGTGATGACTGATTCAAAGGAGGTTTGCCAGCAAGGGTGTGTTTGTAAAGGGTGGGTGGTTTAGTGTGTGTTTCCGCCGGTGATCCTGAAATGCCCTATAGTGAGTCGTATTA
Pcdh11x	ENSMUST00000192677.6	CGGCTCGCAGCGTGTAAACGGGGTGGTTTAGTGTGTGTTTCTTCCCTATCCAGTGGTTCTTTGACAGTGAGGGTTGATTAGTGGTAGAAAAGGGTGTGTTTGTAAAGGGTCCGCCGGTGATCCTGAAATGCCCTATAGTGAGTCGTATTA
Pcdh11x	ENSMUST00000192677.6	CGGCTCGCAGCGTGTAAACGGGGTGGTTTAGTGTGTGTTTTGTGATGGAAGTTAGAGGGTGGCATTGGACATTAAGGGTGGAATTCCATTGGGTTGATTAGTGGTAGAAACCGCCGGTGATCCTGAAATGCCCTATAGTGAGTCGTATTA
Pcdh11x	ENSMUST00000192677.6	CGGCTCGCAGCGTGTAAACGTGTGATGGAAGTTAGAGGGTAGGGTGTGTTTGTAAAGGGTGCACTTCAGTGTCTCGAACTCTACTAAAGAGGGTGGTTTAGTGTGTGTTTCCGCCGGTGATCCTGAAATGCCCTATAGTGAGTCGTATTA
Pcdh11x	ENSMUST00000192677.6	CGGCTCGCAGCGTGTAAACGGGGTTGATTAGTGGTAGAAATGTGATGGAAGTTAGAGGGTCAGTTGCCACTGGACTACATACTGCCATACAGGGTGTGTTTGTAAAGGGTCCGCCGGTGATCCTGAAATGCCCTATAGTGAGTCGTATTA
Pcdh11x	ENSMUST00000192677.6	CGGCTCGCAGCGTGTAAACGAGGGTGTGTTTGTAAAGGGTGGTCAAAGTAGCTGGCATCCAGCAGGAGTCTGTGATGGAAGTTAGAGGGTGGGTTGATTAGTGGTAGAAACCGCCGGTGATCCTGAAATGCCCTATAGTGAGTCGTATTA
Pcdh11x	ENSMUST00000192677.6	CGGCTCGCAGCGTGTAAACGTGTGATGGAAGTTAGAGGGTGGGTGGTTTAGTGTGTGTTTAGGGTTTTGTGCATCTGGAAAACCAGCATGAGGGTGTGTTTGTAAAGGGTCCGCCGGTGATCCTGAAATGCCCTATAGTGAGTCGTATTA
Pcdh11x	ENSMUST00000192677.6	CGGCTCGCAGCGTGTAAACGTGTGATGGAAGTTAGAGGGTGGGTGGTTTAGTGTGTGTTTCTGCTGCAAACCCATTGGTGGTTGTGCCTGGGGTTGATTAGTGGTAGAAACCGCCGGTGATCCTGAAATGCCCTATAGTGAGTCGTATTA
Pcdh11x	ENSMUST00000192677.6	CGGCTCGCAGCGTGTAAACGGGGTTGATTAGTGGTAGAAAGGGTGGTTTAGTGTGTGTTTATGATGTCACAGAGGAGGAGTCTTCCCCAAAGGGTGTGTTTGTAAAGGGTCCGCCGGTGATCCTGAAATGCCCTATAGTGAGTCGTATTA
Pcdh11x	ENSMUST00000192677.6	CGGCTCGCAGCGTGTAAACGGGGTGGTTTAGTGTGTGTTTCCTTAAGATGTGGTGGTTGGCGGCATCTTATGTGATGGAAGTTAGAGGGTGGGTTGATTAGTGGTAGAAACCGCCGGTGATCCTGAAATGCCCTATAGTGAGTCGTATTA
Pcdh11x	ENSMUST00000192677.6	CGGCTCGCAGCGTGTAAACGGGGTGGTTTAGTGTGTGTTTAGGGTGTGTTTGTAAAGGGTTACTGGTCGCAATCTGAAAGGAACTTCATGTGTGATGGAAGTTAGAGGGTCCGCCGGTGATCCTGAAATGCCCTATAGTGAGTCGTATTA
Pcdh11x	ENSMUST00000192677.6	CGGCTCGCAGCGTGTAAACGTGTGATGGAAGTTAGAGGGTGGGTTGATTAGTGGTAGAAAGGCAGAAGCTCTTCATACTGTCACCATTGCAGGGTGTGTTTGTAAAGGGTCCGCCGGTGATCCTGAAATGCCCTATAGTGAGTCGTATTA
Pcdh11x	ENSMUST00000192677.6	CGGCTCGCAGCGTGTAAACGAGGGTGTGTTTGTAAAGGGTGGGTGGTTTAGTGTGTGTTTTGGATAGCTACACTCAGAAACACTGTAGGGGGGTTGATTAGTGGTAGAAACCGCCGGTGATCCTGAAATGCCCTATAGTGAGTCGTATTA
Pcdh11x	ENSMUST00000192677.6	CGGCTCGCAGCGTGTAAACGTGTGATGGAAGTTAGAGGGTGGGTGGTTTAGTGTGTGTTTACCTGAAGTAAAGGTGGTCAAGGGAATGACAGGGTGTGTTTGTAAAGGGTCCGCCGGTGATCCTGAAATGCCCTATAGTGAGTCGTATTA
Pcdh11x	ENSMUST00000192677.6	CGGCTCGCAGCGTGTAAACGTGTGATGGAAGTTAGAGGGTGGGTGGTTTAGTGTGTGTTTAAAACACAGGGAAGGATAGAGAGAGAGGGAGGGTTGATTAGTGGTAGAAACCGCCGGTGATCCTGAAATGCCCTATAGTGAGTCGTATTA
Pcdh11x	ENSMUST00000192677.6	CGGCTCGCAGCGTGTAAACGGGGTGGTTTAGTGTGTGTTTGGGTTGATTAGTGGTAGAAATGCCAGGGTTTGTGGATGGTAGAACCCATTAGGGTGTGTTTGTAAAGGGTCCGCCGGTGATCCTGAAATGCCCTATAGTGAGTCGTATTA
Pcdh11x	ENSMUST00000192677.6	CGGCTCGCAGCGTGTAAACGTGTGATGGAAGTTAGAGGGTGGGTTGATTAGTGGTAGAAAAAAGGGAATGCATAGGGGAGAAGAACTGGGAGGGTGTGTTTGTAAAGGGTCCGCCGGTGATCCTGAAATGCCCTATAGTGAGTCGTATTA
Pcdh11x	ENSMUST00000192677.6	CGGCTCGCAGCGTGTAAACGTGTGATGGAAGTTAGAGGGTTGTGTCACTGGAGGGCTGTAGCGACGAACTGGGTTGATTAGTGGTAGAAAGGGTGGTTTAGTGTGTGTTTCCGCCGGTGATCCTGAAATGCCCTATAGTGAGTCGTATTA
Pcdh11x	ENSMUST00000192677.6	CGGCTCGCAGCGTGTAAACGAGGGTGTGTTTGTAAAGGGTAGAGGAAAAACAGCAGTCTAACTCTACTGGGGGTGGTTTAGTGTGTGTTTGGGTTGATTAGTGGTAGAAACCGCCGGTGATCCTGAAATGCCCTATAGTGAGTCGTATTA
Pcdh11x	ENSMUST00000192677.6	CGGCTCGCAGCGTGTAAACGAGGGTGTGTTTGTAAAGGGTCCTGTGGCAGAGGAGGACTGTGGTGAATTAGGGTTGATTAGTGGTAGAAATGTGATGGAAGTTAGAGGGTCCGCCGGTGATCCTGAAATGCCCTATAGTGAGTCGTATTA
Pcdh11x	ENSMUST00000192677.6	CGGCTCGCAGCGTGTAAACGTGTGATGGAAGTTAGAGGGTTGTCATTCTGGGTTTCTTTATCTTCCCCAGGGGTGGTTTAGTGTGTGTTTAGGGTGTGTTTGTAAAGGGTCCGCCGGTGATCCTGAAATGCCCTATAGTGAGTCGTATTA
Pcdh11x	ENSMUST00000192677.6	CGGCTCGCAGCGTGTAAACGTGTGATGGAAGTTAGAGGGTTAATTTCTCACGATCAATGCGTGCACCAGTAGGGTGTGTTTGTAAAGGGTGGGTTGATTAGTGGTAGAAACCGCCGGTGATCCTGAAATGCCCTATAGTGAGTCGTATTA
Pcdh11x	ENSMUST00000192677.6	CGGCTCGCAGCGTGTAAACGTGTGATGGAAGTTAGAGGGTAGGGTGTGTTTGTAAAGGGTTGCTACTTAACCTGCCAGTCACACACAGGAGGGTGGTTTAGTGTGTGTTTCCGCCGGTGATCCTGAAATGCCCTATAGTGAGTCGTATTA
Pcdh11x	ENSMUST00000192677.6	CGGCTCGCAGCGTGTAAACGGGGTGGTTTAGTGTGTGTTTGGTCACAGGGGGGCTGTGGCAAATAGTGACAGGGTGTGTTTGTAAAGGGTGGGTTGATTAGTGGTAGAAACCGCCGGTGATCCTGAAATGCCCTATAGTGAGTCGTATTA
Pcdh11x	ENSMUST00000192677.6	CGGCTCGCAGCGTGTAAACGGGGTGGTTTAGTGTGTGTTTTGATCCAGATTGAATTCAGGTGGTGCATCATGTGATGGAAGTTAGAGGGTGGGTTGATTAGTGGTAGAAACCGCCGGTGATCCTGAAATGCCCTATAGTGAGTCGTATTA
Pcdh11x	ENSMUST00000192677.6	CGGCTCGCAGCGTGTAAACGGGGTTGATTAGTGGTAGAAAACTCGGTGTAAACCAAGATCTGAAACCATGTGTGATGGAAGTTAGAGGGTGGGTGGTTTAGTGTGTGTTTCCGCCGGTGATCCTGAAATGCCCTATAGTGAGTCGTATTA
Pcdh11x	ENSMUST00000192677.6	CGGCTCGCAGCGTGTAAACGGGGTGGTTTAGTGTGTGTTTATCATCTGCCTGTTTTCTGGGTTTGGAGTAGGGTTGATTAGTGGTAGAAAAGGGTGTGTTTGTAAAGGGTCCGCCGGTGATCCTGAAATGCCCTATAGTGAGTCGTATTA
Pcdh11x	ENSMUST00000192677.6	CGGCTCGCAGCGTGTAAACGGGGTTGATTAGTGGTAGAAATGTGATGGAAGTTAGAGGGTACAAGTCCATACCAGTCTCAATACCAAAGGAGGGTGTGTTTGTAAAGGGTCCGCCGGTGATCCTGAAATGCCCTATAGTGAGTCGTATTA
Pcdh11x	ENSMUST00000192677.6	CGGCTCGCAGCGTGTAAACGTGTGATGGAAGTTAGAGGGTAGGGTGTGTTTGTAAAGGGTAAGACTGGGTGAAAACTGGAGCATTGTCATGGGTGGTTTAGTGTGTGTTTCCGCCGGTGATCCTGAAATGCCCTATAGTGAGTCGTATTA
Pcdh11x	ENSMUST00000192677.6	CGGCTCGCAGCGTGTAAACGTGTGATGGAAGTTAGAGGGTGGGTGGTTTAGTGTGTGTTTTGGCCTGATGACACCAGACTGTGGATCAATAGGGTGTGTTTGTAAAGGGTCCGCCGGTGATCCTGAAATGCCCTATAGTGAGTCGTATTA
Pcdh11x	ENSMUST00000192677.6	CGGCTCGCAGCGTGTAAACGGGGTGGTTTAGTGTGTGTTTCAATGCTGTAAAGAACCTCTGCATTCATGCAGGGTGTGTTTGTAAAGGGTGGGTTGATTAGTGGTAGAAACCGCCGGTGATCCTGAAATGCCCTATAGTGAGTCGTATTA
Pcdh11x	ENSMUST00000192677.6	CGGCTCGCAGCGTGTAAACGGGGTGGTTTAGTGTGTGTTTTGGTTGCCTCTTTCATGGGTGTGTGAGATCGGGTTGATTAGTGGTAGAAATGTGATGGAAGTTAGAGGGTCCGCCGGTGATCCTGAAATGCCCTATAGTGAGTCGTATTA
Pcdh11x	ENSMUST00000192677.6	CGGCTCGCAGCGTGTAAACGAGGGTGTGTTTGTAAAGGGTTCCTTTTGAACAATCAGTTGGGGCATCTTGGGGTTGATTAGTGGTAGAAATGTGATGGAAGTTAGAGGGTCCGCCGGTGATCCTGAAATGCCCTATAGTGAGTCGTATTA
Pcdh11x	ENSMUST00000192677.6	CGGCTCGCAGCGTGTAAACGAGGGTGTGTTTGTAAAGGGTTGTGATGGAAGTTAGAGGGTTGTCTGTATATAGTCACTTGCTCTGCTCCCGGGTGGTTTAGTGTGTGTTTCCGCCGGTGATCCTGAAATGCCCTATAGTGAGTCGTATTA
Pcdh11x	ENSMUST00000192677.6	CGGCTCGCAGCGTGTAAACGGGGTTGATTAGTGGTAGAAACTGAAAGAAGCACAGTGCCATTGGTTGGATTGTGATGGAAGTTAGAGGGTAGGGTGTGTTTGTAAAGGGTCCGCCGGTGATCCTGAAATGCCCTATAGTGAGTCGTATTA
Pcdh11x	ENSMUST00000192677.6	CGGCTCGCAGCGTGTAAACGGGGTGGTTTAGTGTGTGTTTATCCATATAGGCTTTACAAGGGGTGTTCCTTGTGATGGAAGTTAGAGGGTGGGTTGATTAGTGGTAGAAACCGCCGGTGATCCTGAAATGCCCTATAGTGAGTCGTATTA
Pcdh11x	ENSMUST00000192677.6	CGGCTCGCAGCGTGTAAACGAGGGTGTGTTTGTAAAGGGTGGGTTGATTAGTGGTAGAAAGCATTCTGTCCACTGTCTGCATCTGTTGCAGGGTGGTTTAGTGTGTGTTTCCGCCGGTGATCCTGAAATGCCCTATAGTGAGTCGTATTA
Gabrg1	ENSMUST00000031119.6	CGGCTCGCAGCGTGTAAACGTTGGAGGTGTAGGGAGTAAAAGAGTGAGTAGTAGTGGAGTCCAGTCCCTCAGAAACATTGGTGTGGTCTTGAGGGTTTGTAAGGTGAATACCGCCGGTGATCCTGAAATGCCCTATAGTGAGTCGTATTA
Gabrg1	ENSMUST00000031119.6	CGGCTCGCAGCGTGTAAACGAGAGTGAGTAGTAGTGGAGTGAGGGTTTGTAAGGTGAATAACACCTCCGAAGCAGGTAGGATGCGACTCCAGGTTAGGTTGAGAATAGGACCGCCGGTGATCCTGAAATGCCCTATAGTGAGTCGTATTA
Gabrg1	ENSMUST00000031119.6	CGGCTCGCAGCGTGTAAACGAGAGTGAGTAGTAGTGGAGTCCAAATGGCCCAGCTTTGTTAGCAAATGTATTGGAGGTGTAGGGAGTAAAAGGTTAGGTTGAGAATAGGACCGCCGGTGATCCTGAAATGCCCTATAGTGAGTCGTATTA
Gabrg1	ENSMUST00000031119.6	CGGCTCGCAGCGTGTAAACGTTGGAGGTGTAGGGAGTAAAGAGGGTTTGTAAGGTGAATAGGATCCACAGGTCCAATGCTGTTTACATAAAGGTTAGGTTGAGAATAGGACCGCCGGTGATCCTGAAATGCCCTATAGTGAGTCGTATTA
Gabrg1	ENSMUST00000031119.6	CGGCTCGCAGCGTGTAAACGGAGGGTTTGTAAGGTGAATAAGGTTAGGTTGAGAATAGGAACATGACAGCTCCTCCTCAAAATCAACACAAGAGTGAGTAGTAGTGGAGTCCGCCGGTGATCCTGAAATGCCCTATAGTGAGTCGTATTA
Gabrg1	ENSMUST00000031119.6	CGGCTCGCAGCGTGTAAACGAGGTTAGGTTGAGAATAGGATGCATTCAGATGGGTGAGGGCGACATAACTGAGGGTTTGTAAGGTGAATATTGGAGGTGTAGGGAGTAAACCGCCGGTGATCCTGAAATGCCCTATAGTGAGTCGTATTA
Gabrg1	ENSMUST00000031119.6	CGGCTCGCAGCGTGTAAACGTTGGAGGTGTAGGGAGTAAAGTGATACCCAGGGATGTTCTAGCAGGTACTAGAGTGAGTAGTAGTGGAGTAGGTTAGGTTGAGAATAGGACCGCCGGTGATCCTGAAATGCCCTATAGTGAGTCGTATTA
Gabrg1	ENSMUST00000031119.6	CGGCTCGCAGCGTGTAAACGTTGGAGGTGTAGGGAGTAAAAAATGCTGTTCATGGGAATGAGAGTGGATCGAGGGTTTGTAAGGTGAATAAGAGTGAGTAGTAGTGGAGTCCGCCGGTGATCCTGAAATGCCCTATAGTGAGTCGTATTA
Gabrg1	ENSMUST00000031119.6	CGGCTCGCAGCGTGTAAACGTTGGAGGTGTAGGGAGTAAAAGGTTAGGTTGAGAATAGGATTTTTCAGCTTCCTGCCTCTGGTGGTTTTTAGAGTGAGTAGTAGTGGAGTCCGCCGGTGATCCTGAAATGCCCTATAGTGAGTCGTATTA
Gabrg1	ENSMUST00000031119.6	CGGCTCGCAGCGTGTAAACGAGAGTGAGTAGTAGTGGAGTGAGGGTTTGTAAGGTGAATACAGTGTGCATCCGATTTTCTTGAGTTCCTGTTGGAGGTGTAGGGAGTAAACCGCCGGTGATCCTGAAATGCCCTATAGTGAGTCGTATTA
Gabrg1	ENSMUST00000031119.6	CGGCTCGCAGCGTGTAAACGGAGGGTTTGTAAGGTGAATAAAGCCTCAGCAACCACACAGTGAGTACAAGAGGTTAGGTTGAGAATAGGATTGGAGGTGTAGGGAGTAAACCGCCGGTGATCCTGAAATGCCCTATAGTGAGTCGTATTA
Gabrg1	ENSMUST00000031119.6	CGGCTCGCAGCGTGTAAACGAGGTTAGGTTGAGAATAGGACAAATTTTCCCCACCATGTTGCTGTTGAGCGAGGGTTTGTAAGGTGAATAAGAGTGAGTAGTAGTGGAGTCCGCCGGTGATCCTGAAATGCCCTATAGTGAGTCGTATTA
Gabrg1	ENSMUST00000031119.6	CGGCTCGCAGCGTGTAAACGAGGTTAGGTTGAGAATAGGAGTGGAGGATAATAACTCAGCCTGTGTCCTCGAGGGTTTGTAAGGTGAATATTGGAGGTGTAGGGAGTAAACCGCCGGTGATCCTGAAATGCCCTATAGTGAGTCGTATTA
Gabrg1	ENSMUST00000031119.6	CGGCTCGCAGCGTGTAAACGAGGTTAGGTTGAGAATAGGATCCCTCCAGGACCCAGTTCTGCAGTCATCGAGAGTGAGTAGTAGTGGAGTTTGGAGGTGTAGGGAGTAAACCGCCGGTGATCCTGAAATGCCCTATAGTGAGTCGTATTA
Gabrg1	ENSMUST00000031119.6	CGGCTCGCAGCGTGTAAACGAGGTTAGGTTGAGAATAGGAAGAGTGAGTAGTAGTGGAGTTTGATCCAAAAAGACACCCAGGAAAGAACCGAGGGTTTGTAAGGTGAATACCGCCGGTGATCCTGAAATGCCCTATAGTGAGTCGTATTA
Gabrg1	ENSMUST00000031119.6	CGGCTCGCAGCGTGTAAACGTTGGAGGTGTAGGGAGTAAAGAGGGTTTGTAAGGTGAATAACTCCCTAACACCTTTAACAATGAGCAAGCAGAGTGAGTAGTAGTGGAGTCCGCCGGTGATCCTGAAATGCCCTATAGTGAGTCGTATTA
Gabrg1	ENSMUST00000031119.6	CGGCTCGCAGCGTGTAAACGAGGTTAGGTTGAGAATAGGACGGGTTCCCGAGGGAAATGCTGCTTCTACCGAGGGTTTGTAAGGTGAATATTGGAGGTGTAGGGAGTAAACCGCCGGTGATCCTGAAATGCCCTATAGTGAGTCGTATTA
Gabrg1	ENSMUST00000031119.6	CGGCTCGCAGCGTGTAAACGAGAGTGAGTAGTAGTGGAGTGAGGGTTTGTAAGGTGAATAAAATGCTGCTATGCACCTTCTGCTTCTCAGAGGTTAGGTTGAGAATAGGACCGCCGGTGATCCTGAAATGCCCTATAGTGAGTCGTATTA
Gabrg1	ENSMUST00000031119.6	CGGCTCGCAGCGTGTAAACGTTGGAGGTGTAGGGAGTAAATCTAGTTTGACTCCACAGGAGAGAAGGAGAGAGGGTTTGTAAGGTGAATAAGAGTGAGTAGTAGTGGAGTCCGCCGGTGATCCTGAAATGCCCTATAGTGAGTCGTATTA
Gabrg1	ENSMUST00000031119.6	CGGCTCGCAGCGTGTAAACGTTGGAGGTGTAGGGAGTAAAAGAGTGAGTAGTAGTGGAGTGAAATAGCCCATCCGTCTGCTCAGGTCAAAAGGTTAGGTTGAGAATAGGACCGCCGGTGATCCTGAAATGCCCTATAGTGAGTCGTATTA
Gabrg1	ENSMUST00000031119.6	CGGCTCGCAGCGTGTAAACGTTGGAGGTGTAGGGAGTAAAGAGGGTTTGTAAGGTGAATAAACTGAGCTACGGAGCCAATCACACCGGGTAGGTTAGGTTGAGAATAGGACCGCCGGTGATCCTGAAATGCCCTATAGTGAGTCGTATTA
Gabrg1	ENSMUST00000031119.6	CGGCTCGCAGCGTGTAAACGAGGTTAGGTTGAGAATAGGAAGAGTGAGTAGTAGTGGAGTTTATTTCCAAGTGGAAGCCTCCTCTCACAGTTGGAGGTGTAGGGAGTAAACCGCCGGTGATCCTGAAATGCCCTATAGTGAGTCGTATTA
Gabrg1	ENSMUST00000031119.6	CGGCTCGCAGCGTGTAAACGAGGTTAGGTTGAGAATAGGAGGTATCCATAGCTTGAAAATTCCAGTGGACAGAGTGAGTAGTAGTGGAGTGAGGGTTTGTAAGGTGAATACCGCCGGTGATCCTGAAATGCCCTATAGTGAGTCGTATTA
Gabrg1	ENSMUST00000031119.6	CGGCTCGCAGCGTGTAAACGGAGGGTTTGTAAGGTGAATATTGGAGGTGTAGGGAGTAAAGAGGAAGGCTTTCCCAGAACCCATCGGGTTAGAGTGAGTAGTAGTGGAGTCCGCCGGTGATCCTGAAATGCCCTATAGTGAGTCGTATTA
Gabrg1	ENSMUST00000031119.6	CGGCTCGCAGCGTGTAAACGAGAGTGAGTAGTAGTGGAGTTTGGAGGTGTAGGGAGTAAAAAAAAGAGTTGGACCAATCAGCGTTCCACAAGGTTAGGTTGAGAATAGGACCGCCGGTGATCCTGAAATGCCCTATAGTGAGTCGTATTA
Gabrg1	ENSMUST00000031119.6	CGGCTCGCAGCGTGTAAACGGAGGGTTTGTAAGGTGAATAAGAGTGAGTAGTAGTGGAGTACATCTGTTTCAATCACTGTGGGTCTCACGTTGGAGGTGTAGGGAGTAAACCGCCGGTGATCCTGAAATGCCCTATAGTGAGTCGTATTA
Gabrg1	ENSMUST00000031119.6	CGGCTCGCAGCGTGTAAACGAGGTTAGGTTGAGAATAGGAGAGGGTTTGTAAGGTGAATACTTAGGATCAGCTACTTCCACAGAGGGCTTAGAGTGAGTAGTAGTGGAGTCCGCCGGTGATCCTGAAATGCCCTATAGTGAGTCGTATTA
Gabrg1	ENSMUST00000031119.6	CGGCTCGCAGCGTGTAAACGGAGGGTTTGTAAGGTGAATACGCCTTCTCATGTGCTCTTACATCTTCCTAAGGTTAGGTTGAGAATAGGATTGGAGGTGTAGGGAGTAAACCGCCGGTGATCCTGAAATGCCCTATAGTGAGTCGTATTA
Gabrg1	ENSMUST00000031119.6	CGGCTCGCAGCGTGTAAACGAGGTTAGGTTGAGAATAGGACTAGAAATCAAGCCCAGTGGGGAAAAGGGCAGAGTGAGTAGTAGTGGAGTGAGGGTTTGTAAGGTGAATACCGCCGGTGATCCTGAAATGCCCTATAGTGAGTCGTATTA
Gabrg1	ENSMUST00000031119.6	CGGCTCGCAGCGTGTAAACGAGAGTGAGTAGTAGTGGAGTAGCCATCTTGCCAGACCTACAGTGAATATTTTGGAGGTGTAGGGAGTAAAAGGTTAGGTTGAGAATAGGACCGCCGGTGATCCTGAAATGCCCTATAGTGAGTCGTATTA
Gabrg1	ENSMUST00000031119.6	CGGCTCGCAGCGTGTAAACGGAGGGTTTGTAAGGTGAATAAGGTTAGGTTGAGAATAGGATTCCATCACTCCAAATCCGCAGCAGGCGATTTGGAGGTGTAGGGAGTAAACCGCCGGTGATCCTGAAATGCCCTATAGTGAGTCGTATTA
Gabrg1	ENSMUST00000031119.6	CGGCTCGCAGCGTGTAAACGGAGGGTTTGTAAGGTGAATAAAACACTGGTAGCCATAATCATCTTCCCCTAGAGTGAGTAGTAGTGGAGTTTGGAGGTGTAGGGAGTAAACCGCCGGTGATCCTGAAATGCCCTATAGTGAGTCGTATTA
Gabrg1	ENSMUST00000031119.6	CGGCTCGCAGCGTGTAAACGAGAGTGAGTAGTAGTGGAGTTTACGCCCTAACGGATTGTCCATACTTCTTTTGGAGGTGTAGGGAGTAAAAGGTTAGGTTGAGAATAGGACCGCCGGTGATCCTGAAATGCCCTATAGTGAGTCGTATTA
Gabrg1	ENSMUST00000031119.6	CGGCTCGCAGCGTGTAAACGTTGGAGGTGTAGGGAGTAAAATGCAAGGTTCCGTATTCCATGAGTGCTGCAGGTTAGGTTGAGAATAGGAGAGGGTTTGTAAGGTGAATACCGCCGGTGATCCTGAAATGCCCTATAGTGAGTCGTATTA
Gabrg1	ENSMUST00000031119.6	CGGCTCGCAGCGTGTAAACGAGAGTGAGTAGTAGTGGAGTCACCTAGTGACTGCTACACCAGGTGCACCAGAGGGTTTGTAAGGTGAATATTGGAGGTGTAGGGAGTAAACCGCCGGTGATCCTGAAATGCCCTATAGTGAGTCGTATTA
Gabrg1	ENSMUST00000031119.6	CGGCTCGCAGCGTGTAAACGGAGGGTTTGTAAGGTGAATAAGGTTAGGTTGAGAATAGGAAAAACTACTTAGGATGCAGTTCAAGGGCACAGAGTGAGTAGTAGTGGAGTCCGCCGGTGATCCTGAAATGCCCTATAGTGAGTCGTATTA
Gabrg1	ENSMUST00000031119.6	CGGCTCGCAGCGTGTAAACGAGAGTGAGTAGTAGTGGAGTAGGTTAGGTTGAGAATAGGACTTGTATGAACCACGTGCATGCAGTATCAATTGGAGGTGTAGGGAGTAAACCGCCGGTGATCCTGAAATGCCCTATAGTGAGTCGTATTA
Gabrg1	ENSMUST00000031119.6	CGGCTCGCAGCGTGTAAACGGAGGGTTTGTAAGGTGAATAAGAGTGAGTAGTAGTGGAGTAATCCTGGTCTTGTAAATCGGAACGGGGTCTTGGAGGTGTAGGGAGTAAACCGCCGGTGATCCTGAAATGCCCTATAGTGAGTCGTATTA
Gabrg1	ENSMUST00000031119.6	CGGCTCGCAGCGTGTAAACGGAGGGTTTGTAAGGTGAATAAGAGTGAGTAGTAGTGGAGTTCTCTGTATGGATTTCGTGATGTCCCTACTAGGTTAGGTTGAGAATAGGACCGCCGGTGATCCTGAAATGCCCTATAGTGAGTCGTATTA
Gabrg1	ENSMUST00000031119.6	CGGCTCGCAGCGTGTAAACGTTGGAGGTGTAGGGAGTAAACACACAGAGACAAAGAGATCCATTGCTGTCGAGGGTTTGTAAGGTGAATAAGGTTAGGTTGAGAATAGGACCGCCGGTGATCCTGAAATGCCCTATAGTGAGTCGTATTA
Gabrg1	ENSMUST00000031119.6	CGGCTCGCAGCGTGTAAACGAGGTTAGGTTGAGAATAGGAAGAGTGAGTAGTAGTGGAGTAAACGGCTGTCAAACCAGGTTTGGGCAAAAGAGGGTTTGTAAGGTGAATACCGCCGGTGATCCTGAAATGCCCTATAGTGAGTCGTATTA
Gabrg1	ENSMUST00000031119.6	CGGCTCGCAGCGTGTAAACGAGAGTGAGTAGTAGTGGAGTTTGGAGGTGTAGGGAGTAAAATCTGCTTTATCGACACAGTTTCCCAGATGAGGTTAGGTTGAGAATAGGACCGCCGGTGATCCTGAAATGCCCTATAGTGAGTCGTATTA
Gabrg1	ENSMUST00000031119.6	CGGCTCGCAGCGTGTAAACGAGAGTGAGTAGTAGTGGAGTGGCCAGAAAAGGGCTTTAGATTCCTGATTAGAGGGTTTGTAAGGTGAATATTGGAGGTGTAGGGAGTAAACCGCCGGTGATCCTGAAATGCCCTATAGTGAGTCGTATTA
Gabrg1	ENSMUST00000031119.6	CGGCTCGCAGCGTGTAAACGAGGTTAGGTTGAGAATAGGAGAGGGTTTGTAAGGTGAATATGGTGCCAAGACCCATGTTTTGTTCATAGTTTGGAGGTGTAGGGAGTAAACCGCCGGTGATCCTGAAATGCCCTATAGTGAGTCGTATTA
Gabrg1	ENSMUST00000031119.6	CGGCTCGCAGCGTGTAAACGTTGGAGGTGTAGGGAGTAAAAGGTTAGGTTGAGAATAGGATGTTGGGAAAAAGATTCTGGAGTAGGAGTCAGAGTGAGTAGTAGTGGAGTCCGCCGGTGATCCTGAAATGCCCTATAGTGAGTCGTATTA
Gabrg1	ENSMUST00000031119.6	CGGCTCGCAGCGTGTAAACGAGAGTGAGTAGTAGTGGAGTCTAGCTCAGTCCCCAAGCACAGAGTTTTGCTTGGAGGTGTAGGGAGTAAAGAGGGTTTGTAAGGTGAATACCGCCGGTGATCCTGAAATGCCCTATAGTGAGTCGTATTA
Gabrg1	ENSMUST00000031119.6	CGGCTCGCAGCGTGTAAACGAGGTTAGGTTGAGAATAGGAGAGGGTTTGTAAGGTGAATATTGTACTGAGGGTTGTCATAGTCAAAACCGAGAGTGAGTAGTAGTGGAGTCCGCCGGTGATCCTGAAATGCCCTATAGTGAGTCGTATTA
Gabrg1	ENSMUST00000031119.6	CGGCTCGCAGCGTGTAAACGGAGGGTTTGTAAGGTGAATAAGGTTAGGTTGAGAATAGGAGTCAGCTTTCCCTAAAGTGAGAGTCTCTAGTTGGAGGTGTAGGGAGTAAACCGCCGGTGATCCTGAAATGCCCTATAGTGAGTCGTATTA
Gabrg1	ENSMUST00000031119.6	CGGCTCGCAGCGTGTAAACGAGGTTAGGTTGAGAATAGGAGAGGGTTTGTAAGGTGAATACAACTGCTGTCAAAAATGGACATGCCTTTCAGAGTGAGTAGTAGTGGAGTCCGCCGGTGATCCTGAAATGCCCTATAGTGAGTCGTATTA
Gabrg1	ENSMUST00000031119.6	CGGCTCGCAGCGTGTAAACGGAGGGTTTGTAAGGTGAATACAGAAAAAGCTAGTACAGTCTTTGCCCTCCAGGTTAGGTTGAGAATAGGATTGGAGGTGTAGGGAGTAAACCGCCGGTGATCCTGAAATGCCCTATAGTGAGTCGTATTA
Gabrg1	ENSMUST00000031119.6	CGGCTCGCAGCGTGTAAACGAGAGTGAGTAGTAGTGGAGTGAAGGTTGACTTCTGCTTAACATTGAGCAGGAGGGTTTGTAAGGTGAATATTGGAGGTGTAGGGAGTAAACCGCCGGTGATCCTGAAATGCCCTATAGTGAGTCGTATTA
Gabrg1	ENSMUST00000031119.6	CGGCTCGCAGCGTGTAAACGAGAGTGAGTAGTAGTGGAGTACACGCCTAAAAGAGAGAACATGGCGATTAAGGTTAGGTTGAGAATAGGATTGGAGGTGTAGGGAGTAAACCGCCGGTGATCCTGAAATGCCCTATAGTGAGTCGTATTA
Gabrg1	ENSMUST00000031119.6	CGGCTCGCAGCGTGTAAACGGAGGGTTTGTAAGGTGAATATTGGAGGTGTAGGGAGTAAAGCCAGATGGCTCGTTAAGCCCTGTTAAATCAGAGTGAGTAGTAGTGGAGTCCGCCGGTGATCCTGAAATGCCCTATAGTGAGTCGTATTA
Gabrg1	ENSMUST00000031119.6	CGGCTCGCAGCGTGTAAACGGAGGGTTTGTAAGGTGAATAAATTTTTGCAATGCGTATGTGTATCCGCCCAGGTTAGGTTGAGAATAGGAAGAGTGAGTAGTAGTGGAGTCCGCCGGTGATCCTGAAATGCCCTATAGTGAGTCGTATTA
Gabrg1	ENSMUST00000031119.6	CGGCTCGCAGCGTGTAAACGTTGGAGGTGTAGGGAGTAAACCTTGAAGCAAAGAGTTGAGGATTTGTGTGGAGGGTTTGTAAGGTGAATAAGGTTAGGTTGAGAATAGGACCGCCGGTGATCCTGAAATGCCCTATAGTGAGTCGTATTA
Gabrg1	ENSMUST00000031119.6	CGGCTCGCAGCGTGTAAACGAGGTTAGGTTGAGAATAGGAAGAGTGAGTAGTAGTGGAGTGATACCCAACCCAGTAAACCAGATTGAACATTGGAGGTGTAGGGAGTAAACCGCCGGTGATCCTGAAATGCCCTATAGTGAGTCGTATTA
Gabrg1	ENSMUST00000031119.6	CGGCTCGCAGCGTGTAAACGGAGGGTTTGTAAGGTGAATAAGGTTAGGTTGAGAATAGGACAGCATGGAGACCTGGGGAAGCCGAAGTCTAGAGTGAGTAGTAGTGGAGTCCGCCGGTGATCCTGAAATGCCCTATAGTGAGTCGTATTA
Gabrg1	ENSMUST00000031119.6	CGGCTCGCAGCGTGTAAACGAGAGTGAGTAGTAGTGGAGTCACGCCTATATCTGGACGAAGTTTGTTATCTTGGAGGTGTAGGGAGTAAAAGGTTAGGTTGAGAATAGGACCGCCGGTGATCCTGAAATGCCCTATAGTGAGTCGTATTA
Gabrg1	ENSMUST00000031119.6	CGGCTCGCAGCGTGTAAACGAGGTTAGGTTGAGAATAGGAAGAAAAATAAACCTCTTCTCAGCCCCAGTCGAGGGTTTGTAAGGTGAATAAGAGTGAGTAGTAGTGGAGTCCGCCGGTGATCCTGAAATGCCCTATAGTGAGTCGTATTA
Gabrg1	ENSMUST00000031119.6	CGGCTCGCAGCGTGTAAACGAGGTTAGGTTGAGAATAGGAAGAGTGAGTAGTAGTGGAGTGATGATAAGACCTCTCATTGTGACAACTGCGAGGGTTTGTAAGGTGAATACCGCCGGTGATCCTGAAATGCCCTATAGTGAGTCGTATTA
Gabrg1	ENSMUST00000031119.6	CGGCTCGCAGCGTGTAAACGGAGGGTTTGTAAGGTGAATAAGAGTGAGTAGTAGTGGAGTGGGTTCGCTTTTACAGTCCTTCCTCCACTATTGGAGGTGTAGGGAGTAAACCGCCGGTGATCCTGAAATGCCCTATAGTGAGTCGTATTA
Gabrg1	ENSMUST00000031119.6	CGGCTCGCAGCGTGTAAACGTTGGAGGTGTAGGGAGTAAAGAGGGTTTGTAAGGTGAATACAGTGGACAGGAATGTTCATCCATAGGAAAAGGTTAGGTTGAGAATAGGACCGCCGGTGATCCTGAAATGCCCTATAGTGAGTCGTATTA
Gabrg1	ENSMUST00000031119.6	CGGCTCGCAGCGTGTAAACGTTGGAGGTGTAGGGAGTAAACCGGGTGGATGCGGCATAAATTATCTCAAAAGAGTGAGTAGTAGTGGAGTGAGGGTTTGTAAGGTGAATACCGCCGGTGATCCTGAAATGCCCTATAGTGAGTCGTATTA
Gabrg1	ENSMUST00000031119.6	CGGCTCGCAGCGTGTAAACGAGGTTAGGTTGAGAATAGGAAGAGTGAGTAGTAGTGGAGTAAGTATGTGTGTCTAACACCCACATGACAGTTGGAGGTGTAGGGAGTAAACCGCCGGTGATCCTGAAATGCCCTATAGTGAGTCGTATTA
Gabrg1	ENSMUST00000031119.6	CGGCTCGCAGCGTGTAAACGAGAGTGAGTAGTAGTGGAGTGCTTCTACCACTGCCCTGATGTTCTATATCTTGGAGGTGTAGGGAGTAAAGAGGGTTTGTAAGGTGAATACCGCCGGTGATCCTGAAATGCCCTATAGTGAGTCGTATTA
Gabrg1	ENSMUST00000031119.6	CGGCTCGCAGCGTGTAAACGAGGTTAGGTTGAGAATAGGACGGAATGTATGTCTGAATCGTGAAATAGCCGAGGGTTTGTAAGGTGAATAAGAGTGAGTAGTAGTGGAGTCCGCCGGTGATCCTGAAATGCCCTATAGTGAGTCGTATTA
Gabrg1	ENSMUST00000031119.6	CGGCTCGCAGCGTGTAAACGTTGGAGGTGTAGGGAGTAAAAGGTTAGGTTGAGAATAGGATCGAAGAGTATAGAGAACCCTTCCATCACTGAGGGTTTGTAAGGTGAATACCGCCGGTGATCCTGAAATGCCCTATAGTGAGTCGTATTA
Gabrg1	ENSMUST00000031119.6	CGGCTCGCAGCGTGTAAACGAGAGTGAGTAGTAGTGGAGTGACAACCTAGAGTTTATTTTGCCAGATGGCTTGGAGGTGTAGGGAGTAAAGAGGGTTTGTAAGGTGAATACCGCCGGTGATCCTGAAATGCCCTATAGTGAGTCGTATTA
Gabrg1	ENSMUST00000031119.6	CGGCTCGCAGCGTGTAAACGGAGGGTTTGTAAGGTGAATATTGGAGGTGTAGGGAGTAAAGCTGTTGAGCATAAGTACTTTCATGGTGCTAGAGTGAGTAGTAGTGGAGTCCGCCGGTGATCCTGAAATGCCCTATAGTGAGTCGTATTA
Gabrg1	ENSMUST00000031119.6	CGGCTCGCAGCGTGTAAACGTTGGAGGTGTAGGGAGTAAAAGAGTGAGTAGTAGTGGAGTCACAGATGTAGCATTGGCAACACTGTCAGCAGGTTAGGTTGAGAATAGGACCGCCGGTGATCCTGAAATGCCCTATAGTGAGTCGTATTA
Gabrg1	ENSMUST00000031119.6	CGGCTCGCAGCGTGTAAACGTTGGAGGTGTAGGGAGTAAACCATTGCTGTCACGTAAGAAACCTTAGGTAGAGGGTTTGTAAGGTGAATAAGGTTAGGTTGAGAATAGGACCGCCGGTGATCCTGAAATGCCCTATAGTGAGTCGTATTA
Gabrg1	ENSMUST00000031119.6	CGGCTCGCAGCGTGTAAACGAGAGTGAGTAGTAGTGGAGTTTGGAGGTGTAGGGAGTAAATGTATACTCCATGTTTATGGGATCCACAGGAGGTTAGGTTGAGAATAGGACCGCCGGTGATCCTGAAATGCCCTATAGTGAGTCGTATTA
Gabrg1	ENSMUST00000031119.6	CGGCTCGCAGCGTGTAAACGGAGGGTTTGTAAGGTGAATAAAAGGCGGGGTTTCCCATACTAGAAATCAATTGGAGGTGTAGGGAGTAAAAGGTTAGGTTGAGAATAGGACCGCCGGTGATCCTGAAATGCCCTATAGTGAGTCGTATTA
Gabrg1	ENSMUST00000031119.6	CGGCTCGCAGCGTGTAAACGAGGTTAGGTTGAGAATAGGATTGGAGGTGTAGGGAGTAAAGCTGGAATCTTCTTGTGTTGCATTCAGATGAGAGTGAGTAGTAGTGGAGTCCGCCGGTGATCCTGAAATGCCCTATAGTGAGTCGTATTA
Gabrg1	ENSMUST00000031119.6	CGGCTCGCAGCGTGTAAACGGAGGGTTTGTAAGGTGAATAGTTCCTGAAGAAAGTGTCGGGAATCCAAATAGAGTGAGTAGTAGTGGAGTAGGTTAGGTTGAGAATAGGACCGCCGGTGATCCTGAAATGCCCTATAGTGAGTCGTATTA
Gabrg1	ENSMUST00000031119.6	CGGCTCGCAGCGTGTAAACGGAGGGTTTGTAAGGTGAATAAGAGTGAGTAGTAGTGGAGTGTTTCCCAGATGCAGGGTTAGTAACAAGAATTGGAGGTGTAGGGAGTAAACCGCCGGTGATCCTGAAATGCCCTATAGTGAGTCGTATTA
Gabrg1	ENSMUST00000031119.6	CGGCTCGCAGCGTGTAAACGTTGGAGGTGTAGGGAGTAAAGAGGGTTTGTAAGGTGAATACACAGAGGGCTTTTTCCACTTGTACTCAATAGAGTGAGTAGTAGTGGAGTCCGCCGGTGATCCTGAAATGCCCTATAGTGAGTCGTATTA
Gabrg1	ENSMUST00000031119.6	CGGCTCGCAGCGTGTAAACGTTGGAGGTGTAGGGAGTAAAGTTCAAGGGCACATAAAGGTTACTATGCTGAGAGTGAGTAGTAGTGGAGTGAGGGTTTGTAAGGTGAATACCGCCGGTGATCCTGAAATGCCCTATAGTGAGTCGTATTA
Gabrg1	ENSMUST00000031119.6	CGGCTCGCAGCGTGTAAACGAGAGTGAGTAGTAGTGGAGTTTGGAGGTGTAGGGAGTAAATCTCCTTCATGAATTTTTGGTGCCAAGACCAGGTTAGGTTGAGAATAGGACCGCCGGTGATCCTGAAATGCCCTATAGTGAGTCGTATTA
Gabrg1	ENSMUST00000031119.6	CGGCTCGCAGCGTGTAAACGTTGGAGGTGTAGGGAGTAAAAGAGTGAGTAGTAGTGGAGTAATATAGTGAAGCATGTTACGCCCTAACGGAGGTTAGGTTGAGAATAGGACCGCCGGTGATCCTGAAATGCCCTATAGTGAGTCGTATTA
Gabrg1	ENSMUST00000031119.6	CGGCTCGCAGCGTGTAAACGAGGTTAGGTTGAGAATAGGAAGAGTGAGTAGTAGTGGAGTAGTTACTAATGTCATTCCAAATGGCCCAGCGAGGGTTTGTAAGGTGAATACCGCCGGTGATCCTGAAATGCCCTATAGTGAGTCGTATTA
Gabrg1	ENSMUST00000031119.6	CGGCTCGCAGCGTGTAAACGTTGGAGGTGTAGGGAGTAAATGGGGAAAAGGGCTCCGTTTTTTTGGAAAAGAGGGTTTGTAAGGTGAATAAGGTTAGGTTGAGAATAGGACCGCCGGTGATCCTGAAATGCCCTATAGTGAGTCGTATTA
Gabrg1	ENSMUST00000031119.6	CGGCTCGCAGCGTGTAAACGAGGTTAGGTTGAGAATAGGATGTGAGTGTTTCTCTGCTTGTATGAACCACTTGGAGGTGTAGGGAGTAAAAGAGTGAGTAGTAGTGGAGTCCGCCGGTGATCCTGAAATGCCCTATAGTGAGTCGTATTA
Gabrg1	ENSMUST00000031119.6	CGGCTCGCAGCGTGTAAACGAGAGTGAGTAGTAGTGGAGTGGAGTGGATAGGCAGTACACCTCCGAAGCAAGGTTAGGTTGAGAATAGGAGAGGGTTTGTAAGGTGAATACCGCCGGTGATCCTGAAATGCCCTATAGTGAGTCGTATTA
Gabrg1	ENSMUST00000031119.6	CGGCTCGCAGCGTGTAAACGGAGGGTTTGTAAGGTGAATAAGGTTAGGTTGAGAATAGGACGTGATGTCCCTACTCAAGTTCATTACAGTTTGGAGGTGTAGGGAGTAAACCGCCGGTGATCCTGAAATGCCCTATAGTGAGTCGTATTA
Gabrg1	ENSMUST00000031119.6	CGGCTCGCAGCGTGTAAACGTTGGAGGTGTAGGGAGTAAAAGGTTAGGTTGAGAATAGGATATCAACCTCACTCCTCTAGTTTGACTCCAAGAGTGAGTAGTAGTGGAGTCCGCCGGTGATCCTGAAATGCCCTATAGTGAGTCGTATTA
Gabrg1	ENSMUST00000031119.6	CGGCTCGCAGCGTGTAAACGGAGGGTTTGTAAGGTGAATAAGAGTGAGTAGTAGTGGAGTCAGGAAAGAACCACTGTTAGAATACACGGAAGGTTAGGTTGAGAATAGGACCGCCGGTGATCCTGAAATGCCCTATAGTGAGTCGTATTA
Gabrg1	ENSMUST00000031119.6	CGGCTCGCAGCGTGTAAACGTTGGAGGTGTAGGGAGTAAAGAGGGTTTGTAAGGTGAATAGCCTCTGGTGGTTTTTCCTTTATTGTTGCTAGGTTAGGTTGAGAATAGGACCGCCGGTGATCCTGAAATGCCCTATAGTGAGTCGTATTA
Gabrg1	ENSMUST00000031119.6	CGGCTCGCAGCGTGTAAACGAGAGTGAGTAGTAGTGGAGTGAGGGTTTGTAAGGTGAATAATTAGGCGTTGTTATCCAGTGTGCATCCGATTGGAGGTGTAGGGAGTAAACCGCCGGTGATCCTGAAATGCCCTATAGTGAGTCGTATTA
Gabrg1	ENSMUST00000031119.6	CGGCTCGCAGCGTGTAAACGGAGGGTTTGTAAGGTGAATATTGGAGGTGTAGGGAGTAAAACAATCAAGGTTTCACCTAGTGACTGCTACAGGTTAGGTTGAGAATAGGACCGCCGGTGATCCTGAAATGCCCTATAGTGAGTCGTATTA
Gabrg1	ENSMUST00000031119.6	CGGCTCGCAGCGTGTAAACGAGAGTGAGTAGTAGTGGAGTGAGGGTTTGTAAGGTGAATATCGGAACGGGGTCCACATAAATTAACGCCTAGGTTAGGTTGAGAATAGGACCGCCGGTGATCCTGAAATGCCCTATAGTGAGTCGTATTA
Egr2	ENSMUST00000048289.14	CGGCTCGCAGCGTGTAAACGGAGGGTTTGTAAGGTGAATAAGGTTAGGTTGAGAATAGGAAGAGTAAAATTACGGATGGTAGAGAGTGGCTAGAGTTGATAGAGGGAGAACCGCCGGTGATCCTGAAATGCCCTATAGTGAGTCGTATTA
Egr2	ENSMUST00000048289.14	CGGCTCGCAGCGTGTAAACGGGGATGTATTGAAGGAGGATGAGGGTTTGTAAGGTGAATACAGCTGGCACCAGGGTACTGTGGGTCAATGAGGTTAGGTTGAGAATAGGACCGCCGGTGATCCTGAAATGCCCTATAGTGAGTCGTATTA
Egr2	ENSMUST00000048289.14	CGGCTCGCAGCGTGTAAACGGGGATGTATTGAAGGAGGATCATCTCCCGCCACTCCGTTCATCTGGTCAAGAGGGTTTGTAAGGTGAATATAGAGTTGATAGAGGGAGAACCGCCGGTGATCCTGAAATGCCCTATAGTGAGTCGTATTA
Egr2	ENSMUST00000048289.14	CGGCTCGCAGCGTGTAAACGGGGATGTATTGAAGGAGGATTAGAGTTGATAGAGGGAGAAACTGCTCTTCCGTTCCTTCTGCCGAAGGTGAGGTTAGGTTGAGAATAGGACCGCCGGTGATCCTGAAATGCCCTATAGTGAGTCGTATTA
Egr2	ENSMUST00000048289.14	CGGCTCGCAGCGTGTAAACGAGGTTAGGTTGAGAATAGGAGAGGGTTTGTAAGGTGAATAACTGGGATTTTGTCTACGGCCTTGGCGGTCGGGATGTATTGAAGGAGGATCCGCCGGTGATCCTGAAATGCCCTATAGTGAGTCGTATTA
Egr2	ENSMUST00000048289.14	CGGCTCGCAGCGTGTAAACGTAGAGTTGATAGAGGGAGAACAGGACCAGAGGCTGAAGACTGGGCAGATGGAGGGTTTGTAAGGTGAATAAGGTTAGGTTGAGAATAGGACCGCCGGTGATCCTGAAATGCCCTATAGTGAGTCGTATTA
Egr2	ENSMUST00000048289.14	CGGCTCGCAGCGTGTAAACGAGGTTAGGTTGAGAATAGGACAGGGTCAACGGAAAGGGCTAGCAGACCATGGGATGTATTGAAGGAGGATTAGAGTTGATAGAGGGAGAACCGCCGGTGATCCTGAAATGCCCTATAGTGAGTCGTATTA
Egr2	ENSMUST00000048289.14	CGGCTCGCAGCGTGTAAACGTAGAGTTGATAGAGGGAGAAGAGGGTTTGTAAGGTGAATAGTAGAGGTGGTCCAGTTCAGGCTGAGTCTGGGGATGTATTGAAGGAGGATCCGCCGGTGATCCTGAAATGCCCTATAGTGAGTCGTATTA
Egr2	ENSMUST00000048289.14	CGGCTCGCAGCGTGTAAACGGGGATGTATTGAAGGAGGATGAGGGTTTGTAAGGTGAATATCTGGCACGGAGATGGAAAAAATCCAGGATAGGTTAGGTTGAGAATAGGACCGCCGGTGATCCTGAAATGCCCTATAGTGAGTCGTATTA
Egr2	ENSMUST00000048289.14	CGGCTCGCAGCGTGTAAACGTAGAGTTGATAGAGGGAGAATTGCTGGGCCTGTTAGGGTACTTTCGAGGTAGGTTAGGTTGAGAATAGGAGAGGGTTTGTAAGGTGAATACCGCCGGTGATCCTGAAATGCCCTATAGTGAGTCGTATTA
Egr2	ENSMUST00000048289.14	CGGCTCGCAGCGTGTAAACGTAGAGTTGATAGAGGGAGAAGGGATGTATTGAAGGAGGATCCCGGTGTGGGTTCGGATGTGAGTAGTAAGGAGGGTTTGTAAGGTGAATACCGCCGGTGATCCTGAAATGCCCTATAGTGAGTCGTATTA
Egr2	ENSMUST00000048289.14	CGGCTCGCAGCGTGTAAACGGGGATGTATTGAAGGAGGATAGGTTAGGTTGAGAATAGGACATCTCACGGTGTCCTGGTTCGAGAGGTGCTAGAGTTGATAGAGGGAGAACCGCCGGTGATCCTGAAATGCCCTATAGTGAGTCGTATTA
Egr2	ENSMUST00000048289.14	CGGCTCGCAGCGTGTAAACGAGGTTAGGTTGAGAATAGGAGAGGAACAGGGAAGGGTGGTAGTGTTGGCAGAGGGTTTGTAAGGTGAATAGGGATGTATTGAAGGAGGATCCGCCGGTGATCCTGAAATGCCCTATAGTGAGTCGTATTA
Egr2	ENSMUST00000048289.14	CGGCTCGCAGCGTGTAAACGAGGTTAGGTTGAGAATAGGATAGAGTTGATAGAGGGAGAACCCATTTCTTGGAGTGACAGTCAACTCCCTGAGGGTTTGTAAGGTGAATACCGCCGGTGATCCTGAAATGCCCTATAGTGAGTCGTATTA
Egr2	ENSMUST00000048289.14	CGGCTCGCAGCGTGTAAACGAGGTTAGGTTGAGAATAGGAGTTCAGAACTCGGAGAGCAGTGCACATCAATAGAGTTGATAGAGGGAGAAGGGATGTATTGAAGGAGGATCCGCCGGTGATCCTGAAATGCCCTATAGTGAGTCGTATTA
Egr2	ENSMUST00000048289.14	CGGCTCGCAGCGTGTAAACGGAGGGTTTGTAAGGTGAATAGGGCTCCATCAAGGTCCTTTGCCCAGATCAGGGATGTATTGAAGGAGGATTAGAGTTGATAGAGGGAGAACCGCCGGTGATCCTGAAATGCCCTATAGTGAGTCGTATTA
Egr2	ENSMUST00000048289.14	CGGCTCGCAGCGTGTAAACGAGGTTAGGTTGAGAATAGGAGAGGGTTTGTAAGGTGAATACAAATGGCCTAAGTTTTCGGAAGGCCGTCCTAGAGTTGATAGAGGGAGAACCGCCGGTGATCCTGAAATGCCCTATAGTGAGTCGTATTA
Egr2	ENSMUST00000048289.14	CGGCTCGCAGCGTGTAAACGTAGAGTTGATAGAGGGAGAAGAGGCTCTGCTCACTGTACAACTCCCCACCAGGTTAGGTTGAGAATAGGAGGGATGTATTGAAGGAGGATCCGCCGGTGATCCTGAAATGCCCTATAGTGAGTCGTATTA
Egr2	ENSMUST00000048289.14	CGGCTCGCAGCGTGTAAACGTAGAGTTGATAGAGGGAGAAGGGATGTATTGAAGGAGGATAACTTGCGGCCACAATAGTCACAGGCAAAGGAGGGTTTGTAAGGTGAATACCGCCGGTGATCCTGAAATGCCCTATAGTGAGTCGTATTA
Egr2	ENSMUST00000048289.14	CGGCTCGCAGCGTGTAAACGGGGATGTATTGAAGGAGGATATCACAACCTTCTGCTGGGCAGGGATAGGGGAGGGTTTGTAAGGTGAATAAGGTTAGGTTGAGAATAGGACCGCCGGTGATCCTGAAATGCCCTATAGTGAGTCGTATTA
Egr2	ENSMUST00000048289.14	CGGCTCGCAGCGTGTAAACGAGGTTAGGTTGAGAATAGGAGAGGGTTTGTAAGGTGAATACACTGCCCACATCACACAAGGCACAGAGGATAGAGTTGATAGAGGGAGAACCGCCGGTGATCCTGAAATGCCCTATAGTGAGTCGTATTA
Egr2	ENSMUST00000048289.14	CGGCTCGCAGCGTGTAAACGAGGTTAGGTTGAGAATAGGATAGAGTTGATAGAGGGAGAATTGTCCTGCCCGACATTGCACTTCCATTCTGGGATGTATTGAAGGAGGATCCGCCGGTGATCCTGAAATGCCCTATAGTGAGTCGTATTA
Egr2	ENSMUST00000048289.14	CGGCTCGCAGCGTGTAAACGGAGGGTTTGTAAGGTGAATATGCCTGGTCAGCTCATCAGAGCGTGAGAACTAGAGTTGATAGAGGGAGAAGGGATGTATTGAAGGAGGATCCGCCGGTGATCCTGAAATGCCCTATAGTGAGTCGTATTA
Egr2	ENSMUST00000048289.14	CGGCTCGCAGCGTGTAAACGGGGATGTATTGAAGGAGGATAGGTTAGGTTGAGAATAGGACGCCAGAGAAGCCGTTTTTTTTGGAGAGGGGAGGGTTTGTAAGGTGAATACCGCCGGTGATCCTGAAATGCCCTATAGTGAGTCGTATTA
Egr2	ENSMUST00000048289.14	CGGCTCGCAGCGTGTAAACGGAGGGTTTGTAAGGTGAATAGTTGAAGCTGGAGGGGTGACCCCTTGCAAGAGGTTAGGTTGAGAATAGGATAGAGTTGATAGAGGGAGAACCGCCGGTGATCCTGAAATGCCCTATAGTGAGTCGTATTA
Egr2	ENSMUST00000048289.14	CGGCTCGCAGCGTGTAAACGTAGAGTTGATAGAGGGAGAAGGGATGTATTGAAGGAGGATAATGAGACCTGGGTCCATAGCTGGCTTGGGGAGGGTTTGTAAGGTGAATACCGCCGGTGATCCTGAAATGCCCTATAGTGAGTCGTATTA
Egr2	ENSMUST00000048289.14	CGGCTCGCAGCGTGTAAACGTAGAGTTGATAGAGGGAGAAGGGATGTATTGAAGGAGGATGGTGCAGAGATGGGAGCGAAGCTACTCGGAAGGTTAGGTTGAGAATAGGACCGCCGGTGATCCTGAAATGCCCTATAGTGAGTCGTATTA
Egr2	ENSMUST00000048289.14	CGGCTCGCAGCGTGTAAACGGAGGGTTTGTAAGGTGAATAAGGTTAGGTTGAGAATAGGAGACTCTCTCCTGCCTGTGATCCGGCTGTTGTAGAGTTGATAGAGGGAGAACCGCCGGTGATCCTGAAATGCCCTATAGTGAGTCGTATTA
Egr2	ENSMUST00000048289.14	CGGCTCGCAGCGTGTAAACGTAGAGTTGATAGAGGGAGAAAGGTTAGGTTGAGAATAGGACCCTCGCCCAGCTATTAATCAATCGCTGCTGGGATGTATTGAAGGAGGATCCGCCGGTGATCCTGAAATGCCCTATAGTGAGTCGTATTA
Egr2	ENSMUST00000048289.14	CGGCTCGCAGCGTGTAAACGGAGGGTTTGTAAGGTGAATACAGTTCACCATTGGGGAAGATGGTCACCGAAGGTTAGGTTGAGAATAGGAGGGATGTATTGAAGGAGGATCCGCCGGTGATCCTGAAATGCCCTATAGTGAGTCGTATTA
Egr2	ENSMUST00000048289.14	CGGCTCGCAGCGTGTAAACGGGGATGTATTGAAGGAGGATGAGGGTTTGTAAGGTGAATAGTAGAGATCTCCTGTACAGCCCGAATAAGGTAGAGTTGATAGAGGGAGAACCGCCGGTGATCCTGAAATGCCCTATAGTGAGTCGTATTA
Egr2	ENSMUST00000048289.14	CGGCTCGCAGCGTGTAAACGAGGTTAGGTTGAGAATAGGAAGATGGCCAGAGAAACCTCCATTCACTGCTGGGATGTATTGAAGGAGGATGAGGGTTTGTAAGGTGAATACCGCCGGTGATCCTGAAATGCCCTATAGTGAGTCGTATTA
Egr2	ENSMUST00000048289.14	CGGCTCGCAGCGTGTAAACGGAGGGTTTGTAAGGTGAATAAGGTTAGGTTGAGAATAGGAAGACATCTCTCAGTCAGGGTCAGAGCGCAGTAGAGTTGATAGAGGGAGAACCGCCGGTGATCCTGAAATGCCCTATAGTGAGTCGTATTA
Egr2	ENSMUST00000048289.14	CGGCTCGCAGCGTGTAAACGGAGGGTTTGTAAGGTGAATATAGAGTTGATAGAGGGAGAAAGGTGGTGCGGATTATAAGGGGTGGCAGTCGGGATGTATTGAAGGAGGATCCGCCGGTGATCCTGAAATGCCCTATAGTGAGTCGTATTA
Egr2	ENSMUST00000048289.14	CGGCTCGCAGCGTGTAAACGTAGAGTTGATAGAGGGAGAAGGGATGTATTGAAGGAGGATGAAACGGCTTTCGATCTGGGCCAGCAGCACAGGTTAGGTTGAGAATAGGACCGCCGGTGATCCTGAAATGCCCTATAGTGAGTCGTATTA
Egr2	ENSMUST00000048289.14	CGGCTCGCAGCGTGTAAACGAGGTTAGGTTGAGAATAGGAGAGGGTTTGTAAGGTGAATACCCGCACTCACAATATTGATGATACCTTCTGGGATGTATTGAAGGAGGATCCGCCGGTGATCCTGAAATGCCCTATAGTGAGTCGTATTA
Egr2	ENSMUST00000048289.14	CGGCTCGCAGCGTGTAAACGAGGTTAGGTTGAGAATAGGAGGGGTCTCTTCTCTCCAGTCATGTCAATGTTAGAGTTGATAGAGGGAGAAGAGGGTTTGTAAGGTGAATACCGCCGGTGATCCTGAAATGCCCTATAGTGAGTCGTATTA
Egr2	ENSMUST00000048289.14	CGGCTCGCAGCGTGTAAACGAGGTTAGGTTGAGAATAGGAGGGATGTATTGAAGGAGGATTTAGTCTTTTCCGCTGTCCTCGATCAAAGGTAGAGTTGATAGAGGGAGAACCGCCGGTGATCCTGAAATGCCCTATAGTGAGTCGTATTA
Egr2	ENSMUST00000048289.14	CGGCTCGCAGCGTGTAAACGGGGATGTATTGAAGGAGGATTGGATGGCGGCGATAAGAATGCTGAAGGATGAGGGTTTGTAAGGTGAATATAGAGTTGATAGAGGGAGAACCGCCGGTGATCCTGAAATGCCCTATAGTGAGTCGTATTA
Egr2	ENSMUST00000048289.14	CGGCTCGCAGCGTGTAAACGGGGATGTATTGAAGGAGGATGAGGGTTTGTAAGGTGAATAAGCGGCAGTGACATTGAAGCACATTCTCACTAGAGTTGATAGAGGGAGAACCGCCGGTGATCCTGAAATGCCCTATAGTGAGTCGTATTA
Egr2	ENSMUST00000048289.14	CGGCTCGCAGCGTGTAAACGAGGTTAGGTTGAGAATAGGAGAGGGTTTGTAAGGTGAATAAGTCAGTCCCAAGCCATTAAAGTGCCACATGGGATGTATTGAAGGAGGATCCGCCGGTGATCCTGAAATGCCCTATAGTGAGTCGTATTA
Egr2	ENSMUST00000048289.14	CGGCTCGCAGCGTGTAAACGAGGTTAGGTTGAGAATAGGATGGTCACTTCGGCTGAAGTTTCGCATGCAGGAGGGTTTGTAAGGTGAATATAGAGTTGATAGAGGGAGAACCGCCGGTGATCCTGAAATGCCCTATAGTGAGTCGTATTA
Egr2	ENSMUST00000048289.14	CGGCTCGCAGCGTGTAAACGAGGTTAGGTTGAGAATAGGACCTCTGGGGCCTGGAGAAACTGGTGTGTCATAGAGTTGATAGAGGGAGAAGGGATGTATTGAAGGAGGATCCGCCGGTGATCCTGAAATGCCCTATAGTGAGTCGTATTA
Egr2	ENSMUST00000048289.14	CGGCTCGCAGCGTGTAAACGTAGAGTTGATAGAGGGAGAACACCACAACACATCCACACACACCAAAAAAGGGATGTATTGAAGGAGGATAGGTTAGGTTGAGAATAGGACCGCCGGTGATCCTGAAATGCCCTATAGTGAGTCGTATTA
Egr2	ENSMUST00000048289.14	CGGCTCGCAGCGTGTAAACGGGGATGTATTGAAGGAGGATGAGGGTTTGTAAGGTGAATAACTCACTGCATGCATCCTATGTACGTCCCCTAGAGTTGATAGAGGGAGAACCGCCGGTGATCCTGAAATGCCCTATAGTGAGTCGTATTA
Egr2	ENSMUST00000048289.14	CGGCTCGCAGCGTGTAAACGGAGGGTTTGTAAGGTGAATAAGGTTAGGTTGAGAATAGGACATTTGCTCCTCGCACAACCTGGAGACCCAGGGATGTATTGAAGGAGGATCCGCCGGTGATCCTGAAATGCCCTATAGTGAGTCGTATTA
Egr2	ENSMUST00000048289.14	CGGCTCGCAGCGTGTAAACGTAGAGTTGATAGAGGGAGAATCTTGGTGTGGCGCTTCCTTTCGTCACTCCGAGGGTTTGTAAGGTGAATAAGGTTAGGTTGAGAATAGGACCGCCGGTGATCCTGAAATGCCCTATAGTGAGTCGTATTA
Egr2	ENSMUST00000048289.14	CGGCTCGCAGCGTGTAAACGTAGAGTTGATAGAGGGAGAAGGGATGTATTGAAGGAGGATGAGCCAGGAGTTGCTGGTGTAGTGTTATTAAGGTTAGGTTGAGAATAGGACCGCCGGTGATCCTGAAATGCCCTATAGTGAGTCGTATTA
Egr2	ENSMUST00000048289.14	CGGCTCGCAGCGTGTAAACGGAGGGTTTGTAAGGTGAATATAGAGTTGATAGAGGGAGAAGGCATCCTGTACACATGCAGACCCTGTTAAAGGTTAGGTTGAGAATAGGACCGCCGGTGATCCTGAAATGCCCTATAGTGAGTCGTATTA
Egr2	ENSMUST00000048289.14	CGGCTCGCAGCGTGTAAACGAGGTTAGGTTGAGAATAGGAGGGATGTATTGAAGGAGGATAGAGGCTGTCAGGCAGCTGGTGCATAAAACGAGGGTTTGTAAGGTGAATACCGCCGGTGATCCTGAAATGCCCTATAGTGAGTCGTATTA
Egr2	ENSMUST00000048289.14	CGGCTCGCAGCGTGTAAACGAGGTTAGGTTGAGAATAGGATAGGAAGGAGGTGGCTGGTAGGCCAGAGAGGGGATGTATTGAAGGAGGATGAGGGTTTGTAAGGTGAATACCGCCGGTGATCCTGAAATGCCCTATAGTGAGTCGTATTA
Egr2	ENSMUST00000048289.14	CGGCTCGCAGCGTGTAAACGGAGGGTTTGTAAGGTGAATAGAATTTGCCCATGTAAGTGAAGGTCTGGTTTAGAGTTGATAGAGGGAGAAAGGTTAGGTTGAGAATAGGACCGCCGGTGATCCTGAAATGCCCTATAGTGAGTCGTATTA
Egr2	ENSMUST00000048289.14	CGGCTCGCAGCGTGTAAACGAGGTTAGGTTGAGAATAGGAGTGGTCCTCCAATGGCGCTGTTACCGCACATAGAGTTGATAGAGGGAGAAGGGATGTATTGAAGGAGGATCCGCCGGTGATCCTGAAATGCCCTATAGTGAGTCGTATTA
Egr2	ENSMUST00000048289.14	CGGCTCGCAGCGTGTAAACGGGGATGTATTGAAGGAGGATTAGAGTTGATAGAGGGAGAAAGCCATCCATTATCTGAACTCCAGTTAGTGAGGTTAGGTTGAGAATAGGACCGCCGGTGATCCTGAAATGCCCTATAGTGAGTCGTATTA
Egr2	ENSMUST00000048289.14	CGGCTCGCAGCGTGTAAACGGAGGGTTTGTAAGGTGAATATAGAGTTGATAGAGGGAGAAGTAGAAAAAGTCTCAGAACAACTGGCATCCAGGTTAGGTTGAGAATAGGACCGCCGGTGATCCTGAAATGCCCTATAGTGAGTCGTATTA
Egr2	ENSMUST00000048289.14	CGGCTCGCAGCGTGTAAACGAGGTTAGGTTGAGAATAGGATCTGGGACATGGTACACACACCCAGGGGTCGAGGGTTTGTAAGGTGAATAGGGATGTATTGAAGGAGGATCCGCCGGTGATCCTGAAATGCCCTATAGTGAGTCGTATTA
Egr2	ENSMUST00000048289.14	CGGCTCGCAGCGTGTAAACGTAGAGTTGATAGAGGGAGAAGAGGGTTTGTAAGGTGAATACACTCGCAGGGAGTCCAGAGGACAGGGAAAAGGTTAGGTTGAGAATAGGACCGCCGGTGATCCTGAAATGCCCTATAGTGAGTCGTATTA
Egr2	ENSMUST00000048289.14	CGGCTCGCAGCGTGTAAACGGGGATGTATTGAAGGAGGATTAGAGTTGATAGAGGGAGAACTTGTGGCCCGTGTGGATTCGGATGTGCCTGAGGGTTTGTAAGGTGAATACCGCCGGTGATCCTGAAATGCCCTATAGTGAGTCGTATTA
Egr2	ENSMUST00000048289.14	CGGCTCGCAGCGTGTAAACGGAGGGTTTGTAAGGTGAATAGGGATGTATTGAAGGAGGATCCTCACCCAGCCCTCTTTTTGCTCCCCCATAGGTTAGGTTGAGAATAGGACCGCCGGTGATCCTGAAATGCCCTATAGTGAGTCGTATTA
Egr2	ENSMUST00000048289.14	CGGCTCGCAGCGTGTAAACGGAGGGTTTGTAAGGTGAATAGGGATGTATTGAAGGAGGATGAGGTGACGCTGGAGGAGGCTGTGGTTGAATAGAGTTGATAGAGGGAGAACCGCCGGTGATCCTGAAATGCCCTATAGTGAGTCGTATTA
Egr2	ENSMUST00000048289.14	CGGCTCGCAGCGTGTAAACGGAGGGTTTGTAAGGTGAATAGGGATGTATTGAAGGAGGATTAGGACATATTGCTTAAGGGTTGAGATGGCTAGAGTTGATAGAGGGAGAACCGCCGGTGATCCTGAAATGCCCTATAGTGAGTCGTATTA
Egr2	ENSMUST00000048289.14	CGGCTCGCAGCGTGTAAACGAGGTTAGGTTGAGAATAGGAGAGGGTTTGTAAGGTGAATAAGAGCTAATAACCAAACAAATCAGCGGCAGGGGATGTATTGAAGGAGGATCCGCCGGTGATCCTGAAATGCCCTATAGTGAGTCGTATTA
Egr2	ENSMUST00000048289.14	CGGCTCGCAGCGTGTAAACGTAGAGTTGATAGAGGGAGAAGAGGGTTTGTAAGGTGAATACAAAGGAATCAGCAACTCCCAACCTATTGTAGGTTAGGTTGAGAATAGGACCGCCGGTGATCCTGAAATGCCCTATAGTGAGTCGTATTA
Egr2	ENSMUST00000048289.14	CGGCTCGCAGCGTGTAAACGTAGAGTTGATAGAGGGAGAAAGGTTAGGTTGAGAATAGGAATAAGGAGGAGGAGGTGGTGGCGGAGAGTAGGGATGTATTGAAGGAGGATCCGCCGGTGATCCTGAAATGCCCTATAGTGAGTCGTATTA
Egr2	ENSMUST00000048289.14	CGGCTCGCAGCGTGTAAACGGAGGGTTTGTAAGGTGAATAACTCCAGCACCGGGACCCCCCAGAGTAAAAAGGTTAGGTTGAGAATAGGAGGGATGTATTGAAGGAGGATCCGCCGGTGATCCTGAAATGCCCTATAGTGAGTCGTATTA
Egr2	ENSMUST00000048289.14	CGGCTCGCAGCGTGTAAACGAGGTTAGGTTGAGAATAGGATAGAGTTGATAGAGGGAGAAGTGAGAAGGTGGGACAGAGCTGGGCTCCATGAGGGTTTGTAAGGTGAATACCGCCGGTGATCCTGAAATGCCCTATAGTGAGTCGTATTA
Egr2	ENSMUST00000048289.14	CGGCTCGCAGCGTGTAAACGAGGTTAGGTTGAGAATAGGATAGAGTTGATAGAGGGAGAAAAAAAAGTCTATCCGTCACTGACTCTCTCCGGGATGTATTGAAGGAGGATCCGCCGGTGATCCTGAAATGCCCTATAGTGAGTCGTATTA
Egr2	ENSMUST00000048289.14	CGGCTCGCAGCGTGTAAACGGAGGGTTTGTAAGGTGAATAAGGTTAGGTTGAGAATAGGAAAAAAGGAGCCAATATTGCTTTGTCCTGCCTAGAGTTGATAGAGGGAGAACCGCCGGTGATCCTGAAATGCCCTATAGTGAGTCGTATTA
Egr2	ENSMUST00000048289.14	CGGCTCGCAGCGTGTAAACGTAGAGTTGATAGAGGGAGAAGAGGGTTTGTAAGGTGAATAACTTTCGAGGTCGCAGGATGGGCCGCAATGGGGATGTATTGAAGGAGGATCCGCCGGTGATCCTGAAATGCCCTATAGTGAGTCGTATTA
Egr2	ENSMUST00000048289.14	CGGCTCGCAGCGTGTAAACGGAGGGTTTGTAAGGTGAATAAGGGATAGGGCCTTTCGTGCACTGGCGTTTAGGTTAGGTTGAGAATAGGAGGGATGTATTGAAGGAGGATCCGCCGGTGATCCTGAAATGCCCTATAGTGAGTCGTATTA
Egr2	ENSMUST00000048289.14	CGGCTCGCAGCGTGTAAACGGAGGGTTTGTAAGGTGAATAAGGTTAGGTTGAGAATAGGAAACTCCCTCGCTACCTGGAGCGCCAGAGAATAGAGTTGATAGAGGGAGAACCGCCGGTGATCCTGAAATGCCCTATAGTGAGTCGTATTA
Egr2	ENSMUST00000048289.14	CGGCTCGCAGCGTGTAAACGTAGAGTTGATAGAGGGAGAAACATTTTTTTCCCGAAGGTTCAGAACTCGGGGGATGTATTGAAGGAGGATGAGGGTTTGTAAGGTGAATACCGCCGGTGATCCTGAAATGCCCTATAGTGAGTCGTATTA
Egr2	ENSMUST00000048289.14	CGGCTCGCAGCGTGTAAACGGGGATGTATTGAAGGAGGATTAGTCTGGGATCATAGGAATGAGACCTGGGTAGAGTTGATAGAGGGAGAAAGGTTAGGTTGAGAATAGGACCGCCGGTGATCCTGAAATGCCCTATAGTGAGTCGTATTA
Egr2	ENSMUST00000048289.14	CGGCTCGCAGCGTGTAAACGGAGGGTTTGTAAGGTGAATAATGGAGGTGCAGAGGGAGCACTGCTCTTCCTAGAGTTGATAGAGGGAGAAGGGATGTATTGAAGGAGGATCCGCCGGTGATCCTGAAATGCCCTATAGTGAGTCGTATTA
Egr2	ENSMUST00000048289.14	CGGCTCGCAGCGTGTAAACGGAGGGTTTGTAAGGTGAATAAGGTTAGGTTGAGAATAGGAGAAGCACATTCTCACCTGAAATTTGGCTACTAGAGTTGATAGAGGGAGAACCGCCGGTGATCCTGAAATGCCCTATAGTGAGTCGTATTA
Egr2	ENSMUST00000048289.14	CGGCTCGCAGCGTGTAAACGGGGATGTATTGAAGGAGGATTAGTGTTGGCAGCTCGGACAGAGGGCCTCTAGGTTAGGTTGAGAATAGGATAGAGTTGATAGAGGGAGAACCGCCGGTGATCCTGAAATGCCCTATAGTGAGTCGTATTA
Egr2	ENSMUST00000048289.14	CGGCTCGCAGCGTGTAAACGAGGTTAGGTTGAGAATAGGAGGGATGTATTGAAGGAGGATATAAGGGGTGGCAGTCACTGCTGCAGACCCTAGAGTTGATAGAGGGAGAACCGCCGGTGATCCTGAAATGCCCTATAGTGAGTCGTATTA
Egr2	ENSMUST00000048289.14	CGGCTCGCAGCGTGTAAACGGGGATGTATTGAAGGAGGATAGGTTAGGTTGAGAATAGGAGTTGAACTGAGCCTAGGATGGTATCTCCTTGAGGGTTTGTAAGGTGAATACCGCCGGTGATCCTGAAATGCCCTATAGTGAGTCGTATTA
Egr2	ENSMUST00000048289.14	CGGCTCGCAGCGTGTAAACGAGGTTAGGTTGAGAATAGGAGATACGGGAGATCCAGGGGTCTCTTCTCTCGAGGGTTTGTAAGGTGAATAGGGATGTATTGAAGGAGGATCCGCCGGTGATCCTGAAATGCCCTATAGTGAGTCGTATTA
Egr2	ENSMUST00000048289.14	CGGCTCGCAGCGTGTAAACGGGGATGTATTGAAGGAGGATGAGGGTTTGTAAGGTGAATAAGGCACAGAGGACACTTGCAACACCACTCATAGAGTTGATAGAGGGAGAACCGCCGGTGATCCTGAAATGCCCTATAGTGAGTCGTATTA
Egr2	ENSMUST00000048289.14	CGGCTCGCAGCGTGTAAACGTAGAGTTGATAGAGGGAGAAGAGGGTTTGTAAGGTGAATAGAGGTGGAAGTGGTGGATGGCGGCGATAAGAGGTTAGGTTGAGAATAGGACCGCCGGTGATCCTGAAATGCCCTATAGTGAGTCGTATTA
Egr2	ENSMUST00000048289.14	CGGCTCGCAGCGTGTAAACGTAGAGTTGATAGAGGGAGAATGAAGTTTCGCATGCAGATCCGACACTGGAGGGATGTATTGAAGGAGGATAGGTTAGGTTGAGAATAGGACCGCCGGTGATCCTGAAATGCCCTATAGTGAGTCGTATTA
Egr2	ENSMUST00000048289.14	CGGCTCGCAGCGTGTAAACGGGGATGTATTGAAGGAGGATGAGGGTTTGTAAGGTGAATACGTGTGGATCTCTCTGGCACGGAGATGGAAAGGTTAGGTTGAGAATAGGACCGCCGGTGATCCTGAAATGCCCTATAGTGAGTCGTATTA
Egr2	ENSMUST00000048289.14	CGGCTCGCAGCGTGTAAACGTAGAGTTGATAGAGGGAGAAATCACGGGATCATGGGGAGGAACAGGGAAGGGGATGTATTGAAGGAGGATGAGGGTTTGTAAGGTGAATACCGCCGGTGATCCTGAAATGCCCTATAGTGAGTCGTATTA
Egr2	ENSMUST00000048289.14	CGGCTCGCAGCGTGTAAACGAGGTTAGGTTGAGAATAGGAGCTGGTGCATAAAACCACTGAGAGTTACTGGGGATGTATTGAAGGAGGATTAGAGTTGATAGAGGGAGAACCGCCGGTGATCCTGAAATGCCCTATAGTGAGTCGTATTA
Egr2	ENSMUST00000048289.14	CGGCTCGCAGCGTGTAAACGAGGTTAGGTTGAGAATAGGAGAGGGTTTGTAAGGTGAATAGCCCTCCACACTTAGAAAAGACCACCACAAGGGATGTATTGAAGGAGGATCCGCCGGTGATCCTGAAATGCCCTATAGTGAGTCGTATTA
Egr2	ENSMUST00000048289.14	CGGCTCGCAGCGTGTAAACGAGGTTAGGTTGAGAATAGGAACGGATGGTAGAGAGTGGCGTGAGTGGAGGTAGAGTTGATAGAGGGAGAAGAGGGTTTGTAAGGTGAATACCGCCGGTGATCCTGAAATGCCCTATAGTGAGTCGTATTA
Egr2	ENSMUST00000048289.14	CGGCTCGCAGCGTGTAAACGTAGAGTTGATAGAGGGAGAATGGAGAAACTGGTGTGTCAGCCAGAGCTTCGAGGGTTTGTAAGGTGAATAGGGATGTATTGAAGGAGGATCCGCCGGTGATCCTGAAATGCCCTATAGTGAGTCGTATTA
Mlc1	ENSMUST00000109368.2	CGGCTCGCAGCGTGTAAACGAGTGTGGGATTGATGAGATAACCCATGTCTTGTAGCTGAAGCACGGGGGCAGGAGGAGGGTAATGATAGAAGAGTGAGTAGTAGTGGAGTCCGCCGGTGATCCTGAAATGCCCTATAGTGAGTCGTATTA
Mlc1	ENSMUST00000109368.2	CGGCTCGCAGCGTGTAAACGAGAGTGAGTAGTAGTGGAGTCTTTGAGTCAGGGGTGTAGCTGCCTGGGTCAGGAGGAGGGTAATGATAGATGTGGTTTGGAGATGATAGACCGCCGGTGATCCTGAAATGCCCTATAGTGAGTCGTATTA
Mlc1	ENSMUST00000109368.2	CGGCTCGCAGCGTGTAAACGTGTGGTTTGGAGATGATAGAAGAGTGAGTAGTAGTGGAGTTCCCCTCCCAGAAAGCAATTCCTAAAATGAAGTGTGGGATTGATGAGATACCGCCGGTGATCCTGAAATGCCCTATAGTGAGTCGTATTA
Mlc1	ENSMUST00000109368.2	CGGCTCGCAGCGTGTAAACGTGTGGTTTGGAGATGATAGACTTTATCCTGTAGTCACTGGGCCATTTGTAAGAGTGAGTAGTAGTGGAGTAGGAGGAGGGTAATGATAGACCGCCGGTGATCCTGAAATGCCCTATAGTGAGTCGTATTA
Mlc1	ENSMUST00000109368.2	CGGCTCGCAGCGTGTAAACGAGTGTGGGATTGATGAGATAAGCTTTCCCAATAGGAAAGGAAGAGCCCTTAGAGTGAGTAGTAGTGGAGTTGTGGTTTGGAGATGATAGACCGCCGGTGATCCTGAAATGCCCTATAGTGAGTCGTATTA
Mlc1	ENSMUST00000109368.2	CGGCTCGCAGCGTGTAAACGAGGAGGAGGGTAATGATAGAAGTGTGGGATTGATGAGATAATGCAAGAGCCTGCTGCACAGCGCAAATAATGTGGTTTGGAGATGATAGACCGCCGGTGATCCTGAAATGCCCTATAGTGAGTCGTATTA
Mlc1	ENSMUST00000109368.2	CGGCTCGCAGCGTGTAAACGAGGAGGAGGGTAATGATAGAGCAATCCTCTTGCCGCCTCATTCTGGTCCTAGTGTGGGATTGATGAGATAAGAGTGAGTAGTAGTGGAGTCCGCCGGTGATCCTGAAATGCCCTATAGTGAGTCGTATTA
Mlc1	ENSMUST00000109368.2	CGGCTCGCAGCGTGTAAACGAGAGTGAGTAGTAGTGGAGTGACTCTCATCACACTGAAGGACAGATATCCTGTGGTTTGGAGATGATAGAAGTGTGGGATTGATGAGATACCGCCGGTGATCCTGAAATGCCCTATAGTGAGTCGTATTA
Mlc1	ENSMUST00000109368.2	CGGCTCGCAGCGTGTAAACGTGTGGTTTGGAGATGATAGAAGTGTGGGATTGATGAGATAACACGTAGTAGTCACAGCGAACGTGGAAACAGGAGGAGGGTAATGATAGACCGCCGGTGATCCTGAAATGCCCTATAGTGAGTCGTATTA
Mlc1	ENSMUST00000109368.2	CGGCTCGCAGCGTGTAAACGAGAGTGAGTAGTAGTGGAGTAGTGTGGGATTGATGAGATAAAACAGGCATGGTACTCTGCTGTCGTCCGGAGGAGGAGGGTAATGATAGACCGCCGGTGATCCTGAAATGCCCTATAGTGAGTCGTATTA
Mlc1	ENSMUST00000109368.2	CGGCTCGCAGCGTGTAAACGAGGAGGAGGGTAATGATAGAATTTAGGGCAGGCTGCAGAGAATGGAGACAAGAGTGAGTAGTAGTGGAGTTGTGGTTTGGAGATGATAGACCGCCGGTGATCCTGAAATGCCCTATAGTGAGTCGTATTA
Mlc1	ENSMUST00000109368.2	CGGCTCGCAGCGTGTAAACGAGGAGGAGGGTAATGATAGAAAGGCATGGAAGTGCCCTAAGGCCAGAACAAGAGTGAGTAGTAGTGGAGTTGTGGTTTGGAGATGATAGACCGCCGGTGATCCTGAAATGCCCTATAGTGAGTCGTATTA
Mlc1	ENSMUST00000109368.2	CGGCTCGCAGCGTGTAAACGAGGAGGAGGGTAATGATAGAAGTGTGGGATTGATGAGATACATTTCTCCTCCCTACAGCGAAGCTCACAATGTGGTTTGGAGATGATAGACCGCCGGTGATCCTGAAATGCCCTATAGTGAGTCGTATTA
Mlc1	ENSMUST00000109368.2	CGGCTCGCAGCGTGTAAACGAGAGTGAGTAGTAGTGGAGTAGTGTGGGATTGATGAGATACTGGCCCTTGAACTGCTGGGAATTCCAGCAAGGAGGAGGGTAATGATAGACCGCCGGTGATCCTGAAATGCCCTATAGTGAGTCGTATTA
Mlc1	ENSMUST00000109368.2	CGGCTCGCAGCGTGTAAACGAGTGTGGGATTGATGAGATAAGCGGAGACACCAGCAATTACTTCTACCACAGAGTGAGTAGTAGTGGAGTTGTGGTTTGGAGATGATAGACCGCCGGTGATCCTGAAATGCCCTATAGTGAGTCGTATTA
Mlc1	ENSMUST00000109368.2	CGGCTCGCAGCGTGTAAACGAGGAGGAGGGTAATGATAGACTGGATTTGGATCCTGACCAGTATTGGGCCAGTGTGGGATTGATGAGATAAGAGTGAGTAGTAGTGGAGTCCGCCGGTGATCCTGAAATGCCCTATAGTGAGTCGTATTA
Mlc1	ENSMUST00000109368.2	CGGCTCGCAGCGTGTAAACGAGAGTGAGTAGTAGTGGAGTAAAGCTCTCAGCCAAACTGCACTTCAGCCAAGGAGGAGGGTAATGATAGATGTGGTTTGGAGATGATAGACCGCCGGTGATCCTGAAATGCCCTATAGTGAGTCGTATTA
Mlc1	ENSMUST00000109368.2	CGGCTCGCAGCGTGTAAACGTGTGGTTTGGAGATGATAGAAGTGTGGGATTGATGAGATAGCTCCTCACTGGACCGGGCCGAAATGATCAAGAGTGAGTAGTAGTGGAGTCCGCCGGTGATCCTGAAATGCCCTATAGTGAGTCGTATTA
Mlc1	ENSMUST00000109368.2	CGGCTCGCAGCGTGTAAACGAGTGTGGGATTGATGAGATAGGCAATGGCACTGGGAAAACAAGCCACTAATGTGGTTTGGAGATGATAGAAGGAGGAGGGTAATGATAGACCGCCGGTGATCCTGAAATGCCCTATAGTGAGTCGTATTA
Mlc1	ENSMUST00000109368.2	CGGCTCGCAGCGTGTAAACGTGTGGTTTGGAGATGATAGACTTTGCTCCTACATGATCCCTGTCAGGTGCAGGAGGAGGGTAATGATAGAAGAGTGAGTAGTAGTGGAGTCCGCCGGTGATCCTGAAATGCCCTATAGTGAGTCGTATTA
Mlc1	ENSMUST00000109368.2	CGGCTCGCAGCGTGTAAACGAGGAGGAGGGTAATGATAGAAGGCACACAGCTTCCTGAATTTTAATGAGGTGTGGTTTGGAGATGATAGAAGTGTGGGATTGATGAGATACCGCCGGTGATCCTGAAATGCCCTATAGTGAGTCGTATTA
Mlc1	ENSMUST00000109368.2	CGGCTCGCAGCGTGTAAACGAGTGTGGGATTGATGAGATAGATTCAGGATCAGTTTACACCCAAACCAGAAGAGTGAGTAGTAGTGGAGTAGGAGGAGGGTAATGATAGACCGCCGGTGATCCTGAAATGCCCTATAGTGAGTCGTATTA
Mlc1	ENSMUST00000109368.2	CGGCTCGCAGCGTGTAAACGTGTGGTTTGGAGATGATAGAAGAGTGAGTAGTAGTGGAGTGTCAACCCAGGAAGTGAGGAGGGCTGGAAAAGTGTGGGATTGATGAGATACCGCCGGTGATCCTGAAATGCCCTATAGTGAGTCGTATTA
Mlc1	ENSMUST00000109368.2	CGGCTCGCAGCGTGTAAACGAGAGTGAGTAGTAGTGGAGTAGTGTGGGATTGATGAGATAGCGAAAACCCAGAGGTCACAAGAAGGCAGCTGTGGTTTGGAGATGATAGACCGCCGGTGATCCTGAAATGCCCTATAGTGAGTCGTATTA
Mlc1	ENSMUST00000109368.2	CGGCTCGCAGCGTGTAAACGAGGAGGAGGGTAATGATAGAAGTGTGGGATTGATGAGATACTTGATTCTCTGGTTAGCTGGGAGAGTCCATGTGGTTTGGAGATGATAGACCGCCGGTGATCCTGAAATGCCCTATAGTGAGTCGTATTA
Mlc1	ENSMUST00000109368.2	CGGCTCGCAGCGTGTAAACGTGTGGTTTGGAGATGATAGAAAACTATCCCTGCACTGTGGCAAGCATGAGAGAGTGAGTAGTAGTGGAGTAGGAGGAGGGTAATGATAGACCGCCGGTGATCCTGAAATGCCCTATAGTGAGTCGTATTA
Mlc1	ENSMUST00000109368.2	CGGCTCGCAGCGTGTAAACGAGAGTGAGTAGTAGTGGAGTAGGAGGAGGGTAATGATAGAGCAGGAGCAGGATGAGGTTGAAATTAATGTAGTGTGGGATTGATGAGATACCGCCGGTGATCCTGAAATGCCCTATAGTGAGTCGTATTA
Mlc1	ENSMUST00000109368.2	CGGCTCGCAGCGTGTAAACGAGTGTGGGATTGATGAGATATGTGGTTTGGAGATGATAGATGGTTAGAGTCCGTACGGTGGAGCACGCTGAGAGTGAGTAGTAGTGGAGTCCGCCGGTGATCCTGAAATGCCCTATAGTGAGTCGTATTA
Mlc1	ENSMUST00000109368.2	CGGCTCGCAGCGTGTAAACGAGAGTGAGTAGTAGTGGAGTAGCTCAGTAAAGGCACGCTCGCTGTCTTCCAGGAGGAGGGTAATGATAGAAGTGTGGGATTGATGAGATACCGCCGGTGATCCTGAAATGCCCTATAGTGAGTCGTATTA
Mlc1	ENSMUST00000109368.2	CGGCTCGCAGCGTGTAAACGTGTGGTTTGGAGATGATAGAAGGAGGAGGGTAATGATAGACTCTCCAGGCTTTCTCTTTGTCAAACTCCTAGAGTGAGTAGTAGTGGAGTCCGCCGGTGATCCTGAAATGCCCTATAGTGAGTCGTATTA
Mlc1	ENSMUST00000109368.2	CGGCTCGCAGCGTGTAAACGAGTGTGGGATTGATGAGATATGTGGTTTGGAGATGATAGATGGACCCGAGACAGCTTCCTCTACGTTTAGAGGAGGAGGGTAATGATAGACCGCCGGTGATCCTGAAATGCCCTATAGTGAGTCGTATTA
Mlc1	ENSMUST00000109368.2	CGGCTCGCAGCGTGTAAACGAGGAGGAGGGTAATGATAGAAGTGTGGGATTGATGAGATACTTGCTGGGACATTCCGCTGTCACATGGCTTGTGGTTTGGAGATGATAGACCGCCGGTGATCCTGAAATGCCCTATAGTGAGTCGTATTA
Mlc1	ENSMUST00000109368.2	CGGCTCGCAGCGTGTAAACGAGAGTGAGTAGTAGTGGAGTTTGGGCTCCGCACATAGGCAAGCAAAAATGAGGAGGAGGGTAATGATAGATGTGGTTTGGAGATGATAGACCGCCGGTGATCCTGAAATGCCCTATAGTGAGTCGTATTA
Mlc1	ENSMUST00000109368.2	CGGCTCGCAGCGTGTAAACGAGTGTGGGATTGATGAGATATCTGTTTGAAAATGGCCACGCTTTTCCTGAAGAGTGAGTAGTAGTGGAGTTGTGGTTTGGAGATGATAGACCGCCGGTGATCCTGAAATGCCCTATAGTGAGTCGTATTA
Mlc1	ENSMUST00000109368.2	CGGCTCGCAGCGTGTAAACGAGAGTGAGTAGTAGTGGAGTTCACTTCATCCAGAATGTTAGAGCCATCGGAGGAGGAGGGTAATGATAGAAGTGTGGGATTGATGAGATACCGCCGGTGATCCTGAAATGCCCTATAGTGAGTCGTATTA
Mlc1	ENSMUST00000109368.2	CGGCTCGCAGCGTGTAAACGAGTGTGGGATTGATGAGATAAGAGTGAGTAGTAGTGGAGTCCTTCCCACCCAATAGCGTGTGGTATATAGTGTGGTTTGGAGATGATAGACCGCCGGTGATCCTGAAATGCCCTATAGTGAGTCGTATTA
Mlc1	ENSMUST00000109368.2	CGGCTCGCAGCGTGTAAACGTGTGGTTTGGAGATGATAGACGGTCATAGCCCAGTTCCTCCCTGAACTGCAGGAGGAGGGTAATGATAGAAGTGTGGGATTGATGAGATACCGCCGGTGATCCTGAAATGCCCTATAGTGAGTCGTATTA
Mlc1	ENSMUST00000109368.2	CGGCTCGCAGCGTGTAAACGAGGAGGAGGGTAATGATAGATGTGGTTTGGAGATGATAGATACAAGTGAGCTGCCTAGAAGGATTTTCACAGAGTGAGTAGTAGTGGAGTCCGCCGGTGATCCTGAAATGCCCTATAGTGAGTCGTATTA
Mlc1	ENSMUST00000109368.2	CGGCTCGCAGCGTGTAAACGAGTGTGGGATTGATGAGATAAGGAGGAGGGTAATGATAGAGGTTGGGAAAGCTGGCCTCTGGGTGATGGAAGAGTGAGTAGTAGTGGAGTCCGCCGGTGATCCTGAAATGCCCTATAGTGAGTCGTATTA
Mlc1	ENSMUST00000109368.2	CGGCTCGCAGCGTGTAAACGAGAGTGAGTAGTAGTGGAGTCGACAGGAACCGAAAAGCCACCTTGCAGCCAGTGTGGGATTGATGAGATAAGGAGGAGGGTAATGATAGACCGCCGGTGATCCTGAAATGCCCTATAGTGAGTCGTATTA
Mlc1	ENSMUST00000109368.2	CGGCTCGCAGCGTGTAAACGTGTGGTTTGGAGATGATAGAGTGGATCCTAGAAGTGCTCTCCTTGATTGCAGTGTGGGATTGATGAGATAAGAGTGAGTAGTAGTGGAGTCCGCCGGTGATCCTGAAATGCCCTATAGTGAGTCGTATTA
Mlc1	ENSMUST00000109368.2	CGGCTCGCAGCGTGTAAACGAGTGTGGGATTGATGAGATAAGGAGGAGGGTAATGATAGAGAACATCATAAGATTTGATGGCTGGCGGGTTGTGGTTTGGAGATGATAGACCGCCGGTGATCCTGAAATGCCCTATAGTGAGTCGTATTA
Mlc1	ENSMUST00000109368.2	CGGCTCGCAGCGTGTAAACGTGTGGTTTGGAGATGATAGAAGAGTGAGTAGTAGTGGAGTGTCACCTGAGGTGCACACACTGAGACCTAAAGGAGGAGGGTAATGATAGACCGCCGGTGATCCTGAAATGCCCTATAGTGAGTCGTATTA
Mlc1	ENSMUST00000109368.2	CGGCTCGCAGCGTGTAAACGTGTGGTTTGGAGATGATAGAGTCTTCTGGGGCCTGGGGAGGTGATATACAAGGAGGAGGGTAATGATAGAAGTGTGGGATTGATGAGATACCGCCGGTGATCCTGAAATGCCCTATAGTGAGTCGTATTA
Mlc1	ENSMUST00000109368.2	CGGCTCGCAGCGTGTAAACGAGTGTGGGATTGATGAGATAGAAAGCCCAGGTCCTGAAAGCGGATGGCTTAGGAGGAGGGTAATGATAGAAGAGTGAGTAGTAGTGGAGTCCGCCGGTGATCCTGAAATGCCCTATAGTGAGTCGTATTA
Mlc1	ENSMUST00000109368.2	CGGCTCGCAGCGTGTAAACGAGGAGGAGGGTAATGATAGAAGAGTGAGTAGTAGTGGAGTAAGCTCACACACTGGATGGCGGTGCCAGTGTGTGGTTTGGAGATGATAGACCGCCGGTGATCCTGAAATGCCCTATAGTGAGTCGTATTA
Mlc1	ENSMUST00000109368.2	CGGCTCGCAGCGTGTAAACGTGTGGTTTGGAGATGATAGAAGAGTGAGTAGTAGTGGAGTCATCCCTCTAAAATTAGAAGTGCAAGCTGGAGTGTGGGATTGATGAGATACCGCCGGTGATCCTGAAATGCCCTATAGTGAGTCGTATTA
Mlc1	ENSMUST00000109368.2	CGGCTCGCAGCGTGTAAACGAGTGTGGGATTGATGAGATAAGGGCCCAACACTCAATATTTTCCTGTTTCTGTGGTTTGGAGATGATAGAAGGAGGAGGGTAATGATAGACCGCCGGTGATCCTGAAATGCCCTATAGTGAGTCGTATTA
Mlc1	ENSMUST00000109368.2	CGGCTCGCAGCGTGTAAACGAGAGTGAGTAGTAGTGGAGTAGTGTGGGATTGATGAGATAAGAGTAGGACTTTAGGACCCGAGCAGGAAAAGGAGGAGGGTAATGATAGACCGCCGGTGATCCTGAAATGCCCTATAGTGAGTCGTATTA
Mlc1	ENSMUST00000109368.2	CGGCTCGCAGCGTGTAAACGTGTGGTTTGGAGATGATAGAGGGCTGCCCTCACAGGAGGGAAATAGTATGAGTGTGGGATTGATGAGATAAGAGTGAGTAGTAGTGGAGTCCGCCGGTGATCCTGAAATGCCCTATAGTGAGTCGTATTA
Mlc1	ENSMUST00000109368.2	CGGCTCGCAGCGTGTAAACGAGGAGGAGGGTAATGATAGACTTGACGAAAATCTCCTTCGTCAGGCCGCAAGAGTGAGTAGTAGTGGAGTTGTGGTTTGGAGATGATAGACCGCCGGTGATCCTGAAATGCCCTATAGTGAGTCGTATTA
Mlc1	ENSMUST00000109368.2	CGGCTCGCAGCGTGTAAACGAGTGTGGGATTGATGAGATAAGTATACAAGAGACGATTTTCAGACCCCACTGTGGTTTGGAGATGATAGAAGGAGGAGGGTAATGATAGACCGCCGGTGATCCTGAAATGCCCTATAGTGAGTCGTATTA
Mlc1	ENSMUST00000109368.2	CGGCTCGCAGCGTGTAAACGAGTGTGGGATTGATGAGATAGATGTGAGGCTGCTGATGGCTATCAGCACCAGGAGGAGGGTAATGATAGAAGAGTGAGTAGTAGTGGAGTCCGCCGGTGATCCTGAAATGCCCTATAGTGAGTCGTATTA
Mlc1	ENSMUST00000109368.2	CGGCTCGCAGCGTGTAAACGTGTGGTTTGGAGATGATAGAAGAGTGAGTAGTAGTGGAGTCCTCACTGCTCACTAGCCAGGTGGATGTCTAGGAGGAGGGTAATGATAGACCGCCGGTGATCCTGAAATGCCCTATAGTGAGTCGTATTA
Mlc1	ENSMUST00000109368.2	CGGCTCGCAGCGTGTAAACGTGTGGTTTGGAGATGATAGACCCAGCTTCACAAAGGACCCAACTTACTATAGTGTGGGATTGATGAGATAAGAGTGAGTAGTAGTGGAGTCCGCCGGTGATCCTGAAATGCCCTATAGTGAGTCGTATTA
Mlc1	ENSMUST00000109368.2	CGGCTCGCAGCGTGTAAACGTGTGGTTTGGAGATGATAGATCCATCTCGGAGGGGAACACGTTCCCCAAGAGGAGGAGGGTAATGATAGAAGAGTGAGTAGTAGTGGAGTCCGCCGGTGATCCTGAAATGCCCTATAGTGAGTCGTATTA
Mlc1	ENSMUST00000109368.2	CGGCTCGCAGCGTGTAAACGAGTGTGGGATTGATGAGATAAGAGTGAGTAGTAGTGGAGTTCTTCCTGGAAGGGAACCCATTGATACCCCTGTGGTTTGGAGATGATAGACCGCCGGTGATCCTGAAATGCCCTATAGTGAGTCGTATTA
Mlc1	ENSMUST00000109368.2	CGGCTCGCAGCGTGTAAACGTGTGGTTTGGAGATGATAGAAACCTCTTCGACAGCTGCAGGTCCTTGGGCAGGAGGAGGGTAATGATAGAAGTGTGGGATTGATGAGATACCGCCGGTGATCCTGAAATGCCCTATAGTGAGTCGTATTA
Mlc1	ENSMUST00000109368.2	CGGCTCGCAGCGTGTAAACGAGGAGGAGGGTAATGATAGACCCGAACAGAAAACTACTCAAAGGTCTACAAGTGTGGGATTGATGAGATAAGAGTGAGTAGTAGTGGAGTCCGCCGGTGATCCTGAAATGCCCTATAGTGAGTCGTATTA
Mlc1	ENSMUST00000109368.2	CGGCTCGCAGCGTGTAAACGAGAGTGAGTAGTAGTGGAGTAGTATTACTAAGGATAGGAGAGTCCAGCGCAGGAGGAGGGTAATGATAGAAGTGTGGGATTGATGAGATACCGCCGGTGATCCTGAAATGCCCTATAGTGAGTCGTATTA
Mlc1	ENSMUST00000109368.2	CGGCTCGCAGCGTGTAAACGAGAGTGAGTAGTAGTGGAGTCAATATCTGAAAGTTGGGAATCGCACTGACAGTGTGGGATTGATGAGATATGTGGTTTGGAGATGATAGACCGCCGGTGATCCTGAAATGCCCTATAGTGAGTCGTATTA
Mlc1	ENSMUST00000109368.2	CGGCTCGCAGCGTGTAAACGTGTGGTTTGGAGATGATAGAAGGAGGAGGGTAATGATAGAGAGATGGAACCCTTCTTCTTCTTGCAGGGCAGAGTGAGTAGTAGTGGAGTCCGCCGGTGATCCTGAAATGCCCTATAGTGAGTCGTATTA
Mlc1	ENSMUST00000109368.2	CGGCTCGCAGCGTGTAAACGAGTGTGGGATTGATGAGATATGTGGTTTGGAGATGATAGAAAATCCAAAAGAACGTCACCGAGAGATGTGAGGAGGAGGGTAATGATAGACCGCCGGTGATCCTGAAATGCCCTATAGTGAGTCGTATTA
Mlc1	ENSMUST00000109368.2	CGGCTCGCAGCGTGTAAACGAGGAGGAGGGTAATGATAGAAGAGTGAGTAGTAGTGGAGTGTCCGGGCAGACACCCAGACTCAGTCTCTTAGTGTGGGATTGATGAGATACCGCCGGTGATCCTGAAATGCCCTATAGTGAGTCGTATTA
Mlc1	ENSMUST00000109368.2	CGGCTCGCAGCGTGTAAACGAGGAGGAGGGTAATGATAGAATCACCGTGGCTGCCATGAGGAGCTCCAACAGAGTGAGTAGTAGTGGAGTTGTGGTTTGGAGATGATAGACCGCCGGTGATCCTGAAATGCCCTATAGTGAGTCGTATTA
Mlc1	ENSMUST00000109368.2	CGGCTCGCAGCGTGTAAACGTGTGGTTTGGAGATGATAGAAGTGTTGAGTCCCCCCTGAAGCAGCAGCAGAGGAGGAGGGTAATGATAGAAGTGTGGGATTGATGAGATACCGCCGGTGATCCTGAAATGCCCTATAGTGAGTCGTATTA
Mlc1	ENSMUST00000109368.2	CGGCTCGCAGCGTGTAAACGTGTGGTTTGGAGATGATAGAAGTGTGGGATTGATGAGATAGGAAAAAAAAGCAACACCCAGGCCATCAGGAGAGTGAGTAGTAGTGGAGTCCGCCGGTGATCCTGAAATGCCCTATAGTGAGTCGTATTA
Mlc1	ENSMUST00000109368.2	CGGCTCGCAGCGTGTAAACGAGGAGGAGGGTAATGATAGATGTGGTTTGGAGATGATAGACAAACTATCTGTGAGTCTCACAGCCAAACTAGAGTGAGTAGTAGTGGAGTCCGCCGGTGATCCTGAAATGCCCTATAGTGAGTCGTATTA
Mlc1	ENSMUST00000109368.2	CGGCTCGCAGCGTGTAAACGTGTGGTTTGGAGATGATAGAAGGAGGAGGGTAATGATAGAATAGAGCTGCAGAGGACCCCAAGCCCATTGAGTGTGGGATTGATGAGATACCGCCGGTGATCCTGAAATGCCCTATAGTGAGTCGTATTA
Mlc1	ENSMUST00000109368.2	CGGCTCGCAGCGTGTAAACGAGGAGGAGGGTAATGATAGATTATGTTCTTGATTTTGGCAAAGCTGGCCCAGTGTGGGATTGATGAGATAAGAGTGAGTAGTAGTGGAGTCCGCCGGTGATCCTGAAATGCCCTATAGTGAGTCGTATTA
Mlc1	ENSMUST00000109368.2	CGGCTCGCAGCGTGTAAACGAGTGTGGGATTGATGAGATAATATCCAGAGGCAGTGAATAGCAGTGGGGAAGAGTGAGTAGTAGTGGAGTTGTGGTTTGGAGATGATAGACCGCCGGTGATCCTGAAATGCCCTATAGTGAGTCGTATTA
Mlc1	ENSMUST00000109368.2	CGGCTCGCAGCGTGTAAACGAGAGTGAGTAGTAGTGGAGTAGTGTGGGATTGATGAGATAGTTAGAAAGCAGTAGCCGTGCAATGGTTAGTGTGGTTTGGAGATGATAGACCGCCGGTGATCCTGAAATGCCCTATAGTGAGTCGTATTA
Mlc1	ENSMUST00000109368.2	CGGCTCGCAGCGTGTAAACGTGTGGTTTGGAGATGATAGAACCCCTCTCCAGTGTGGGCATCCGGTCATAAGTGTGGGATTGATGAGATAAGGAGGAGGGTAATGATAGACCGCCGGTGATCCTGAAATGCCCTATAGTGAGTCGTATTA
Mlc1	ENSMUST00000109368.2	CGGCTCGCAGCGTGTAAACGTGTGGTTTGGAGATGATAGAAGAGTGAGTAGTAGTGGAGTTTTAGAGCGATCACCCCACCGAGGACAGCGAGGAGGAGGGTAATGATAGACCGCCGGTGATCCTGAAATGCCCTATAGTGAGTCGTATTA
Mlc1	ENSMUST00000109368.2	CGGCTCGCAGCGTGTAAACGAGTGTGGGATTGATGAGATATGAATCCTGGCAGTCGTGTGTATCTACAAGAGAGTGAGTAGTAGTGGAGTAGGAGGAGGGTAATGATAGACCGCCGGTGATCCTGAAATGCCCTATAGTGAGTCGTATTA
Mlc1	ENSMUST00000109368.2	CGGCTCGCAGCGTGTAAACGAGGAGGAGGGTAATGATAGAGGTGATGGACTTCCAGCAAGAAGTATTCATAGAGTGAGTAGTAGTGGAGTAGTGTGGGATTGATGAGATACCGCCGGTGATCCTGAAATGCCCTATAGTGAGTCGTATTA
Mlc1	ENSMUST00000109368.2	CGGCTCGCAGCGTGTAAACGAGAGTGAGTAGTAGTGGAGTATGGAGACAGGACCGGAAGTCCCCGACACTTGTGGTTTGGAGATGATAGAAGGAGGAGGGTAATGATAGACCGCCGGTGATCCTGAAATGCCCTATAGTGAGTCGTATTA
Mlc1	ENSMUST00000109368.2	CGGCTCGCAGCGTGTAAACGAGGAGGAGGGTAATGATAGATGTGGTTTGGAGATGATAGAGAACACCAGGTCCTGGTGAATGAGGGTCAAAGTGTGGGATTGATGAGATACCGCCGGTGATCCTGAAATGCCCTATAGTGAGTCGTATTA
Mlc1	ENSMUST00000109368.2	CGGCTCGCAGCGTGTAAACGAGAGTGAGTAGTAGTGGAGTTGTGGTTTGGAGATGATAGAAGGCAGCTCCCCATTAACACAGAGAACACCAGTGTGGGATTGATGAGATACCGCCGGTGATCCTGAAATGCCCTATAGTGAGTCGTATTA
Mlc1	ENSMUST00000109368.2	CGGCTCGCAGCGTGTAAACGAGTGTGGGATTGATGAGATAAGAGTGAGTAGTAGTGGAGTAGCAGCAACAGGAGCAGCAGGAGAACATCAAGGAGGAGGGTAATGATAGACCGCCGGTGATCCTGAAATGCCCTATAGTGAGTCGTATTA
Mlc1	ENSMUST00000109368.2	CGGCTCGCAGCGTGTAAACGAGTGTGGGATTGATGAGATACTCCCGTGTCATGGCGCTGGAAACAGGCATTGTGGTTTGGAGATGATAGAAGAGTGAGTAGTAGTGGAGTCCGCCGGTGATCCTGAAATGCCCTATAGTGAGTCGTATTA
Mlc1	ENSMUST00000109368.2	CGGCTCGCAGCGTGTAAACGAGAGTGAGTAGTAGTGGAGTTGTGGTTTGGAGATGATAGAGGCTGGCGGGTAATCTTTAAAAATCTCCACAGGAGGAGGGTAATGATAGACCGCCGGTGATCCTGAAATGCCCTATAGTGAGTCGTATTA
Mlc1	ENSMUST00000109368.2	CGGCTCGCAGCGTGTAAACGTGTGGTTTGGAGATGATAGATGTCAAACTCCTTGAGGGGGCCTCGGACCAAGAGTGAGTAGTAGTGGAGTAGGAGGAGGGTAATGATAGACCGCCGGTGATCCTGAAATGCCCTATAGTGAGTCGTATTA
Mlc1	ENSMUST00000109368.2	CGGCTCGCAGCGTGTAAACGAGGAGGAGGGTAATGATAGAAGTGGGACCACCACTCCCTTCCCACCCAATTGTGGTTTGGAGATGATAGAAGTGTGGGATTGATGAGATACCGCCGGTGATCCTGAAATGCCCTATAGTGAGTCGTATTA
Mlc1	ENSMUST00000109368.2	CGGCTCGCAGCGTGTAAACGAGGAGGAGGGTAATGATAGAAGAGTGAGTAGTAGTGGAGTCTTGATTGCATAACCAGTGGCTTGGAGCTTAGTGTGGGATTGATGAGATACCGCCGGTGATCCTGAAATGCCCTATAGTGAGTCGTATTA
Mlc1	ENSMUST00000109368.2	CGGCTCGCAGCGTGTAAACGTGTGGTTTGGAGATGATAGACCGGGCGCTGACTTTGAAGCTCACACACTGAGTGTGGGATTGATGAGATAAGAGTGAGTAGTAGTGGAGTCCGCCGGTGATCCTGAAATGCCCTATAGTGAGTCGTATTA
Mlc1	ENSMUST00000109368.2	CGGCTCGCAGCGTGTAAACGAGTGTGGGATTGATGAGATATGTCAGGTGCCATCCTTGCATCCCTCTGTTTGTGGTTTGGAGATGATAGAAGGAGGAGGGTAATGATAGACCGCCGGTGATCCTGAAATGCCCTATAGTGAGTCGTATTA
Mlc1	ENSMUST00000109368.2	CGGCTCGCAGCGTGTAAACGAGTGTGGGATTGATGAGATAAGGAGGAGGGTAATGATAGATTTCACTCTCTCCCTGACCCTGGCAGCTCTAGAGTGAGTAGTAGTGGAGTCCGCCGGTGATCCTGAAATGCCCTATAGTGAGTCGTATTA
Mlc1	ENSMUST00000109368.2	CGGCTCGCAGCGTGTAAACGTGTGGTTTGGAGATGATAGACAAGCACAGAGGCTCCCCTCCCAGAAAGCAAGAGTGAGTAGTAGTGGAGTAGTGTGGGATTGATGAGATACCGCCGGTGATCCTGAAATGCCCTATAGTGAGTCGTATTA
Mlc1	ENSMUST00000109368.2	CGGCTCGCAGCGTGTAAACGTGTGGTTTGGAGATGATAGAAGAGTGAGTAGTAGTGGAGTGGAGGCGGGGCCACTTTGCTCCTACATGATAGGAGGAGGGTAATGATAGACCGCCGGTGATCCTGAAATGCCCTATAGTGAGTCGTATTA
Mlc1	ENSMUST00000109368.2	CGGCTCGCAGCGTGTAAACGAGTGTGGGATTGATGAGATAGAGATTAAGGGAGTGGATCCTAGAAGTGCTTGTGGTTTGGAGATGATAGAAGGAGGAGGGTAATGATAGACCGCCGGTGATCCTGAAATGCCCTATAGTGAGTCGTATTA
Sox4	ENSMUST00000067230.6	CGGCTCGCAGCGTGTAAACGAGGAGGAGGGTAATGATAGAGAGTTTCTCCATGCCAATGCTCCCCTAAGCAGGTTAGGTTGAGAATAGGAGATGATGTAGTAGTAAGGGTCCGCCGGTGATCCTGAAATGCCCTATAGTGAGTCGTATTA
Sox4	ENSMUST00000067230.6	CGGCTCGCAGCGTGTAAACGTTGGAGGTGTAGGGAGTAAAAGGTTAGGTTGAGAATAGGAGTCGAGCAGGTCGTCTTCGAACTCGTCGTCGATGATGTAGTAGTAAGGGTCCGCCGGTGATCCTGAAATGCCCTATAGTGAGTCGTATTA
Sox4	ENSMUST00000067230.6	CGGCTCGCAGCGTGTAAACGTTGGAGGTGTAGGGAGTAAACTTTTCTTGCTGGGGGTGCAACCAAGTCCGAGGTTAGGTTGAGAATAGGAAGGAGGAGGGTAATGATAGACCGCCGGTGATCCTGAAATGCCCTATAGTGAGTCGTATTA
Sox4	ENSMUST00000067230.6	CGGCTCGCAGCGTGTAAACGTTGGAGGTGTAGGGAGTAAAAGGAGGAGGGTAATGATAGAAGCTGCAAGGACAAGGGGAAAAAAGGTGGGGATGATGTAGTAGTAAGGGTCCGCCGGTGATCCTGAAATGCCCTATAGTGAGTCGTATTA
Sox4	ENSMUST00000067230.6	CGGCTCGCAGCGTGTAAACGGATGATGTAGTAGTAAGGGTAGGAGGAGGGTAATGATAGACAGCGTTTGCCTAGCCGCTTGGAGATCTCGAGGTTAGGTTGAGAATAGGACCGCCGGTGATCCTGAAATGCCCTATAGTGAGTCGTATTA
Sox4	ENSMUST00000067230.6	CGGCTCGCAGCGTGTAAACGAGGAGGAGGGTAATGATAGAACAAATGCCAAACGCATCACCCCAGAGCCTGATGATGTAGTAGTAAGGGTTTGGAGGTGTAGGGAGTAAACCGCCGGTGATCCTGAAATGCCCTATAGTGAGTCGTATTA
Sox4	ENSMUST00000067230.6	CGGCTCGCAGCGTGTAAACGTTGGAGGTGTAGGGAGTAAAAGGTTAGAGATGCTGGACTCCAGCCAATCTAGGAGGAGGGTAATGATAGAAGGTTAGGTTGAGAATAGGACCGCCGGTGATCCTGAAATGCCCTATAGTGAGTCGTATTA
Sox4	ENSMUST00000067230.6	CGGCTCGCAGCGTGTAAACGTTGGAGGTGTAGGGAGTAAAAGCGACATCGTCTCTAGCGCCTAAGTCCCTAGGTTAGGTTGAGAATAGGAGATGATGTAGTAGTAAGGGTCCGCCGGTGATCCTGAAATGCCCTATAGTGAGTCGTATTA
Sox4	ENSMUST00000067230.6	CGGCTCGCAGCGTGTAAACGTTGGAGGTGTAGGGAGTAAATGGTGATCGGTTCGTTGTAGGAATCAAACAGATGATGTAGTAGTAAGGGTAGGTTAGGTTGAGAATAGGACCGCCGGTGATCCTGAAATGCCCTATAGTGAGTCGTATTA
Sox4	ENSMUST00000067230.6	CGGCTCGCAGCGTGTAAACGGATGATGTAGTAGTAAGGGTAGGTTAGGTTGAGAATAGGAAGATAGATCCAGTGGTTTAAACGGCACGTTAGGAGGAGGGTAATGATAGACCGCCGGTGATCCTGAAATGCCCTATAGTGAGTCGTATTA
Sox4	ENSMUST00000067230.6	CGGCTCGCAGCGTGTAAACGAGGTTAGGTTGAGAATAGGAAAGCAAAATTGGGGAGGAAACTCGAAGTAGAGGAGGAGGGTAATGATAGATTGGAGGTGTAGGGAGTAAACCGCCGGTGATCCTGAAATGCCCTATAGTGAGTCGTATTA
Sox4	ENSMUST00000067230.6	CGGCTCGCAGCGTGTAAACGAGGAGGAGGGTAATGATAGATTGGAGGTGTAGGGAGTAAATTCGAAGTTAAAATCCAGGTCCCGATCGAGGATGATGTAGTAGTAAGGGTCCGCCGGTGATCCTGAAATGCCCTATAGTGAGTCGTATTA
Sox4	ENSMUST00000067230.6	CGGCTCGCAGCGTGTAAACGAGGTTAGGTTGAGAATAGGAGATGATGTAGTAGTAAGGGTATCCCGGGCCTCCATCTTCGTACAACCCCAAGGAGGAGGGTAATGATAGACCGCCGGTGATCCTGAAATGCCCTATAGTGAGTCGTATTA
Sox4	ENSMUST00000067230.6	CGGCTCGCAGCGTGTAAACGAGGTTAGGTTGAGAATAGGACCCACCCCTTTCCCTGAAGCAGTCGATTGCGATGATGTAGTAGTAAGGGTTTGGAGGTGTAGGGAGTAAACCGCCGGTGATCCTGAAATGCCCTATAGTGAGTCGTATTA
Sox4	ENSMUST00000067230.6	CGGCTCGCAGCGTGTAAACGAGGAGGAGGGTAATGATAGATTGGAGGTGTAGGGAGTAAAAGAGCCTCAGTGTTCTCCGCGTTGTTGGTCGATGATGTAGTAGTAAGGGTCCGCCGGTGATCCTGAAATGCCCTATAGTGAGTCGTATTA
Sox4	ENSMUST00000067230.6	CGGCTCGCAGCGTGTAAACGTTGGAGGTGTAGGGAGTAAAATATAGGAACAACCTGACAGGCAGTGACGGAGGTTAGGTTGAGAATAGGAAGGAGGAGGGTAATGATAGACCGCCGGTGATCCTGAAATGCCCTATAGTGAGTCGTATTA
Sox4	ENSMUST00000067230.6	CGGCTCGCAGCGTGTAAACGAGGAGGAGGGTAATGATAGAGGCACGCTGGATTTTCCCCCTCCTTTCTTGTTGGAGGTGTAGGGAGTAAAGATGATGTAGTAGTAAGGGTCCGCCGGTGATCCTGAAATGCCCTATAGTGAGTCGTATTA
Sox4	ENSMUST00000067230.6	CGGCTCGCAGCGTGTAAACGAGGAGGAGGGTAATGATAGAGACCGGCATGAATAAATGTATGTTTCTCCCTTGGAGGTGTAGGGAGTAAAAGGTTAGGTTGAGAATAGGACCGCCGGTGATCCTGAAATGCCCTATAGTGAGTCGTATTA
Sox4	ENSMUST00000067230.6	CGGCTCGCAGCGTGTAAACGAGGAGGAGGGTAATGATAGATTTTCCCCTTTCTCCTTCTACTCTCCATCTGATGATGTAGTAGTAAGGGTAGGTTAGGTTGAGAATAGGACCGCCGGTGATCCTGAAATGCCCTATAGTGAGTCGTATTA
Sox4	ENSMUST00000067230.6	CGGCTCGCAGCGTGTAAACGGATGATGTAGTAGTAAGGGTAGGTTAGGTTGAGAATAGGATCCCCTTATAAGACCAGGGGGTTGAAAGGTTTGGAGGTGTAGGGAGTAAACCGCCGGTGATCCTGAAATGCCCTATAGTGAGTCGTATTA
Sox4	ENSMUST00000067230.6	CGGCTCGCAGCGTGTAAACGAGGTTAGGTTGAGAATAGGAAGGAGGAGGGTAATGATAGACCAACCAGGTTGCTGTGGCTTCCACGAGGTGATGATGTAGTAGTAAGGGTCCGCCGGTGATCCTGAAATGCCCTATAGTGAGTCGTATTA
Sox4	ENSMUST00000067230.6	CGGCTCGCAGCGTGTAAACGAGGAGGAGGGTAATGATAGATTGGAGGTGTAGGGAGTAAAGGTAGCCGGAGTATCTTCCAAACGCAAGTTAGGTTAGGTTGAGAATAGGACCGCCGGTGATCCTGAAATGCCCTATAGTGAGTCGTATTA
Sox4	ENSMUST00000067230.6	CGGCTCGCAGCGTGTAAACGTTGGAGGTGTAGGGAGTAAAGATGATGTAGTAGTAAGGGTCCAGGGGCTGATTTTTCAAACTGTGTGAGAAGGAGGAGGGTAATGATAGACCGCCGGTGATCCTGAAATGCCCTATAGTGAGTCGTATTA
Sox4	ENSMUST00000067230.6	CGGCTCGCAGCGTGTAAACGAGGAGGAGGGTAATGATAGACCCACCAGTGAAATAACTCAACACCATCACGATGATGTAGTAGTAAGGGTAGGTTAGGTTGAGAATAGGACCGCCGGTGATCCTGAAATGCCCTATAGTGAGTCGTATTA
Sox4	ENSMUST00000067230.6	CGGCTCGCAGCGTGTAAACGGATGATGTAGTAGTAAGGGTAGGAGGAGGGTAATGATAGAGCCGCTCGATCTGCGACCACACCATAAAGGTTGGAGGTGTAGGGAGTAAACCGCCGGTGATCCTGAAATGCCCTATAGTGAGTCGTATTA
Sox4	ENSMUST00000067230.6	CGGCTCGCAGCGTGTAAACGGATGATGTAGTAGTAAGGGTAGGTTAGGTTGAGAATAGGAGGAATCTTGTCGCTGTCCTTGAGCAGCTTCTTGGAGGTGTAGGGAGTAAACCGCCGGTGATCCTGAAATGCCCTATAGTGAGTCGTATTA
Sox4	ENSMUST00000067230.6	CGGCTCGCAGCGTGTAAACGAGGTTAGGTTGAGAATAGGATCTTAAAAGGCAGGCGTCCTCGTGCCTGTCTTGGAGGTGTAGGGAGTAAAAGGAGGAGGGTAATGATAGACCGCCGGTGATCCTGAAATGCCCTATAGTGAGTCGTATTA
Sox4	ENSMUST00000067230.6	CGGCTCGCAGCGTGTAAACGGATGATGTAGTAGTAAGGGTAAACAAGAAATCACCAAGGCGAGGGGGTGGTTGGAGGTGTAGGGAGTAAAAGGTTAGGTTGAGAATAGGACCGCCGGTGATCCTGAAATGCCCTATAGTGAGTCGTATTA
Sox4	ENSMUST00000067230.6	CGGCTCGCAGCGTGTAAACGGATGATGTAGTAGTAAGGGTAGGAGGAGGGTAATGATAGATCACCTCGGGCGTGCAATAGTCCGGGAATTTTGGAGGTGTAGGGAGTAAACCGCCGGTGATCCTGAAATGCCCTATAGTGAGTCGTATTA
Sox4	ENSMUST00000067230.6	CGGCTCGCAGCGTGTAAACGAGGTTAGGTTGAGAATAGGAAGGAGGAGGGTAATGATAGACGTAAAATGGCGTGGGTAACAACACTAGAAGATGATGTAGTAGTAAGGGTCCGCCGGTGATCCTGAAATGCCCTATAGTGAGTCGTATTA
Sox4	ENSMUST00000067230.6	CGGCTCGCAGCGTGTAAACGAGGAGGAGGGTAATGATAGAAGGTTAGGTTGAGAATAGGAAATTCTTTATTTTTGCACAGACCCCAGGCGTTGGAGGTGTAGGGAGTAAACCGCCGGTGATCCTGAAATGCCCTATAGTGAGTCGTATTA
Sox4	ENSMUST00000067230.6	CGGCTCGCAGCGTGTAAACGAGGTTAGGTTGAGAATAGGAGTGAGGGGGTAAAAATAAACGGGTCTTCTCAGGAGGAGGGTAATGATAGATTGGAGGTGTAGGGAGTAAACCGCCGGTGATCCTGAAATGCCCTATAGTGAGTCGTATTA
Sox4	ENSMUST00000067230.6	CGGCTCGCAGCGTGTAAACGAGGAGGAGGGTAATGATAGACAGCTTGCTCTGGAGAGAACGATGCAGCCGTTGGAGGTGTAGGGAGTAAAGATGATGTAGTAGTAAGGGTCCGCCGGTGATCCTGAAATGCCCTATAGTGAGTCGTATTA
Sox4	ENSMUST00000067230.6	CGGCTCGCAGCGTGTAAACGGATGATGTAGTAGTAAGGGTTTGGAGGTGTAGGGAGTAAACCGATGAGGAGCTGAAACTGCCCAGGGACAAGGTTAGGTTGAGAATAGGACCGCCGGTGATCCTGAAATGCCCTATAGTGAGTCGTATTA
Sox4	ENSMUST00000067230.6	CGGCTCGCAGCGTGTAAACGGATGATGTAGTAGTAAGGGTTGCAAGGTAGGAAGCCAAGAAGCTTGCATGAGGTTAGGTTGAGAATAGGAAGGAGGAGGGTAATGATAGACCGCCGGTGATCCTGAAATGCCCTATAGTGAGTCGTATTA
Sox4	ENSMUST00000067230.6	CGGCTCGCAGCGTGTAAACGAGGAGGAGGGTAATGATAGACCATGTCCATTTCCGAGGCTGGCCTGCTACAGGTTAGGTTGAGAATAGGAGATGATGTAGTAGTAAGGGTCCGCCGGTGATCCTGAAATGCCCTATAGTGAGTCGTATTA
Sox4	ENSMUST00000067230.6	CGGCTCGCAGCGTGTAAACGTTGGAGGTGTAGGGAGTAAAGATGATGTAGTAGTAAGGGTAAAAAATCTCTTTTCCCCCCCAAACCACTCAGGAGGAGGGTAATGATAGACCGCCGGTGATCCTGAAATGCCCTATAGTGAGTCGTATTA
Sox4	ENSMUST00000067230.6	CGGCTCGCAGCGTGTAAACGAGGAGGAGGGTAATGATAGATTCCCCCACTGCAGACTCTCTAAGAAACAGTTGGAGGTGTAGGGAGTAAAAGGTTAGGTTGAGAATAGGACCGCCGGTGATCCTGAAATGCCCTATAGTGAGTCGTATTA
Sox4	ENSMUST00000067230.6	CGGCTCGCAGCGTGTAAACGGATGATGTAGTAGTAAGGGTAAACCGGTGGCAGGTTAAGGGATACTGTCAAGGTTAGGTTGAGAATAGGATTGGAGGTGTAGGGAGTAAACCGCCGGTGATCCTGAAATGCCCTATAGTGAGTCGTATTA
Sox4	ENSMUST00000067230.6	CGGCTCGCAGCGTGTAAACGAGGAGGAGGGTAATGATAGAAGGTTAGGTTGAGAATAGGACTTTTTTCCCTCTCTCCTCTCCTGCCTCTTGATGATGTAGTAGTAAGGGTCCGCCGGTGATCCTGAAATGCCCTATAGTGAGTCGTATTA
Sox4	ENSMUST00000067230.6	CGGCTCGCAGCGTGTAAACGAGGTTAGGTTGAGAATAGGAATTCCTTCGGTCTTTAGAAGCTTTGCTTGGGATGATGTAGTAGTAAGGGTTTGGAGGTGTAGGGAGTAAACCGCCGGTGATCCTGAAATGCCCTATAGTGAGTCGTATTA
Sox4	ENSMUST00000067230.6	CGGCTCGCAGCGTGTAAACGAGGTTAGGTTGAGAATAGGATAAAGCATTATGGTGCTGGGCTGAACTCTCAGGAGGAGGGTAATGATAGATTGGAGGTGTAGGGAGTAAACCGCCGGTGATCCTGAAATGCCCTATAGTGAGTCGTATTA
Sox4	ENSMUST00000067230.6	CGGCTCGCAGCGTGTAAACGGATGATGTAGTAGTAAGGGTGCTACAGAATCCCTTTTTGCTGTGAATGCAAGGAGGAGGGTAATGATAGATTGGAGGTGTAGGGAGTAAACCGCCGGTGATCCTGAAATGCCCTATAGTGAGTCGTATTA
Sox4	ENSMUST00000067230.6	CGGCTCGCAGCGTGTAAACGTTGGAGGTGTAGGGAGTAAATCCAGGCCAGCTCTATGCACTTTTTCTTCCAGGAGGAGGGTAATGATAGAGATGATGTAGTAGTAAGGGTCCGCCGGTGATCCTGAAATGCCCTATAGTGAGTCGTATTA
Sox4	ENSMUST00000067230.6	CGGCTCGCAGCGTGTAAACGAGGAGGAGGGTAATGATAGAGATGATGTAGTAGTAAGGGTACACATATGCTATCACCATGCCATAGGACTAGGTTAGGTTGAGAATAGGACCGCCGGTGATCCTGAAATGCCCTATAGTGAGTCGTATTA
Sox4	ENSMUST00000067230.6	CGGCTCGCAGCGTGTAAACGAGGTTAGGTTGAGAATAGGATTGGAGGTGTAGGGAGTAAACTGCAGTGCAAAGCCAAAGCGACTCTGGCTAGGAGGAGGGTAATGATAGACCGCCGGTGATCCTGAAATGCCCTATAGTGAGTCGTATTA
Sox4	ENSMUST00000067230.6	CGGCTCGCAGCGTGTAAACGTTGGAGGTGTAGGGAGTAAAAGAAGCCTGCAGATTGAAGTGTAAACATGGAGGTTAGGTTGAGAATAGGAGATGATGTAGTAGTAAGGGTCCGCCGGTGATCCTGAAATGCCCTATAGTGAGTCGTATTA
Sox4	ENSMUST00000067230.6	CGGCTCGCAGCGTGTAAACGAGGTTAGGTTGAGAATAGGAAGGAGGAGGGTAATGATAGACAAAAGTCCAGCACAGATTTGAGTTGCGTTGATGATGTAGTAGTAAGGGTCCGCCGGTGATCCTGAAATGCCCTATAGTGAGTCGTATTA
Sox4	ENSMUST00000067230.6	CGGCTCGCAGCGTGTAAACGAGGAGGAGGGTAATGATAGATTGGAGGTGTAGGGAGTAAACGGTACTTGTAGTCAGGGTAGTCAGCCATGGATGATGTAGTAGTAAGGGTCCGCCGGTGATCCTGAAATGCCCTATAGTGAGTCGTATTA
Sox4	ENSMUST00000067230.6	CGGCTCGCAGCGTGTAAACGTTGGAGGTGTAGGGAGTAAAAGGTTAGGTTGAGAATAGGACTGCAAGAAGGGGAGCTGGTTACCGGCAGAAGGAGGAGGGTAATGATAGACCGCCGGTGATCCTGAAATGCCCTATAGTGAGTCGTATTA
Sox4	ENSMUST00000067230.6	CGGCTCGCAGCGTGTAAACGAGGTTAGGTTGAGAATAGGAAACAACAAAAAAAGGTCGCCCCCGTCTACTGATGATGTAGTAGTAAGGGTTTGGAGGTGTAGGGAGTAAACCGCCGGTGATCCTGAAATGCCCTATAGTGAGTCGTATTA
Sox4	ENSMUST00000067230.6	CGGCTCGCAGCGTGTAAACGGATGATGTAGTAGTAAGGGTCCAAACAGGTAGACGCGCTTCACTTTCTTGTTGGAGGTGTAGGGAGTAAAAGGTTAGGTTGAGAATAGGACCGCCGGTGATCCTGAAATGCCCTATAGTGAGTCGTATTA
Sox4	ENSMUST00000067230.6	CGGCTCGCAGCGTGTAAACGTTGGAGGTGTAGGGAGTAAAAGGAGGAGGGTAATGATAGAATCGGCGCTGAGGAGTTGGTGCAATTATTTGATGATGTAGTAGTAAGGGTCCGCCGGTGATCCTGAAATGCCCTATAGTGAGTCGTATTA
Sox4	ENSMUST00000067230.6	CGGCTCGCAGCGTGTAAACGAGGTTAGGTTGAGAATAGGACAGCGATTTACACCGATTAACACCCCCTTTAGGAGGAGGGTAATGATAGATTGGAGGTGTAGGGAGTAAACCGCCGGTGATCCTGAAATGCCCTATAGTGAGTCGTATTA
Sox4	ENSMUST00000067230.6	CGGCTCGCAGCGTGTAAACGAGGTTAGGTTGAGAATAGGAAGGAGGAGGGTAATGATAGAAAACGCAGTACATTGTGTCGCGAACTCAAAGATGATGTAGTAGTAAGGGTCCGCCGGTGATCCTGAAATGCCCTATAGTGAGTCGTATTA
Sox4	ENSMUST00000067230.6	CGGCTCGCAGCGTGTAAACGGATGATGTAGTAGTAAGGGTTTCTACACGGCATATTGCACAGGATGGATGAGGAGGAGGGTAATGATAGATTGGAGGTGTAGGGAGTAAACCGCCGGTGATCCTGAAATGCCCTATAGTGAGTCGTATTA
Sox4	ENSMUST00000067230.6	CGGCTCGCAGCGTGTAAACGAGGTTAGGTTGAGAATAGGACCAGTTTTAAAAACCTCTGGACAGAACAGCAGGAGGAGGGTAATGATAGAGATGATGTAGTAGTAAGGGTCCGCCGGTGATCCTGAAATGCCCTATAGTGAGTCGTATTA
Sox4	ENSMUST00000067230.6	CGGCTCGCAGCGTGTAAACGGATGATGTAGTAGTAAGGGTTTGGAGGTGTAGGGAGTAAAGCTCTGGGTAGCCTCACCTCTCTGATTTTTAGGTTAGGTTGAGAATAGGACCGCCGGTGATCCTGAAATGCCCTATAGTGAGTCGTATTA
Sox4	ENSMUST00000067230.6	CGGCTCGCAGCGTGTAAACGTTGGAGGTGTAGGGAGTAAAAGGAGGAGGGTAATGATAGATACAAAGAGAATACAAAGAGGGGGTGGGTAAGGTTAGGTTGAGAATAGGACCGCCGGTGATCCTGAAATGCCCTATAGTGAGTCGTATTA
Sox4	ENSMUST00000067230.6	CGGCTCGCAGCGTGTAAACGGATGATGTAGTAGTAAGGGTGCAAATGAAAAGGGAAAAAAAGGGGGGACATTGGAGGTGTAGGGAGTAAAAGGAGGAGGGTAATGATAGACCGCCGGTGATCCTGAAATGCCCTATAGTGAGTCGTATTA
Sox4	ENSMUST00000067230.6	CGGCTCGCAGCGTGTAAACGTTGGAGGTGTAGGGAGTAAAAGGTTAGGTTGAGAATAGGATGGACCACATCCCACAGTCTCCTGTCCTCCAGGAGGAGGGTAATGATAGACCGCCGGTGATCCTGAAATGCCCTATAGTGAGTCGTATTA
Sox4	ENSMUST00000067230.6	CGGCTCGCAGCGTGTAAACGGATGATGTAGTAGTAAGGGTAGGTTAGGTTGAGAATAGGAAGTTCACGAGAGCTCGCGGTAGCTCAGGAATTGGAGGTGTAGGGAGTAAACCGCCGGTGATCCTGAAATGCCCTATAGTGAGTCGTATTA
Sox4	ENSMUST00000067230.6	CGGCTCGCAGCGTGTAAACGTTGGAGGTGTAGGGAGTAAAGATGATGTAGTAGTAAGGGTGTTAAAACTCTAGCCCTTCAGTGAAGGAGAAGGAGGAGGGTAATGATAGACCGCCGGTGATCCTGAAATGCCCTATAGTGAGTCGTATTA
Sox4	ENSMUST00000067230.6	CGGCTCGCAGCGTGTAAACGTTGGAGGTGTAGGGAGTAAAAGGAGGAGGGTAATGATAGAGTGCAAGAACTGGAAACCGGGAGGGAGACGAGGTTAGGTTGAGAATAGGACCGCCGGTGATCCTGAAATGCCCTATAGTGAGTCGTATTA
Sox4	ENSMUST00000067230.6	CGGCTCGCAGCGTGTAAACGAGGAGGAGGGTAATGATAGACTGCAGCTTAGAGCAGACCCCAATTCCGCCTTGGAGGTGTAGGGAGTAAAGATGATGTAGTAGTAAGGGTCCGCCGGTGATCCTGAAATGCCCTATAGTGAGTCGTATTA
Sox4	ENSMUST00000067230.6	CGGCTCGCAGCGTGTAAACGAGGAGGAGGGTAATGATAGAATGCTCTCAAAGTTTGAGCTGGGGTTCAGGAGGTTAGGTTGAGAATAGGAGATGATGTAGTAGTAAGGGTCCGCCGGTGATCCTGAAATGCCCTATAGTGAGTCGTATTA
Sox4	ENSMUST00000067230.6	CGGCTCGCAGCGTGTAAACGGATGATGTAGTAGTAAGGGTCCGCGGCGAGGAGTTTCTCCAAACGTTGGTTTGGAGGTGTAGGGAGTAAAAGGTTAGGTTGAGAATAGGACCGCCGGTGATCCTGAAATGCCCTATAGTGAGTCGTATTA
Sox4	ENSMUST00000067230.6	CGGCTCGCAGCGTGTAAACGAGGTTAGGTTGAGAATAGGAGATGATGTAGTAGTAAGGGTCGCGCTCCCTTCAGTAGGTGAAGACCAGGTAGGAGGAGGGTAATGATAGACCGCCGGTGATCCTGAAATGCCCTATAGTGAGTCGTATTA
Sox4	ENSMUST00000067230.6	CGGCTCGCAGCGTGTAAACGTTGGAGGTGTAGGGAGTAAAAGGTTAGGTTGAGAATAGGAGACGGACAGGATTAGCTGGCATGATTTTTTAGGAGGAGGGTAATGATAGACCGCCGGTGATCCTGAAATGCCCTATAGTGAGTCGTATTA
Sox4	ENSMUST00000067230.6	CGGCTCGCAGCGTGTAAACGGATGATGTAGTAGTAAGGGTAGGTTAGGTTGAGAATAGGAGTGGGGTGGGGGGGAGTCTCTTCAAGCAAATTGGAGGTGTAGGGAGTAAACCGCCGGTGATCCTGAAATGCCCTATAGTGAGTCGTATTA
Sox4	ENSMUST00000067230.6	CGGCTCGCAGCGTGTAAACGGATGATGTAGTAGTAAGGGTAGGTTAGGTTGAGAATAGGAGGGGACAAAATAAGAAAACTGTTTGGCCAGAGGAGGAGGGTAATGATAGACCGCCGGTGATCCTGAAATGCCCTATAGTGAGTCGTATTA
Sox4	ENSMUST00000067230.6	CGGCTCGCAGCGTGTAAACGGATGATGTAGTAGTAAGGGTTTTCTTGTCGGCAGGGTGTTTGGCTGGGGTAGGAGGAGGGTAATGATAGATTGGAGGTGTAGGGAGTAAACCGCCGGTGATCCTGAAATGCCCTATAGTGAGTCGTATTA
Sox4	ENSMUST00000067230.6	CGGCTCGCAGCGTGTAAACGTTGGAGGTGTAGGGAGTAAAAGGAGGAGGGTAATGATAGAGAAGTAGCTTTTTTAGCCACCACCAACATCAGGTTAGGTTGAGAATAGGACCGCCGGTGATCCTGAAATGCCCTATAGTGAGTCGTATTA
Sox4	ENSMUST00000067230.6	CGGCTCGCAGCGTGTAAACGGATGATGTAGTAGTAAGGGTCCGACTTCACCTTCTTTCGCGGCCGGTACTAGGAGGAGGGTAATGATAGATTGGAGGTGTAGGGAGTAAACCGCCGGTGATCCTGAAATGCCCTATAGTGAGTCGTATTA
Sox4	ENSMUST00000067230.6	CGGCTCGCAGCGTGTAAACGTTGGAGGTGTAGGGAGTAAAGATGATGTAGTAGTAAGGGTGTTGGTCTGTTGTACCATGGCCCCGGCTTGAGGAGGAGGGTAATGATAGACCGCCGGTGATCCTGAAATGCCCTATAGTGAGTCGTATTA
Sox4	ENSMUST00000067230.6	CGGCTCGCAGCGTGTAAACGAGGAGGAGGGTAATGATAGAAAAAATACAAAGATGGAGAGTCCGTGAGGGGATGATGTAGTAGTAAGGGTTTGGAGGTGTAGGGAGTAAACCGCCGGTGATCCTGAAATGCCCTATAGTGAGTCGTATTA
Sox4	ENSMUST00000067230.6	CGGCTCGCAGCGTGTAAACGGATGATGTAGTAGTAAGGGTGAATTCGAAGTGGGAGCCTGAGCCGGGTTCAGGTTAGGTTGAGAATAGGAAGGAGGAGGGTAATGATAGACCGCCGGTGATCCTGAAATGCCCTATAGTGAGTCGTATTA
Sox4	ENSMUST00000067230.6	CGGCTCGCAGCGTGTAAACGAGGAGGAGGGTAATGATAGATTGGAGGTGTAGGGAGTAAACAGAGCCTTCTTTCTGTCTTCATTGCAGAAGATGATGTAGTAGTAAGGGTCCGCCGGTGATCCTGAAATGCCCTATAGTGAGTCGTATTA
Sox4	ENSMUST00000067230.6	CGGCTCGCAGCGTGTAAACGAGGAGGAGGGTAATGATAGAGATGATGTAGTAGTAAGGGTCCGCTCCGCCTCCTGGATGAACGGAATCTTTTGGAGGTGTAGGGAGTAAACCGCCGGTGATCCTGAAATGCCCTATAGTGAGTCGTATTA
Sox4	ENSMUST00000067230.6	CGGCTCGCAGCGTGTAAACGTTGGAGGTGTAGGGAGTAAAGAATCAAACATAGCGCCATCTATCCGCTTTAGGTTAGGTTGAGAATAGGAGATGATGTAGTAGTAAGGGTCCGCCGGTGATCCTGAAATGCCCTATAGTGAGTCGTATTA
Sox4	ENSMUST00000067230.6	CGGCTCGCAGCGTGTAAACGTTGGAGGTGTAGGGAGTAAAAGGTTAGGTTGAGAATAGGAAAACCCTTAACGGAACTGCCTCTTAAAAGGGATGATGTAGTAGTAAGGGTCCGCCGGTGATCCTGAAATGCCCTATAGTGAGTCGTATTA
Sox4	ENSMUST00000067230.6	CGGCTCGCAGCGTGTAAACGGATGATGTAGTAGTAAGGGTCGACTGCTCCATGATCTTGCGCCGCTCGATAGGTTAGGTTGAGAATAGGATTGGAGGTGTAGGGAGTAAACCGCCGGTGATCCTGAAATGCCCTATAGTGAGTCGTATTA
Sox4	ENSMUST00000067230.6	CGGCTCGCAGCGTGTAAACGGATGATGTAGTAGTAAGGGTTTGGAGGTGTAGGGAGTAAACTGTGTGAGATATTAACCAGCCACCCTATTAGGTTAGGTTGAGAATAGGACCGCCGGTGATCCTGAAATGCCCTATAGTGAGTCGTATTA
Sox4	ENSMUST00000067230.6	CGGCTCGCAGCGTGTAAACGAGGTTAGGTTGAGAATAGGACGGGACTTCGCCAGCGTGGAGTTTCTCCATAGGAGGAGGGTAATGATAGAGATGATGTAGTAGTAAGGGTCCGCCGGTGATCCTGAAATGCCCTATAGTGAGTCGTATTA
Sox4	ENSMUST00000067230.6	CGGCTCGCAGCGTGTAAACGTTGGAGGTGTAGGGAGTAAACAACACCATCACGATTCCCATTAAGAGAAGGATGATGTAGTAGTAAGGGTAGGAGGAGGGTAATGATAGACCGCCGGTGATCCTGAAATGCCCTATAGTGAGTCGTATTA
Sox4	ENSMUST00000067230.6	CGGCTCGCAGCGTGTAAACGTTGGAGGTGTAGGGAGTAAATCGTACAACCCCAGTGGATCACTGGGGTCGGATGATGTAGTAGTAAGGGTAGGTTAGGTTGAGAATAGGACCGCCGGTGATCCTGAAATGCCCTATAGTGAGTCGTATTA
Sox4	ENSMUST00000067230.6	CGGCTCGCAGCGTGTAAACGAGGAGGAGGGTAATGATAGACCGAAGCGCCCAGGCTTCCAAACAGGTAGAAGGTTAGGTTGAGAATAGGAGATGATGTAGTAGTAAGGGTCCGCCGGTGATCCTGAAATGCCCTATAGTGAGTCGTATTA
Sox4	ENSMUST00000067230.6	CGGCTCGCAGCGTGTAAACGAGGTTAGGTTGAGAATAGGAAGGAGGAGGGTAATGATAGACCCCTCCTTTCTTGACCATGAGGCAAAATCTTGGAGGTGTAGGGAGTAAACCGCCGGTGATCCTGAAATGCCCTATAGTGAGTCGTATTA
Sox4	ENSMUST00000067230.6	CGGCTCGCAGCGTGTAAACGAGGAGGAGGGTAATGATAGATTGGAGGTGTAGGGAGTAAACTCCAGCCAATCTCCCGAGATCATCTCGCTAGGTTAGGTTGAGAATAGGACCGCCGGTGATCCTGAAATGCCCTATAGTGAGTCGTATTA
Sox4	ENSMUST00000067230.6	CGGCTCGCAGCGTGTAAACGAGGTTAGGTTGAGAATAGGAGATGATGTAGTAGTAAGGGTAAAAATGAAAAGGAGCTGGTGATCGGTTCGAGGAGGAGGGTAATGATAGACCGCCGGTGATCCTGAAATGCCCTATAGTGAGTCGTATTA
Plin3	ENSMUST00000019726.8	CGGCTCGCAGCGTGTAAACGGAGGGTTTGTAAGGTGAATATTGACGCCTTTCTCAGCCACATCGCACACATGTGGTTTGGAGATGATAGAAGTGTGGGATTGATGAGATACCGCCGGTGATCCTGAAATGCCCTATAGTGAGTCGTATTA
Plin3	ENSMUST00000019726.8	CGGCTCGCAGCGTGTAAACGAGTGTGGGATTGATGAGATACATGGTCTCAGCAGCAGTTGCAAAGTCCTCGAGGGTTTGTAAGGTGAATATGTGGAGGGATTGAAGGATACCGCCGGTGATCCTGAAATGCCCTATAGTGAGTCGTATTA
Plin3	ENSMUST00000019726.8	CGGCTCGCAGCGTGTAAACGTGTGGAGGGATTGAAGGATAAGTGTGGGATTGATGAGATAGTTCCCAGGCCCCAGAATACAACTCCTATCTGTGGTTTGGAGATGATAGACCGCCGGTGATCCTGAAATGCCCTATAGTGAGTCGTATTA
Plin3	ENSMUST00000019726.8	CGGCTCGCAGCGTGTAAACGGAGGGTTTGTAAGGTGAATAACAAGAAAAGCTCTTGCTATTGTGGGCCATTGTGGAGGGATTGAAGGATATGTGGTTTGGAGATGATAGACCGCCGGTGATCCTGAAATGCCCTATAGTGAGTCGTATTA
Plin3	ENSMUST00000019726.8	CGGCTCGCAGCGTGTAAACGTGTGGTTTGGAGATGATAGATGTGGAGGGATTGAAGGATATCTTGCTGGCAGGGTCAAGACTGAGTTCATGAGGGTTTGTAAGGTGAATACCGCCGGTGATCCTGAAATGCCCTATAGTGAGTCGTATTA
Plin3	ENSMUST00000019726.8	CGGCTCGCAGCGTGTAAACGAGTGTGGGATTGATGAGATAACCTTCCCTGAGATCAAGGGGAACAGACTGGAGGGTTTGTAAGGTGAATATGTGGAGGGATTGAAGGATACCGCCGGTGATCCTGAAATGCCCTATAGTGAGTCGTATTA
Plin3	ENSMUST00000019726.8	CGGCTCGCAGCGTGTAAACGGAGGGTTTGTAAGGTGAATATGTGGTTTGGAGATGATAGATAACTGACTACTGCGGCTCACCCACTCCTTAGTGTGGGATTGATGAGATACCGCCGGTGATCCTGAAATGCCCTATAGTGAGTCGTATTA
Plin3	ENSMUST00000019726.8	CGGCTCGCAGCGTGTAAACGAGTGTGGGATTGATGAGATACTCTGGCTATGCGCTCCCGAGTTTGGGCAATGTGGAGGGATTGAAGGATATGTGGTTTGGAGATGATAGACCGCCGGTGATCCTGAAATGCCCTATAGTGAGTCGTATTA
Plin3	ENSMUST00000019726.8	CGGCTCGCAGCGTGTAAACGAGTGTGGGATTGATGAGATATGTGGTTTGGAGATGATAGAACGTATGAGTACACTCTGGCTCTCTTCAGATGTGGAGGGATTGAAGGATACCGCCGGTGATCCTGAAATGCCCTATAGTGAGTCGTATTA
Plin3	ENSMUST00000019726.8	CGGCTCGCAGCGTGTAAACGAGTGTGGGATTGATGAGATATCTGTTAGCCAGTGAAGGCTGTAAGGAAGGGAGGGTTTGTAAGGTGAATATGTGGTTTGGAGATGATAGACCGCCGGTGATCCTGAAATGCCCTATAGTGAGTCGTATTA
Plin3	ENSMUST00000019726.8	CGGCTCGCAGCGTGTAAACGTGTGGAGGGATTGAAGGATATGTGGTTTGGAGATGATAGACTCAGCTCCTAGGAAGGCAACACACATATAGAGGGTTTGTAAGGTGAATACCGCCGGTGATCCTGAAATGCCCTATAGTGAGTCGTATTA
Plin3	ENSMUST00000019726.8	CGGCTCGCAGCGTGTAAACGAGTGTGGGATTGATGAGATATGGCTTAGCTGGGTCCTTTTCAGCATCCTGTGTGGAGGGATTGAAGGATAGAGGGTTTGTAAGGTGAATACCGCCGGTGATCCTGAAATGCCCTATAGTGAGTCGTATTA
Plin3	ENSMUST00000019726.8	CGGCTCGCAGCGTGTAAACGAGTGTGGGATTGATGAGATATCGGTTGTGAGCCACATCTGATGGATGTGGTGTGGAGGGATTGAAGGATAGAGGGTTTGTAAGGTGAATACCGCCGGTGATCCTGAAATGCCCTATAGTGAGTCGTATTA
Plin3	ENSMUST00000019726.8	CGGCTCGCAGCGTGTAAACGGAGGGTTTGTAAGGTGAATATGTGGTTTGGAGATGATAGATTTGAGGAACAGTGTACTCGGCCCTCACTTTGTGGAGGGATTGAAGGATACCGCCGGTGATCCTGAAATGCCCTATAGTGAGTCGTATTA
Plin3	ENSMUST00000019726.8	CGGCTCGCAGCGTGTAAACGTGTGGTTTGGAGATGATAGATGTGGAGGGATTGAAGGATAGGGTGGCCACTGTTTCCTTCGCACTAGACAAGTGTGGGATTGATGAGATACCGCCGGTGATCCTGAAATGCCCTATAGTGAGTCGTATTA
Plin3	ENSMUST00000019726.8	CGGCTCGCAGCGTGTAAACGAGTGTGGGATTGATGAGATACCCAACCGGACAAAGTAGTTCTGCTCCTGTGAGGGTTTGTAAGGTGAATATGTGGTTTGGAGATGATAGACCGCCGGTGATCCTGAAATGCCCTATAGTGAGTCGTATTA
Plin3	ENSMUST00000019726.8	CGGCTCGCAGCGTGTAAACGTGTGGTTTGGAGATGATAGAGATTCCATCAGGCCGAGCACACTTGTTAGCGAGGGTTTGTAAGGTGAATATGTGGAGGGATTGAAGGATACCGCCGGTGATCCTGAAATGCCCTATAGTGAGTCGTATTA
Plin3	ENSMUST00000019726.8	CGGCTCGCAGCGTGTAAACGTGTGGAGGGATTGAAGGATAAGTGTGGGATTGATGAGATACCCAGGCCTCTGATTTCACAAGCACTCTGTGAGGGTTTGTAAGGTGAATACCGCCGGTGATCCTGAAATGCCCTATAGTGAGTCGTATTA
Plin3	ENSMUST00000019726.8	CGGCTCGCAGCGTGTAAACGTGTGGAGGGATTGAAGGATAAGTGTGGGATTGATGAGATACAATTGGACTGTTGGGAAAAGCAGTCAAGCTGTGGTTTGGAGATGATAGACCGCCGGTGATCCTGAAATGCCCTATAGTGAGTCGTATTA
Plin3	ENSMUST00000019726.8	CGGCTCGCAGCGTGTAAACGAGTGTGGGATTGATGAGATAGAGGGTTTGTAAGGTGAATAAGAAAAGCTCTTGCTAGCCGGCCTTTAATCTGTGGTTTGGAGATGATAGACCGCCGGTGATCCTGAAATGCCCTATAGTGAGTCGTATTA
Plin3	ENSMUST00000019726.8	CGGCTCGCAGCGTGTAAACGAGTGTGGGATTGATGAGATAATTTGTGATGTGGCAGCCGGGCTTTGAACCTGTGGTTTGGAGATGATAGAGAGGGTTTGTAAGGTGAATACCGCCGGTGATCCTGAAATGCCCTATAGTGAGTCGTATTA
Plin3	ENSMUST00000019726.8	CGGCTCGCAGCGTGTAAACGAGTGTGGGATTGATGAGATAGAAACCAGGTGACCCAGATAAGACCTAGTCTGTGGAGGGATTGAAGGATATGTGGTTTGGAGATGATAGACCGCCGGTGATCCTGAAATGCCCTATAGTGAGTCGTATTA
Plin3	ENSMUST00000019726.8	CGGCTCGCAGCGTGTAAACGTGTGGAGGGATTGAAGGATAAGCGAGGAAACCTCCCCTACCAAGTCCAGCTGTGGTTTGGAGATGATAGAGAGGGTTTGTAAGGTGAATACCGCCGGTGATCCTGAAATGCCCTATAGTGAGTCGTATTA
Plin3	ENSMUST00000019726.8	CGGCTCGCAGCGTGTAAACGGAGGGTTTGTAAGGTGAATACAACTCCAAGCACTTTACCACAGCAGGCAGAGTGTGGGATTGATGAGATATGTGGAGGGATTGAAGGATACCGCCGGTGATCCTGAAATGCCCTATAGTGAGTCGTATTA
Plin3	ENSMUST00000019726.8	CGGCTCGCAGCGTGTAAACGTGTGGTTTGGAGATGATAGATGTGGAGGGATTGAAGGATATAGATGTTGGCCCTGAACCTTCTCCCTACTAGTGTGGGATTGATGAGATACCGCCGGTGATCCTGAAATGCCCTATAGTGAGTCGTATTA
Plin3	ENSMUST00000019726.8	CGGCTCGCAGCGTGTAAACGAGTGTGGGATTGATGAGATAGAGGGTTTGTAAGGTGAATAAAGGAAGAAGGTCTCTAGGGATGTCAGGGCTGTGGAGGGATTGAAGGATACCGCCGGTGATCCTGAAATGCCCTATAGTGAGTCGTATTA
Plin3	ENSMUST00000019726.8	CGGCTCGCAGCGTGTAAACGGAGGGTTTGTAAGGTGAATAAGCAGGTAGCAGACGGACTTCTCCACATTTAGTGTGGGATTGATGAGATATGTGGTTTGGAGATGATAGACCGCCGGTGATCCTGAAATGCCCTATAGTGAGTCGTATTA
Plin3	ENSMUST00000019726.8	CGGCTCGCAGCGTGTAAACGTGTGGTTTGGAGATGATAGAGAGGGTTTGTAAGGTGAATAGCGTCGTGCAGTCTCTCATCAGGGTTCAGATGTGGAGGGATTGAAGGATACCGCCGGTGATCCTGAAATGCCCTATAGTGAGTCGTATTA
Plin3	ENSMUST00000019726.8	CGGCTCGCAGCGTGTAAACGTGTGGAGGGATTGAAGGATAAGTGTGGGATTGATGAGATAAGAGACGGAGGGAAAATAGGCAGCAGGCCCGAGGGTTTGTAAGGTGAATACCGCCGGTGATCCTGAAATGCCCTATAGTGAGTCGTATTA
Plin3	ENSMUST00000019726.8	CGGCTCGCAGCGTGTAAACGAGTGTGGGATTGATGAGATAGGGCCACGTACTCCACAGTGTTGTCTAGGGTGTGGAGGGATTGAAGGATATGTGGTTTGGAGATGATAGACCGCCGGTGATCCTGAAATGCCCTATAGTGAGTCGTATTA
Plin3	ENSMUST00000019726.8	CGGCTCGCAGCGTGTAAACGTGTGGTTTGGAGATGATAGACACGCTGGGCTGCACAACAGGTTCCTCCATGAGGGTTTGTAAGGTGAATATGTGGAGGGATTGAAGGATACCGCCGGTGATCCTGAAATGCCCTATAGTGAGTCGTATTA
Plin3	ENSMUST00000019726.8	CGGCTCGCAGCGTGTAAACGGAGGGTTTGTAAGGTGAATAAGTGTGGGATTGATGAGATAGTCCCACACGTGAGCCCATGACTGATTGGATGTGGTTTGGAGATGATAGACCGCCGGTGATCCTGAAATGCCCTATAGTGAGTCGTATTA
Plin3	ENSMUST00000019726.8	CGGCTCGCAGCGTGTAAACGTGTGGTTTGGAGATGATAGATGTGGAGGGATTGAAGGATAGCCTCTATACCACAGTGCTGACACAGGATGGAGGGTTTGTAAGGTGAATACCGCCGGTGATCCTGAAATGCCCTATAGTGAGTCGTATTA
Plin3	ENSMUST00000019726.8	CGGCTCGCAGCGTGTAAACGTGTGGAGGGATTGAAGGATAAGTGTGGGATTGATGAGATATGACGTGGGGGTAGTTCTCCTTGGTGGAGGTGTGGTTTGGAGATGATAGACCGCCGGTGATCCTGAAATGCCCTATAGTGAGTCGTATTA
Plin3	ENSMUST00000019726.8	CGGCTCGCAGCGTGTAAACGGAGGGTTTGTAAGGTGAATAAATCTCTCCCAGACTCTGGACACTCATCTCAGTGTGGGATTGATGAGATATGTGGAGGGATTGAAGGATACCGCCGGTGATCCTGAAATGCCCTATAGTGAGTCGTATTA
Plin3	ENSMUST00000019726.8	CGGCTCGCAGCGTGTAAACGTGTGGTTTGGAGATGATAGAAGTGTGGGATTGATGAGATAGGCGCTCACCATCCCATACGTGGAACTGATGAGGGTTTGTAAGGTGAATACCGCCGGTGATCCTGAAATGCCCTATAGTGAGTCGTATTA
Plin3	ENSMUST00000019726.8	CGGCTCGCAGCGTGTAAACGTGTGGAGGGATTGAAGGATACTGTAGATGACACCAGTTCCTTAGTATCCGGAGGGTTTGTAAGGTGAATAAGTGTGGGATTGATGAGATACCGCCGGTGATCCTGAAATGCCCTATAGTGAGTCGTATTA
Plin3	ENSMUST00000019726.8	CGGCTCGCAGCGTGTAAACGAGTGTGGGATTGATGAGATAGCATTCTGCAGCTTGCCGAGGGAGTGTTCATGTGGTTTGGAGATGATAGAGAGGGTTTGTAAGGTGAATACCGCCGGTGATCCTGAAATGCCCTATAGTGAGTCGTATTA
Plin3	ENSMUST00000019726.8	CGGCTCGCAGCGTGTAAACGTGTGGTTTGGAGATGATAGAAGTGTGGGATTGATGAGATAATTGCAACATCCCAGCTGTCTATCCTGTCATGTGGAGGGATTGAAGGATACCGCCGGTGATCCTGAAATGCCCTATAGTGAGTCGTATTA
Plin3	ENSMUST00000019726.8	CGGCTCGCAGCGTGTAAACGTGTGGAGGGATTGAAGGATACCAGTTATCCAAACTAAAGCACACAAGTCGGAGGGTTTGTAAGGTGAATATGTGGTTTGGAGATGATAGACCGCCGGTGATCCTGAAATGCCCTATAGTGAGTCGTATTA
Plin3	ENSMUST00000019726.8	CGGCTCGCAGCGTGTAAACGGAGGGTTTGTAAGGTGAATATGTGGAGGGATTGAAGGATAATGCCGGAGAAGGTGGCCTGAAGGTCGTTCAGTGTGGGATTGATGAGATACCGCCGGTGATCCTGAAATGCCCTATAGTGAGTCGTATTA
Plin3	ENSMUST00000019726.8	CGGCTCGCAGCGTGTAAACGAGTGTGGGATTGATGAGATACAGGCTCAGCTTGTCACACTGACCCTTCTCTGTGGTTTGGAGATGATAGAGAGGGTTTGTAAGGTGAATACCGCCGGTGATCCTGAAATGCCCTATAGTGAGTCGTATTA
Plin3	ENSMUST00000019726.8	CGGCTCGCAGCGTGTAAACGTGTGGAGGGATTGAAGGATAGAGGGTTTGTAAGGTGAATATAGGCGTGATTGCGCAGCCTCTCAGAGAGATGTGGTTTGGAGATGATAGACCGCCGGTGATCCTGAAATGCCCTATAGTGAGTCGTATTA
Plin3	ENSMUST00000019726.8	CGGCTCGCAGCGTGTAAACGTGTGGAGGGATTGAAGGATATGTGGTTTGGAGATGATAGATAGGTAGTCAAGGATGACCCTGAACTCCAGAGTGTGGGATTGATGAGATACCGCCGGTGATCCTGAAATGCCCTATAGTGAGTCGTATTA
Plin3	ENSMUST00000019726.8	CGGCTCGCAGCGTGTAAACGGAGGGTTTGTAAGGTGAATAATTCCAGGTCAGAGTCCAGGAGGGGACTAGTGTGGAGGGATTGAAGGATATGTGGTTTGGAGATGATAGACCGCCGGTGATCCTGAAATGCCCTATAGTGAGTCGTATTA
Plin3	ENSMUST00000019726.8	CGGCTCGCAGCGTGTAAACGAGTGTGGGATTGATGAGATAGAGGGTTTGTAAGGTGAATACACACACATGCTCTGCAGCTGCTGGGTGATTGTGGAGGGATTGAAGGATACCGCCGGTGATCCTGAAATGCCCTATAGTGAGTCGTATTA
Plin3	ENSMUST00000019726.8	CGGCTCGCAGCGTGTAAACGTGTGGTTTGGAGATGATAGAATGAGGTGCACAAAGGAGAACCACCCCACCTGTGGAGGGATTGAAGGATAAGTGTGGGATTGATGAGATACCGCCGGTGATCCTGAAATGCCCTATAGTGAGTCGTATTA
Plin3	ENSMUST00000019726.8	CGGCTCGCAGCGTGTAAACGGAGGGTTTGTAAGGTGAATATGTGGTTTGGAGATGATAGAGAAAAGCAGCAGTTCCCAGAGGACTATGACAGTGTGGGATTGATGAGATACCGCCGGTGATCCTGAAATGCCCTATAGTGAGTCGTATTA
Plin3	ENSMUST00000019726.8	CGGCTCGCAGCGTGTAAACGAGTGTGGGATTGATGAGATATCCTGCCCCGAGTTTTGCTGTTTTGAAACAGAGGGTTTGTAAGGTGAATATGTGGTTTGGAGATGATAGACCGCCGGTGATCCTGAAATGCCCTATAGTGAGTCGTATTA
Plin3	ENSMUST00000019726.8	CGGCTCGCAGCGTGTAAACGAGTGTGGGATTGATGAGATAGAGGGTTTGTAAGGTGAATATGTCAAGATATGATTGGTCAGTACCCAGGTTGTGGAGGGATTGAAGGATACCGCCGGTGATCCTGAAATGCCCTATAGTGAGTCGTATTA
Plin3	ENSMUST00000019726.8	CGGCTCGCAGCGTGTAAACGTGTGGAGGGATTGAAGGATACTCCAGCTTGGACAGGATGGGCTGTGCTGTTGTGGTTTGGAGATGATAGAGAGGGTTTGTAAGGTGAATACCGCCGGTGATCCTGAAATGCCCTATAGTGAGTCGTATTA
Plin3	ENSMUST00000019726.8	CGGCTCGCAGCGTGTAAACGAGTGTGGGATTGATGAGATATGTGGAGGGATTGAAGGATACTCATTCAGACTCAGTAGGGGAGGACCTGTTGTGGTTTGGAGATGATAGACCGCCGGTGATCCTGAAATGCCCTATAGTGAGTCGTATTA
Plin3	ENSMUST00000019726.8	CGGCTCGCAGCGTGTAAACGGAGGGTTTGTAAGGTGAATATGTGGTTTGGAGATGATAGAACGTCCAACATTCAAAGTGGGAAGACTCGCTGTGGAGGGATTGAAGGATACCGCCGGTGATCCTGAAATGCCCTATAGTGAGTCGTATTA
Plin3	ENSMUST00000019726.8	CGGCTCGCAGCGTGTAAACGAGTGTGGGATTGATGAGATAGGCCACCTCCCTGCCAGTGCAGAAAATAAATGTGGAGGGATTGAAGGATAGAGGGTTTGTAAGGTGAATACCGCCGGTGATCCTGAAATGCCCTATAGTGAGTCGTATTA
Plin3	ENSMUST00000019726.8	CGGCTCGCAGCGTGTAAACGTGTGGTTTGGAGATGATAGACAGTCTGTCCAGCCCTCGGTGTGCATACTCTGTGGAGGGATTGAAGGATAAGTGTGGGATTGATGAGATACCGCCGGTGATCCTGAAATGCCCTATAGTGAGTCGTATTA
Plin3	ENSMUST00000019726.8	CGGCTCGCAGCGTGTAAACGTGTGGTTTGGAGATGATAGAAGTGTGGGATTGATGAGATAACCGCTGGTCATTGCTGACTTGGTCTTGTCGAGGGTTTGTAAGGTGAATACCGCCGGTGATCCTGAAATGCCCTATAGTGAGTCGTATTA
Plin3	ENSMUST00000019726.8	CGGCTCGCAGCGTGTAAACGTGTGGAGGGATTGAAGGATAGGTTGAACTCGGGGACCTCTGGAAGAGTAGAGTGTGGGATTGATGAGATATGTGGTTTGGAGATGATAGACCGCCGGTGATCCTGAAATGCCCTATAGTGAGTCGTATTA
Plin3	ENSMUST00000019726.8	CGGCTCGCAGCGTGTAAACGGAGGGTTTGTAAGGTGAATACTGGGGAGTCTAGGCAGGAGTATCTGCCTCTGTGGAGGGATTGAAGGATATGTGGTTTGGAGATGATAGACCGCCGGTGATCCTGAAATGCCCTATAGTGAGTCGTATTA
Plin3	ENSMUST00000019726.8	CGGCTCGCAGCGTGTAAACGAGTGTGGGATTGATGAGATAGTGTGGCAATCAGAGCTAGCTCCGCCTCTGGAGGGTTTGTAAGGTGAATATGTGGAGGGATTGAAGGATACCGCCGGTGATCCTGAAATGCCCTATAGTGAGTCGTATTA
Plin3	ENSMUST00000019726.8	CGGCTCGCAGCGTGTAAACGAGTGTGGGATTGATGAGATACAGTTGCTGGGTTCTTGGGCCAGGTATCAGTGTGGTTTGGAGATGATAGAGAGGGTTTGTAAGGTGAATACCGCCGGTGATCCTGAAATGCCCTATAGTGAGTCGTATTA
Plin3	ENSMUST00000019726.8	CGGCTCGCAGCGTGTAAACGTGTGGAGGGATTGAAGGATATGTGGTTTGGAGATGATAGATGGTCACATCTTTAGGAGACAGTTTCCTGAAGTGTGGGATTGATGAGATACCGCCGGTGATCCTGAAATGCCCTATAGTGAGTCGTATTA
Plin3	ENSMUST00000019726.8	CGGCTCGCAGCGTGTAAACGGAGGGTTTGTAAGGTGAATACCTGCTGTCCCCACAGGGTCACAAGTGATCAGTGTGGGATTGATGAGATATGTGGTTTGGAGATGATAGACCGCCGGTGATCCTGAAATGCCCTATAGTGAGTCGTATTA
Plin3	ENSMUST00000019726.8	CGGCTCGCAGCGTGTAAACGGAGGGTTTGTAAGGTGAATACTTCGGCAGGCGCATCTGTACCATTGCTAGTGTGGAGGGATTGAAGGATATGTGGTTTGGAGATGATAGACCGCCGGTGATCCTGAAATGCCCTATAGTGAGTCGTATTA
Plin3	ENSMUST00000019726.8	CGGCTCGCAGCGTGTAAACGTGTGGTTTGGAGATGATAGAAGTGTGGGATTGATGAGATACACACGTATTTGTGTAAGTTGGAGGTTGACTGTGGAGGGATTGAAGGATACCGCCGGTGATCCTGAAATGCCCTATAGTGAGTCGTATTA
Plin3	ENSMUST00000019726.8	CGGCTCGCAGCGTGTAAACGTGTGGTTTGGAGATGATAGAAACCTTCTCAGTCGGCTGCTGGAGGATGGGGAGGGTTTGTAAGGTGAATAAGTGTGGGATTGATGAGATACCGCCGGTGATCCTGAAATGCCCTATAGTGAGTCGTATTA
Plin3	ENSMUST00000019726.8	CGGCTCGCAGCGTGTAAACGGAGGGTTTGTAAGGTGAATATGTGGAGGGATTGAAGGATAAGGGGTTTTCTCTGTGATTCCAGGAGCGAAAGTGTGGGATTGATGAGATACCGCCGGTGATCCTGAAATGCCCTATAGTGAGTCGTATTA
Plin3	ENSMUST00000019726.8	CGGCTCGCAGCGTGTAAACGTGTGGAGGGATTGAAGGATATGTGGTTTGGAGATGATAGACACCATCCACTTGGCCTCTGATGCATATAAGAGGGTTTGTAAGGTGAATACCGCCGGTGATCCTGAAATGCCCTATAGTGAGTCGTATTA
Plin3	ENSMUST00000019726.8	CGGCTCGCAGCGTGTAAACGTGTGGAGGGATTGAAGGATAGAGGGTTTGTAAGGTGAATATCTCTCCAGCCCTATGGCATGTTTTAAAACTGTGGTTTGGAGATGATAGACCGCCGGTGATCCTGAAATGCCCTATAGTGAGTCGTATTA
Plin3	ENSMUST00000019726.8	CGGCTCGCAGCGTGTAAACGAGTGTGGGATTGATGAGATATGTGGTTTGGAGATGATAGATCCAGGACAGCCAGGGGCTATACAGAGAAAGAGGGTTTGTAAGGTGAATACCGCCGGTGATCCTGAAATGCCCTATAGTGAGTCGTATTA
Plin3	ENSMUST00000019726.8	CGGCTCGCAGCGTGTAAACGAGTGTGGGATTGATGAGATAGTTCTGGATCTTTTTACCCCTGGAACATTCTGTGGAGGGATTGAAGGATATGTGGTTTGGAGATGATAGACCGCCGGTGATCCTGAAATGCCCTATAGTGAGTCGTATTA
Plin3	ENSMUST00000019726.8	CGGCTCGCAGCGTGTAAACGGAGGGTTTGTAAGGTGAATACTGAGCTAGATACCATTTCTTGAGCCCCAGTGTGGAGGGATTGAAGGATAAGTGTGGGATTGATGAGATACCGCCGGTGATCCTGAAATGCCCTATAGTGAGTCGTATTA
Plin3	ENSMUST00000019726.8	CGGCTCGCAGCGTGTAAACGTGTGGAGGGATTGAAGGATACCCCTTCGCTTTGTGTTCCCATCCTATAAAGAGGGTTTGTAAGGTGAATATGTGGTTTGGAGATGATAGACCGCCGGTGATCCTGAAATGCCCTATAGTGAGTCGTATTA
Plin3	ENSMUST00000019726.8	CGGCTCGCAGCGTGTAAACGGAGGGTTTGTAAGGTGAATAGTCTCAAAGTAGCCCAGGTTAGTTTCAAACTGTGGAGGGATTGAAGGATATGTGGTTTGGAGATGATAGACCGCCGGTGATCCTGAAATGCCCTATAGTGAGTCGTATTA
Plin3	ENSMUST00000019726.8	CGGCTCGCAGCGTGTAAACGTGTGGAGGGATTGAAGGATACAGCCTCTGGTCCACACCCTGTTTCACGGAAGTGTGGGATTGATGAGATATGTGGTTTGGAGATGATAGACCGCCGGTGATCCTGAAATGCCCTATAGTGAGTCGTATTA
Plin3	ENSMUST00000019726.8	CGGCTCGCAGCGTGTAAACGGAGGGTTTGTAAGGTGAATAGCCGGCTGAGAGGTCCTGGAAGGAGTGAATTGTGGAGGGATTGAAGGATAAGTGTGGGATTGATGAGATACCGCCGGTGATCCTGAAATGCCCTATAGTGAGTCGTATTA
Plin3	ENSMUST00000019726.8	CGGCTCGCAGCGTGTAAACGTGTGGTTTGGAGATGATAGAAGTCCAGCCATCTCAGAAACAAGTTCTATCAGTGTGGGATTGATGAGATATGTGGAGGGATTGAAGGATACCGCCGGTGATCCTGAAATGCCCTATAGTGAGTCGTATTA
Plin3	ENSMUST00000019726.8	CGGCTCGCAGCGTGTAAACGAGTGTGGGATTGATGAGATATGTGGAGGGATTGAAGGATAATAAGAGGCAGGCCGGCAACACGATCCACCGAGGGTTTGTAAGGTGAATACCGCCGGTGATCCTGAAATGCCCTATAGTGAGTCGTATTA
Plin3	ENSMUST00000019726.8	CGGCTCGCAGCGTGTAAACGAGTGTGGGATTGATGAGATATGTGGAGGGATTGAAGGATAGTCACCAGTGTTAAGTCCTTGTTTAACCCTTGTGGTTTGGAGATGATAGACCGCCGGTGATCCTGAAATGCCCTATAGTGAGTCGTATTA
Plin3	ENSMUST00000019726.8	CGGCTCGCAGCGTGTAAACGTGTGGTTTGGAGATGATAGAGGCTGTAAAAGCTGACTCAAGGACCCTGAAGAGGGTTTGTAAGGTGAATAAGTGTGGGATTGATGAGATACCGCCGGTGATCCTGAAATGCCCTATAGTGAGTCGTATTA
Plin3	ENSMUST00000019726.8	CGGCTCGCAGCGTGTAAACGTGTGGTTTGGAGATGATAGAAGTGTGGGATTGATGAGATACCATGATGTAGAAAAGAAACCCGGAGTGAAGAGGGTTTGTAAGGTGAATACCGCCGGTGATCCTGAAATGCCCTATAGTGAGTCGTATTA
Plin3	ENSMUST00000019726.8	CGGCTCGCAGCGTGTAAACGTGTGGAGGGATTGAAGGATAGAGGGTTTGTAAGGTGAATATATTAAGGCAATACTGAGCCCCAGGATTTGAGTGTGGGATTGATGAGATACCGCCGGTGATCCTGAAATGCCCTATAGTGAGTCGTATTA
Plin3	ENSMUST00000019726.8	CGGCTCGCAGCGTGTAAACGTGTGGAGGGATTGAAGGATATGTGGTTTGGAGATGATAGATGATGTCCCTGAACATGCTGAGTGCCCGGGGAGGGTTTGTAAGGTGAATACCGCCGGTGATCCTGAAATGCCCTATAGTGAGTCGTATTA
Plin3	ENSMUST00000019726.8	CGGCTCGCAGCGTGTAAACGTGTGGTTTGGAGATGATAGATAGCTGCTGCAGCGTCTCCTGTGCCTTCTGGAGGGTTTGTAAGGTGAATATGTGGAGGGATTGAAGGATACCGCCGGTGATCCTGAAATGCCCTATAGTGAGTCGTATTA
Plin3	ENSMUST00000019726.8	CGGCTCGCAGCGTGTAAACGTGTGGTTTGGAGATGATAGATCTCAGTTTCTACCGCAAACCAAACAACTCTGTGGAGGGATTGAAGGATAAGTGTGGGATTGATGAGATACCGCCGGTGATCCTGAAATGCCCTATAGTGAGTCGTATTA
Plin3	ENSMUST00000019726.8	CGGCTCGCAGCGTGTAAACGTGTGGTTTGGAGATGATAGAGAGGGTTTGTAAGGTGAATACTCGCACTGTGCATAGAGTAGAGACAGAAGAGTGTGGGATTGATGAGATACCGCCGGTGATCCTGAAATGCCCTATAGTGAGTCGTATTA
Plin3	ENSMUST00000019726.8	CGGCTCGCAGCGTGTAAACGAGTGTGGGATTGATGAGATAGAGGGTTTGTAAGGTGAATACAAGTCGTTAGTGTGTCCCTGCCTTGATTTTGTGGTTTGGAGATGATAGACCGCCGGTGATCCTGAAATGCCCTATAGTGAGTCGTATTA
Plin3	ENSMUST00000019726.8	CGGCTCGCAGCGTGTAAACGGAGGGTTTGTAAGGTGAATAAGTGTGGGATTGATGAGATACATACTCACTGGCCGTCGCAATCTGGGGCTTGTGGAGGGATTGAAGGATACCGCCGGTGATCCTGAAATGCCCTATAGTGAGTCGTATTA
Plin3	ENSMUST00000019726.8	CGGCTCGCAGCGTGTAAACGAGTGTGGGATTGATGAGATACTGTCCACTCCGCTAATCACCATCTGTCCCGAGGGTTTGTAAGGTGAATATGTGGTTTGGAGATGATAGACCGCCGGTGATCCTGAAATGCCCTATAGTGAGTCGTATTA
Plin3	ENSMUST00000019726.8	CGGCTCGCAGCGTGTAAACGTGTGGAGGGATTGAAGGATAAGTGTGGGATTGATGAGATAACACAGGATGACAGACTAGTGCTATCACTAGAGGGTTTGTAAGGTGAATACCGCCGGTGATCCTGAAATGCCCTATAGTGAGTCGTATTA
Plin3	ENSMUST00000019726.8	CGGCTCGCAGCGTGTAAACGGAGGGTTTGTAAGGTGAATATGTGGTTTGGAGATGATAGACCACATGGCTGGAGTGTTCTGGGCCACGTAAGTGTGGGATTGATGAGATACCGCCGGTGATCCTGAAATGCCCTATAGTGAGTCGTATTA
Plin3	ENSMUST00000019726.8	CGGCTCGCAGCGTGTAAACGGAGGGTTTGTAAGGTGAATATGGTCTTGTCCACGCTGTTCTGCACAGCCCTGTGGTTTGGAGATGATAGAAGTGTGGGATTGATGAGATACCGCCGGTGATCCTGAAATGCCCTATAGTGAGTCGTATTA
Npy2r	ENSMUST00000029633.5	CGGCTCGCAGCGTGTAAACGGGGTTGATTAGTGGTAGAAAAAAGTTGGTTACTGTGCGCATGCTCTTGAAAGGTTAGGTTGAGAATAGGATGTGATGGAAGTTAGAGGGTCCGCCGGTGATCCTGAAATGCCCTATAGTGAGTCGTATTA
Npy2r	ENSMUST00000029633.5	CGGCTCGCAGCGTGTAAACGAGGTTAGGTTGAGAATAGGAGGAGTAGTTGGTTGTTAGGACCAACTACCCCTAGCAAGATGATGGAGCAGTGTGATGGAAGTTAGAGGGTCCGCCGGTGATCCTGAAATGCCCTATAGTGAGTCGTATTA
Npy2r	ENSMUST00000029633.5	CGGCTCGCAGCGTGTAAACGGGAGTAGTTGGTTGTTAGGAAAAACCAAAACACCCTAACAGAGAGCCTGTGGGTTGATTAGTGGTAGAAAAGGTTAGGTTGAGAATAGGACCGCCGGTGATCCTGAAATGCCCTATAGTGAGTCGTATTA
Npy2r	ENSMUST00000029633.5	CGGCTCGCAGCGTGTAAACGAGGTTAGGTTGAGAATAGGAGGAGTAGTTGGTTGTTAGGAGTGTCCTTACACATTGGTAGCCTCCGAAAAGGGTTGATTAGTGGTAGAAACCGCCGGTGATCCTGAAATGCCCTATAGTGAGTCGTATTA
Npy2r	ENSMUST00000029633.5	CGGCTCGCAGCGTGTAAACGGGGTTGATTAGTGGTAGAAAAGAACCAGTTCACTCTCACTTGGCTTACTGGGAGTAGTTGGTTGTTAGGATGTGATGGAAGTTAGAGGGTCCGCCGGTGATCCTGAAATGCCCTATAGTGAGTCGTATTA
Npy2r	ENSMUST00000029633.5	CGGCTCGCAGCGTGTAAACGTGTGATGGAAGTTAGAGGGTGGGTTGATTAGTGGTAGAAATCCAGGTGGTAGACAATGCAACGATGGCGGAGGTTAGGTTGAGAATAGGACCGCCGGTGATCCTGAAATGCCCTATAGTGAGTCGTATTA
Npy2r	ENSMUST00000029633.5	CGGCTCGCAGCGTGTAAACGAGGTTAGGTTGAGAATAGGAAATGGGAGGTCTGCATGCACTGGCCAGAAATGTGATGGAAGTTAGAGGGTGGAGTAGTTGGTTGTTAGGACCGCCGGTGATCCTGAAATGCCCTATAGTGAGTCGTATTA
Npy2r	ENSMUST00000029633.5	CGGCTCGCAGCGTGTAAACGGGAGTAGTTGGTTGTTAGGATGTGATGGAAGTTAGAGGGTTCAAGCAAGGGATTATCTAAACAGCCAGTCGGGTTGATTAGTGGTAGAAACCGCCGGTGATCCTGAAATGCCCTATAGTGAGTCGTATTA
Npy2r	ENSMUST00000029633.5	CGGCTCGCAGCGTGTAAACGGGAGTAGTTGGTTGTTAGGAGGGTTGATTAGTGGTAGAAAAGAAAGATATGATGCCCAGAGGCAAAACGTAGGTTAGGTTGAGAATAGGACCGCCGGTGATCCTGAAATGCCCTATAGTGAGTCGTATTA
Npy2r	ENSMUST00000029633.5	CGGCTCGCAGCGTGTAAACGTGTGATGGAAGTTAGAGGGTGGGTTGATTAGTGGTAGAAATCGGCTTCTCGGTGGACCTCTAAAGCCACTAGGTTAGGTTGAGAATAGGACCGCCGGTGATCCTGAAATGCCCTATAGTGAGTCGTATTA
Npy2r	ENSMUST00000029633.5	CGGCTCGCAGCGTGTAAACGGGGTTGATTAGTGGTAGAAACTGGGAGGCACCCAAAGCAGGTCCGATTTGTGTGATGGAAGTTAGAGGGTGGAGTAGTTGGTTGTTAGGACCGCCGGTGATCCTGAAATGCCCTATAGTGAGTCGTATTA
Npy2r	ENSMUST00000029633.5	CGGCTCGCAGCGTGTAAACGTGTGATGGAAGTTAGAGGGTAGGTTAGGTTGAGAATAGGAAGTTTGGTGCTGTCTATGAGCTCCGGCTCCGGGTTGATTAGTGGTAGAAACCGCCGGTGATCCTGAAATGCCCTATAGTGAGTCGTATTA
Npy2r	ENSMUST00000029633.5	CGGCTCGCAGCGTGTAAACGAGGTTAGGTTGAGAATAGGACTTCTCGGTACAGGCCACAATCTCAAAGTCGGGTTGATTAGTGGTAGAAAGGAGTAGTTGGTTGTTAGGACCGCCGGTGATCCTGAAATGCCCTATAGTGAGTCGTATTA
Npy2r	ENSMUST00000029633.5	CGGCTCGCAGCGTGTAAACGTGTGATGGAAGTTAGAGGGTAGGTTAGGTTGAGAATAGGAATGGCGATAATGTGGAACACGGTGAAGATGGGAGTAGTTGGTTGTTAGGACCGCCGGTGATCCTGAAATGCCCTATAGTGAGTCGTATTA
Npy2r	ENSMUST00000029633.5	CGGCTCGCAGCGTGTAAACGAGGTTAGGTTGAGAATAGGAGGAGTAGTTGGTTGTTAGGAGTCTGTAAACATGTTAGAGCTGTGGTGGAGGGGTTGATTAGTGGTAGAAACCGCCGGTGATCCTGAAATGCCCTATAGTGAGTCGTATTA
Npy2r	ENSMUST00000029633.5	CGGCTCGCAGCGTGTAAACGGGGTTGATTAGTGGTAGAAACAACTCACCTCTAGGAGTAGTGTGCCCTGGTGTGATGGAAGTTAGAGGGTGGAGTAGTTGGTTGTTAGGACCGCCGGTGATCCTGAAATGCCCTATAGTGAGTCGTATTA
Npy2r	ENSMUST00000029633.5	CGGCTCGCAGCGTGTAAACGGGGTTGATTAGTGGTAGAAAAGGTTAGGTTGAGAATAGGAGCATAGGGCACCAAATGGCACAAGACCGGATGTGATGGAAGTTAGAGGGTCCGCCGGTGATCCTGAAATGCCCTATAGTGAGTCGTATTA
Npy2r	ENSMUST00000029633.5	CGGCTCGCAGCGTGTAAACGAGGTTAGGTTGAGAATAGGAGGAGTAGTTGGTTGTTAGGAGTGCCAACTCCTTGTTCTGTTTTCCTTCCCTGTGATGGAAGTTAGAGGGTCCGCCGGTGATCCTGAAATGCCCTATAGTGAGTCGTATTA
Npy2r	ENSMUST00000029633.5	CGGCTCGCAGCGTGTAAACGGGGTTGATTAGTGGTAGAAATCAAAGTTATTGTGGACACTTGTACCGCCATGTGATGGAAGTTAGAGGGTGGAGTAGTTGGTTGTTAGGACCGCCGGTGATCCTGAAATGCCCTATAGTGAGTCGTATTA
Npy2r	ENSMUST00000029633.5	CGGCTCGCAGCGTGTAAACGGGGTTGATTAGTGGTAGAAAAGGTTAGGTTGAGAATAGGATCAACCTACAATCCAAGCATCGGTAATCAGGGAGTAGTTGGTTGTTAGGACCGCCGGTGATCCTGAAATGCCCTATAGTGAGTCGTATTA
Npy2r	ENSMUST00000029633.5	CGGCTCGCAGCGTGTAAACGAGGTTAGGTTGAGAATAGGACTGCCAGCCAGTTTTCCAGAAATAAAACTGTGTGATGGAAGTTAGAGGGTGGAGTAGTTGGTTGTTAGGACCGCCGGTGATCCTGAAATGCCCTATAGTGAGTCGTATTA
Npy2r	ENSMUST00000029633.5	CGGCTCGCAGCGTGTAAACGAGGTTAGGTTGAGAATAGGAGGGTTGATTAGTGGTAGAAAGAGTGAATGGCAGGCACAGGGTGTTCACCATGTGATGGAAGTTAGAGGGTCCGCCGGTGATCCTGAAATGCCCTATAGTGAGTCGTATTA
Npy2r	ENSMUST00000029633.5	CGGCTCGCAGCGTGTAAACGTGTGATGGAAGTTAGAGGGTGGGTTGATTAGTGGTAGAAATAGCCTTGAAGGTCATAGACACCTCCGAGTAGGTTAGGTTGAGAATAGGACCGCCGGTGATCCTGAAATGCCCTATAGTGAGTCGTATTA
Npy2r	ENSMUST00000029633.5	CGGCTCGCAGCGTGTAAACGGGAGTAGTTGGTTGTTAGGAAAGAGCTGAGTTGCTCGCTTGTCATCCAAATGTGATGGAAGTTAGAGGGTAGGTTAGGTTGAGAATAGGACCGCCGGTGATCCTGAAATGCCCTATAGTGAGTCGTATTA
Npy2r	ENSMUST00000029633.5	CGGCTCGCAGCGTGTAAACGGGGTTGATTAGTGGTAGAAAGGCAGCGCTGGTTACAATTCACCCATGTGCTGTGATGGAAGTTAGAGGGTGGAGTAGTTGGTTGTTAGGACCGCCGGTGATCCTGAAATGCCCTATAGTGAGTCGTATTA
Npy2r	ENSMUST00000029633.5	CGGCTCGCAGCGTGTAAACGGGGTTGATTAGTGGTAGAAAAGGTTAGGTTGAGAATAGGAACTACCACGCACACCAGCATTTTGGTCATTGGAGTAGTTGGTTGTTAGGACCGCCGGTGATCCTGAAATGCCCTATAGTGAGTCGTATTA
Npy2r	ENSMUST00000029633.5	CGGCTCGCAGCGTGTAAACGGGAGTAGTTGGTTGTTAGGATGCAGCTCCAGGACTGACGTGGTTCCTCAGAGGTTAGGTTGAGAATAGGATGTGATGGAAGTTAGAGGGTCCGCCGGTGATCCTGAAATGCCCTATAGTGAGTCGTATTA
Npy2r	ENSMUST00000029633.5	CGGCTCGCAGCGTGTAAACGGGGTTGATTAGTGGTAGAAATTTGTACAGGATAGGAAATCTGCAAGGGGCTGTGATGGAAGTTAGAGGGTAGGTTAGGTTGAGAATAGGACCGCCGGTGATCCTGAAATGCCCTATAGTGAGTCGTATTA
Npy2r	ENSMUST00000029633.5	CGGCTCGCAGCGTGTAAACGGGAGTAGTTGGTTGTTAGGAAGGTTAGGTTGAGAATAGGACTCTCCCATCATTGCCAAAACATTACTCGTGGGTTGATTAGTGGTAGAAACCGCCGGTGATCCTGAAATGCCCTATAGTGAGTCGTATTA
Npy2r	ENSMUST00000029633.5	CGGCTCGCAGCGTGTAAACGTGTGATGGAAGTTAGAGGGTCTTCTTCAGATGACTGTGCAGAGTCCAACAGGAGTAGTTGGTTGTTAGGAGGGTTGATTAGTGGTAGAAACCGCCGGTGATCCTGAAATGCCCTATAGTGAGTCGTATTA
Npy2r	ENSMUST00000029633.5	CGGCTCGCAGCGTGTAAACGTGTGATGGAAGTTAGAGGGTGATCAGGAAGCTGATTCGCTTGGAGATCTTAGGTTAGGTTGAGAATAGGAGGAGTAGTTGGTTGTTAGGACCGCCGGTGATCCTGAAATGCCCTATAGTGAGTCGTATTA
Npy2r	ENSMUST00000029633.5	CGGCTCGCAGCGTGTAAACGGGGTTGATTAGTGGTAGAAATGTGATGGAAGTTAGAGGGTGTACTCCTTCAGGTCCAGGACGTGGCTGTCAGGTTAGGTTGAGAATAGGACCGCCGGTGATCCTGAAATGCCCTATAGTGAGTCGTATTA
Npy2r	ENSMUST00000029633.5	CGGCTCGCAGCGTGTAAACGTGTGATGGAAGTTAGAGGGTGACAGCAGTGTATAAGGTGGACTTCCCGTTGGGTTGATTAGTGGTAGAAAGGAGTAGTTGGTTGTTAGGACCGCCGGTGATCCTGAAATGCCCTATAGTGAGTCGTATTA
Npy2r	ENSMUST00000029633.5	CGGCTCGCAGCGTGTAAACGGGAGTAGTTGGTTGTTAGGAGTCCACAGTGTGCCTGATGCAGATCCTACTGGGTTGATTAGTGGTAGAAAAGGTTAGGTTGAGAATAGGACCGCCGGTGATCCTGAAATGCCCTATAGTGAGTCGTATTA
Npy2r	ENSMUST00000029633.5	CGGCTCGCAGCGTGTAAACGGGGTTGATTAGTGGTAGAAACAGTTTGATTCTCATCTGCCTCTGCACCTAAGGTTAGGTTGAGAATAGGAGGAGTAGTTGGTTGTTAGGACCGCCGGTGATCCTGAAATGCCCTATAGTGAGTCGTATTA
Npy2r	ENSMUST00000029633.5	CGGCTCGCAGCGTGTAAACGTGTGATGGAAGTTAGAGGGTTAGTGTGAACTTTGTTTGCTCTCATGCAGGAGGTTAGGTTGAGAATAGGAGGAGTAGTTGGTTGTTAGGACCGCCGGTGATCCTGAAATGCCCTATAGTGAGTCGTATTA
Npy2r	ENSMUST00000029633.5	CGGCTCGCAGCGTGTAAACGTGTGATGGAAGTTAGAGGGTGGGTTGATTAGTGGTAGAAATGGATTCCAATAATTTACCATCACAGCCGGAGGTTAGGTTGAGAATAGGACCGCCGGTGATCCTGAAATGCCCTATAGTGAGTCGTATTA
Npy2r	ENSMUST00000029633.5	CGGCTCGCAGCGTGTAAACGTGTGATGGAAGTTAGAGGGTGGAGTAGTTGGTTGTTAGGAGTGCTCTCAGAGATAACACTTACTTCTCCCGGGTTGATTAGTGGTAGAAACCGCCGGTGATCCTGAAATGCCCTATAGTGAGTCGTATTA
Npy2r	ENSMUST00000029633.5	CGGCTCGCAGCGTGTAAACGAGGTTAGGTTGAGAATAGGAGGGTTGATTAGTGGTAGAAAACGTTATCTTGAAGTCACCGCCTTAGGTAGGGAGTAGTTGGTTGTTAGGACCGCCGGTGATCCTGAAATGCCCTATAGTGAGTCGTATTA
Npy2r	ENSMUST00000029633.5	CGGCTCGCAGCGTGTAAACGTGTGATGGAAGTTAGAGGGTGAAGATGGCCAGTGGACTTGCCAGCAGAGCAGGTTAGGTTGAGAATAGGAGGGTTGATTAGTGGTAGAAACCGCCGGTGATCCTGAAATGCCCTATAGTGAGTCGTATTA
Npy2r	ENSMUST00000029633.5	CGGCTCGCAGCGTGTAAACGTGTGATGGAAGTTAGAGGGTGGGTTGATTAGTGGTAGAAAGCTATTCATCCAACCATAGAGAAGGGGGTTGGAGTAGTTGGTTGTTAGGACCGCCGGTGATCCTGAAATGCCCTATAGTGAGTCGTATTA
Npy2r	ENSMUST00000029633.5	CGGCTCGCAGCGTGTAAACGGGAGTAGTTGGTTGTTAGGAAGGTTAGGTTGAGAATAGGAGGGCTTCGGTTCTGTTGCTTTTTGAGTCAATGTGATGGAAGTTAGAGGGTCCGCCGGTGATCCTGAAATGCCCTATAGTGAGTCGTATTA
Npy2r	ENSMUST00000029633.5	CGGCTCGCAGCGTGTAAACGAGGTTAGGTTGAGAATAGGATGTGATGGAAGTTAGAGGGTGGCTGTAGACTGTACCATACACACTCTTCTGGAGTAGTTGGTTGTTAGGACCGCCGGTGATCCTGAAATGCCCTATAGTGAGTCGTATTA
Npy2r	ENSMUST00000029633.5	CGGCTCGCAGCGTGTAAACGGGGTTGATTAGTGGTAGAAAGTTTAGCAGCTTTTCATCAAGTGATGAGGGGGAGTAGTTGGTTGTTAGGAAGGTTAGGTTGAGAATAGGACCGCCGGTGATCCTGAAATGCCCTATAGTGAGTCGTATTA
Npy2r	ENSMUST00000029633.5	CGGCTCGCAGCGTGTAAACGGGGTTGATTAGTGGTAGAAAGACTCTTGCGCGTTCCTTCTCAGATGAGGAAGGTTAGGTTGAGAATAGGATGTGATGGAAGTTAGAGGGTCCGCCGGTGATCCTGAAATGCCCTATAGTGAGTCGTATTA
Npy2r	ENSMUST00000029633.5	CGGCTCGCAGCGTGTAAACGTGTGATGGAAGTTAGAGGGTGGGTTGATTAGTGGTAGAAAGTGTGAGCCAGCAAGTGAGATCAGAAGCAGGGAGTAGTTGGTTGTTAGGACCGCCGGTGATCCTGAAATGCCCTATAGTGAGTCGTATTA
Npy2r	ENSMUST00000029633.5	CGGCTCGCAGCGTGTAAACGGGAGTAGTTGGTTGTTAGGAGAGTCAGTGGGGCCATTGTTCTTTTTGACTGGGTTGATTAGTGGTAGAAATGTGATGGAAGTTAGAGGGTCCGCCGGTGATCCTGAAATGCCCTATAGTGAGTCGTATTA
Npy2r	ENSMUST00000029633.5	CGGCTCGCAGCGTGTAAACGGGAGTAGTTGGTTGTTAGGAGCAAAGCGGAACAGCTGCAATGCTGTGCCTTGTGATGGAAGTTAGAGGGTAGGTTAGGTTGAGAATAGGACCGCCGGTGATCCTGAAATGCCCTATAGTGAGTCGTATTA
Npy2r	ENSMUST00000029633.5	CGGCTCGCAGCGTGTAAACGGGGTTGATTAGTGGTAGAAATGTGATGGAAGTTAGAGGGTTCTGCTCACAGCGGAAGGCCGAGAGGAAAGAGGTTAGGTTGAGAATAGGACCGCCGGTGATCCTGAAATGCCCTATAGTGAGTCGTATTA
Npy2r	ENSMUST00000029633.5	CGGCTCGCAGCGTGTAAACGAGGTTAGGTTGAGAATAGGAGGGTTGATTAGTGGTAGAAACCATTTTCCACTCTCCCATCAAGGTATAGGGGAGTAGTTGGTTGTTAGGACCGCCGGTGATCCTGAAATGCCCTATAGTGAGTCGTATTA
Npy2r	ENSMUST00000029633.5	CGGCTCGCAGCGTGTAAACGTGTGATGGAAGTTAGAGGGTAGGTTAGGTTGAGAATAGGAGTGGAGGGGTAGCCAGCTGACTGCAAACACGGAGTAGTTGGTTGTTAGGACCGCCGGTGATCCTGAAATGCCCTATAGTGAGTCGTATTA
Npy2r	ENSMUST00000029633.5	CGGCTCGCAGCGTGTAAACGGGAGTAGTTGGTTGTTAGGATGTGATGGAAGTTAGAGGGTTTGATTACCACATGGATTACCAGGGAGTTGGGGTTGATTAGTGGTAGAAACCGCCGGTGATCCTGAAATGCCCTATAGTGAGTCGTATTA
Npy2r	ENSMUST00000029633.5	CGGCTCGCAGCGTGTAAACGGGGTTGATTAGTGGTAGAAATGTGATGGAAGTTAGAGGGTTAGGCCAATATGAGGATCACCTGCACCTCGAGGTTAGGTTGAGAATAGGACCGCCGGTGATCCTGAAATGCCCTATAGTGAGTCGTATTA
Npy2r	ENSMUST00000029633.5	CGGCTCGCAGCGTGTAAACGTGTGATGGAAGTTAGAGGGTAGGAATGATCTCAATCAGGGAGTATTCCCGGGAGTAGTTGGTTGTTAGGAAGGTTAGGTTGAGAATAGGACCGCCGGTGATCCTGAAATGCCCTATAGTGAGTCGTATTA
Npy2r	ENSMUST00000029633.5	CGGCTCGCAGCGTGTAAACGAGGTTAGGTTGAGAATAGGAGGGTTGATTAGTGGTAGAAAAAGATCCGCCACAGCCAGGTTGGCAATAAATGTGATGGAAGTTAGAGGGTCCGCCGGTGATCCTGAAATGCCCTATAGTGAGTCGTATTA
Npy2r	ENSMUST00000029633.5	CGGCTCGCAGCGTGTAAACGGGGTTGATTAGTGGTAGAAAGGAGTAGTTGGTTGTTAGGATTGTGCCTTCGCTGATGGTAATGGTCACTTAGGTTAGGTTGAGAATAGGACCGCCGGTGATCCTGAAATGCCCTATAGTGAGTCGTATTA
Npy2r	ENSMUST00000029633.5	CGGCTCGCAGCGTGTAAACGAGGTTAGGTTGAGAATAGGAGGAGTAGTTGGTTGTTAGGACAGAACGTTGTGCCATGGCAATCTGTTTATTGTGATGGAAGTTAGAGGGTCCGCCGGTGATCCTGAAATGCCCTATAGTGAGTCGTATTA
Npy2r	ENSMUST00000029633.5	CGGCTCGCAGCGTGTAAACGGGGTTGATTAGTGGTAGAAAGGCCCATAGGGCTCCACTTTCACTTCTACATGTGATGGAAGTTAGAGGGTAGGTTAGGTTGAGAATAGGACCGCCGGTGATCCTGAAATGCCCTATAGTGAGTCGTATTA
Npy2r	ENSMUST00000029633.5	CGGCTCGCAGCGTGTAAACGGGGTTGATTAGTGGTAGAAATGTGATGGAAGTTAGAGGGTCAAACAGTATCTACCTAAAGCAGGAATGGCGGAGTAGTTGGTTGTTAGGACCGCCGGTGATCCTGAAATGCCCTATAGTGAGTCGTATTA
Npy2r	ENSMUST00000029633.5	CGGCTCGCAGCGTGTAAACGGGAGTAGTTGGTTGTTAGGATGTGATGGAAGTTAGAGGGTGGGCATAAAGACTTCACAACAACCTTCTACAGGTTAGGTTGAGAATAGGACCGCCGGTGATCCTGAAATGCCCTATAGTGAGTCGTATTA
Npy2r	ENSMUST00000029633.5	CGGCTCGCAGCGTGTAAACGAGGTTAGGTTGAGAATAGGAGGAGTAGTTGGTTGTTAGGAGGTAGCAAGCCATGTTTACCTATAGCATTCTGTGATGGAAGTTAGAGGGTCCGCCGGTGATCCTGAAATGCCCTATAGTGAGTCGTATTA
Npy2r	ENSMUST00000029633.5	CGGCTCGCAGCGTGTAAACGAGGTTAGGTTGAGAATAGGACTGTCGATGTCCACAGCGAGTTGGAAGGCGGGAGTAGTTGGTTGTTAGGAGGGTTGATTAGTGGTAGAAACCGCCGGTGATCCTGAAATGCCCTATAGTGAGTCGTATTA
Npy2r	ENSMUST00000029633.5	CGGCTCGCAGCGTGTAAACGAGGTTAGGTTGAGAATAGGAGGGTTGATTAGTGGTAGAAAAGCCTGTAGCTCCCTAGGGAAATCTGAGTTTGTGATGGAAGTTAGAGGGTCCGCCGGTGATCCTGAAATGCCCTATAGTGAGTCGTATTA
Npy2r	ENSMUST00000029633.5	CGGCTCGCAGCGTGTAAACGGGGTTGATTAGTGGTAGAAAGGAGTAGTTGGTTGTTAGGACTCAGCTTACTCCAGATACGGGTGTAGGAGTGTGATGGAAGTTAGAGGGTCCGCCGGTGATCCTGAAATGCCCTATAGTGAGTCGTATTA
Npy2r	ENSMUST00000029633.5	CGGCTCGCAGCGTGTAAACGGGAGTAGTTGGTTGTTAGGAAGGTTAGGTTGAGAATAGGAACGTACAGGATGAGCAGGGTGGAAAGGCTGGGGTTGATTAGTGGTAGAAACCGCCGGTGATCCTGAAATGCCCTATAGTGAGTCGTATTA
Npy2r	ENSMUST00000029633.5	CGGCTCGCAGCGTGTAAACGGGAGTAGTTGGTTGTTAGGATGTGATGGAAGTTAGAGGGTGATGCCCCAGGCCAGGCCAATGATCAGGAAGGGTTGATTAGTGGTAGAAACCGCCGGTGATCCTGAAATGCCCTATAGTGAGTCGTATTA
Npy2r	ENSMUST00000029633.5	CGGCTCGCAGCGTGTAAACGGGGTTGATTAGTGGTAGAAATAGTTCAACGATTCACTTCAGACAGCAGTGGGAGTAGTTGGTTGTTAGGAAGGTTAGGTTGAGAATAGGACCGCCGGTGATCCTGAAATGCCCTATAGTGAGTCGTATTA
Npy2r	ENSMUST00000029633.5	CGGCTCGCAGCGTGTAAACGAGGTTAGGTTGAGAATAGGAACAGCCGGAGTCACAGTAACAGACAGGTTTGGGTTGATTAGTGGTAGAAAGGAGTAGTTGGTTGTTAGGACCGCCGGTGATCCTGAAATGCCCTATAGTGAGTCGTATTA
Npy2r	ENSMUST00000029633.5	CGGCTCGCAGCGTGTAAACGAGGTTAGGTTGAGAATAGGATAAAGCCACTCGATCAGGGACCCCGCACTGGGAGTAGTTGGTTGTTAGGAGGGTTGATTAGTGGTAGAAACCGCCGGTGATCCTGAAATGCCCTATAGTGAGTCGTATTA
Npy2r	ENSMUST00000029633.5	CGGCTCGCAGCGTGTAAACGGGGTTGATTAGTGGTAGAAACCAGAAAACCTTCCCTAACCAGATTGGCAGTGTGATGGAAGTTAGAGGGTAGGTTAGGTTGAGAATAGGACCGCCGGTGATCCTGAAATGCCCTATAGTGAGTCGTATTA
Npy2r	ENSMUST00000029633.5	CGGCTCGCAGCGTGTAAACGAGGTTAGGTTGAGAATAGGAGGACTTCCCGTTCCACCTTAGATTCATTTTGGGTTGATTAGTGGTAGAAATGTGATGGAAGTTAGAGGGTCCGCCGGTGATCCTGAAATGCCCTATAGTGAGTCGTATTA
Npy2r	ENSMUST00000029633.5	CGGCTCGCAGCGTGTAAACGTGTGATGGAAGTTAGAGGGTGGGTTGATTAGTGGTAGAAAGCAGAGTCCAACAGGAAAGACTGTCTTTTAAGGTTAGGTTGAGAATAGGACCGCCGGTGATCCTGAAATGCCCTATAGTGAGTCGTATTA
Npy2r	ENSMUST00000029633.5	CGGCTCGCAGCGTGTAAACGTGTGATGGAAGTTAGAGGGTGGGTTGATTAGTGGTAGAAAGCGGTCCAGAGCAATGACTGTCAAAGTTATGGAGTAGTTGGTTGTTAGGACCGCCGGTGATCCTGAAATGCCCTATAGTGAGTCGTATTA
Npy2r	ENSMUST00000029633.5	CGGCTCGCAGCGTGTAAACGGGAGTAGTTGGTTGTTAGGAAGAAGGGGGTTGGCAAAGGTGGAGCACATGTGTGATGGAAGTTAGAGGGTAGGTTAGGTTGAGAATAGGACCGCCGGTGATCCTGAAATGCCCTATAGTGAGTCGTATTA
Npy2r	ENSMUST00000029633.5	CGGCTCGCAGCGTGTAAACGGGAGTAGTTGGTTGTTAGGAGGGTTGATTAGTGGTAGAAATAGACACCTCCGAGTGAATGGCATCCAACCAGGTTAGGTTGAGAATAGGACCGCCGGTGATCCTGAAATGCCCTATAGTGAGTCGTATTA
Npy2r	ENSMUST00000029633.5	CGGCTCGCAGCGTGTAAACGGGAGTAGTTGGTTGTTAGGATGTGATGGAAGTTAGAGGGTTCTGCACCTACCGGGCCCATCTTCAGAACCGGGTTGATTAGTGGTAGAAACCGCCGGTGATCCTGAAATGCCCTATAGTGAGTCGTATTA
Npy2r	ENSMUST00000029633.5	CGGCTCGCAGCGTGTAAACGAGGTTAGGTTGAGAATAGGATTCTCCCTTTTAACCATGCTGGTGCCAACTGGAGTAGTTGGTTGTTAGGATGTGATGGAAGTTAGAGGGTCCGCCGGTGATCCTGAAATGCCCTATAGTGAGTCGTATTA
Npy2r	ENSMUST00000029633.5	CGGCTCGCAGCGTGTAAACGGGAGTAGTTGGTTGTTAGGATGTGATGGAAGTTAGAGGGTTCTTCTCTTCCCCAGGCCACTTCTCGGTACAGGTTAGGTTGAGAATAGGACCGCCGGTGATCCTGAAATGCCCTATAGTGAGTCGTATTA
Npy2r	ENSMUST00000029633.5	CGGCTCGCAGCGTGTAAACGGGGTTGATTAGTGGTAGAAAGGAGTAGTTGGTTGTTAGGAGCAGGAATGGTAACAAAAGTTGTGTGGTTCAGGTTAGGTTGAGAATAGGACCGCCGGTGATCCTGAAATGCCCTATAGTGAGTCGTATTA
Npy2r	ENSMUST00000029633.5	CGGCTCGCAGCGTGTAAACGGGGTTGATTAGTGGTAGAAAGACTTCCAGGTTCTTTTTAGCCTTGAAGGTAGGTTAGGTTGAGAATAGGATGTGATGGAAGTTAGAGGGTCCGCCGGTGATCCTGAAATGCCCTATAGTGAGTCGTATTA
Npy2r	ENSMUST00000029633.5	CGGCTCGCAGCGTGTAAACGGGAGTAGTTGGTTGTTAGGAGGGTTGATTAGTGGTAGAAAAGGCCGAGAGGAAAGCTTTTCTGTAGTTGCAGGTTAGGTTGAGAATAGGACCGCCGGTGATCCTGAAATGCCCTATAGTGAGTCGTATTA
Npy2r	ENSMUST00000029633.5	CGGCTCGCAGCGTGTAAACGTGTGATGGAAGTTAGAGGGTGGGTTGATTAGTGGTAGAAATAGCAGTTAGCAAGAAACAGAAGAGCTGAGGGAGTAGTTGGTTGTTAGGACCGCCGGTGATCCTGAAATGCCCTATAGTGAGTCGTATTA
Npy2r	ENSMUST00000029633.5	CGGCTCGCAGCGTGTAAACGAGGTTAGGTTGAGAATAGGATGTTTATTTTTACCTCCTTCTGCCAGCCAGGGGTTGATTAGTGGTAGAAATGTGATGGAAGTTAGAGGGTCCGCCGGTGATCCTGAAATGCCCTATAGTGAGTCGTATTA
Npy2r	ENSMUST00000029633.5	CGGCTCGCAGCGTGTAAACGGGAGTAGTTGGTTGTTAGGAAGGTTAGGTTGAGAATAGGAAGTCTGGAGACAGTCCTGGGAGGCACCCAATGTGATGGAAGTTAGAGGGTCCGCCGGTGATCCTGAAATGCCCTATAGTGAGTCGTATTA
Npy2r	ENSMUST00000029633.5	CGGCTCGCAGCGTGTAAACGGGGTTGATTAGTGGTAGAAATGTGATGGAAGTTAGAGGGTGGATCAGGGGGCAACTCACCTCTAGGAGTAGGAGTAGTTGGTTGTTAGGACCGCCGGTGATCCTGAAATGCCCTATAGTGAGTCGTATTA
Npy2r	ENSMUST00000029633.5	CGGCTCGCAGCGTGTAAACGTGTGATGGAAGTTAGAGGGTTCCTTCTCAGATGAGGAATCCAGGAATTTCGGAGTAGTTGGTTGTTAGGAGGGTTGATTAGTGGTAGAAACCGCCGGTGATCCTGAAATGCCCTATAGTGAGTCGTATTA
Npy2r	ENSMUST00000029633.5	CGGCTCGCAGCGTGTAAACGGGGTTGATTAGTGGTAGAAATTTCACACCTGTGTCCTTACACATTGGTAGAGGTTAGGTTGAGAATAGGAGGAGTAGTTGGTTGTTAGGACCGCCGGTGATCCTGAAATGCCCTATAGTGAGTCGTATTA
Npy2r	ENSMUST00000029633.5	CGGCTCGCAGCGTGTAAACGTGTGATGGAAGTTAGAGGGTAGTGATGAGGGAGCCCATGGAGTCCACAGTAGGTTAGGTTGAGAATAGGAGGGTTGATTAGTGGTAGAAACCGCCGGTGATCCTGAAATGCCCTATAGTGAGTCGTATTA
Npy2r	ENSMUST00000029633.5	CGGCTCGCAGCGTGTAAACGAGGTTAGGTTGAGAATAGGAGGAGTAGTTGGTTGTTAGGACGTCAGCATCCAGAGAAGTGCAACTATTTTTGTGATGGAAGTTAGAGGGTCCGCCGGTGATCCTGAAATGCCCTATAGTGAGTCGTATTA
Avpr2	ENSMUST00000101470.3	CGGCTCGCAGCGTGTAAACGGGGTGGTTTAGTGTGTGTTTAGTGTGGGATTGATGAGATAGCTGGAAGACCCAAGGGAAAACACTGACCCTGTGATGGAAGTTAGAGGGTCCGCCGGTGATCCTGAAATGCCCTATAGTGAGTCGTATTA
Avpr2	ENSMUST00000101470.3	CGGCTCGCAGCGTGTAAACGAGTGTGGGATTGATGAGATACACCAGACTGGCATGTATCTCCCGGAAGATTGTGATGGAAGTTAGAGGGTTGAAAGGAATGGGTTGTGGTCCGCCGGTGATCCTGAAATGCCCTATAGTGAGTCGTATTA
Avpr2	ENSMUST00000101470.3	CGGCTCGCAGCGTGTAAACGTGAAAGGAATGGGTTGTGGTGGGTGGTTTAGTGTGTGTTTCTTCTAGGTCTCTTGGGAGGTAGCAAAGGATGTGATGGAAGTTAGAGGGTCCGCCGGTGATCCTGAAATGCCCTATAGTGAGTCGTATTA
Avpr2	ENSMUST00000101470.3	CGGCTCGCAGCGTGTAAACGTGAAAGGAATGGGTTGTGGTCAAGCCAGTCTGAGGCAGCTTACCTCCAGCGGGTGGTTTAGTGTGTGTTTAGTGTGGGATTGATGAGATACCGCCGGTGATCCTGAAATGCCCTATAGTGAGTCGTATTA
Avpr2	ENSMUST00000101470.3	CGGCTCGCAGCGTGTAAACGTGAAAGGAATGGGTTGTGGTGGGAGGAATGACAGGAAGGTCTATTGGTCCGGGTGGTTTAGTGTGTGTTTAGTGTGGGATTGATGAGATACCGCCGGTGATCCTGAAATGCCCTATAGTGAGTCGTATTA
Avpr2	ENSMUST00000101470.3	CGGCTCGCAGCGTGTAAACGGGGTGGTTTAGTGTGTGTTTTGTGATGGAAGTTAGAGGGTGACTAGAGGAAGGAAGGTGGAATGGAGTGGTGAAAGGAATGGGTTGTGGTCCGCCGGTGATCCTGAAATGCCCTATAGTGAGTCGTATTA
Avpr2	ENSMUST00000101470.3	CGGCTCGCAGCGTGTAAACGTGAAAGGAATGGGTTGTGGTAGTGTGGGATTGATGAGATACCCTTGTATGTTTACAGCATCAGAGGCCATTGTGATGGAAGTTAGAGGGTCCGCCGGTGATCCTGAAATGCCCTATAGTGAGTCGTATTA
Avpr2	ENSMUST00000101470.3	CGGCTCGCAGCGTGTAAACGTGTGATGGAAGTTAGAGGGTACAATGTCACCTAGGGAGGACCAAGGATAAGGGTGGTTTAGTGTGTGTTTAGTGTGGGATTGATGAGATACCGCCGGTGATCCTGAAATGCCCTATAGTGAGTCGTATTA
Avpr2	ENSMUST00000101470.3	CGGCTCGCAGCGTGTAAACGTGTGATGGAAGTTAGAGGGTTGAAAGGAATGGGTTGTGGTTGGAGTCTCAACTGGTCCCTCCCATGACCCAGTGTGGGATTGATGAGATACCGCCGGTGATCCTGAAATGCCCTATAGTGAGTCGTATTA
Avpr2	ENSMUST00000101470.3	CGGCTCGCAGCGTGTAAACGAGTGTGGGATTGATGAGATAGGAAGCATAGATCCAGGGGTTGGTACAGCTGGGTGGTTTAGTGTGTGTTTTGAAAGGAATGGGTTGTGGTCCGCCGGTGATCCTGAAATGCCCTATAGTGAGTCGTATTA
Avpr2	ENSMUST00000101470.3	CGGCTCGCAGCGTGTAAACGTGTGATGGAAGTTAGAGGGTGGGTGGTTTAGTGTGTGTTTGGCCAGGATCATGTAGGAAGAGGCATACATAGTGTGGGATTGATGAGATACCGCCGGTGATCCTGAAATGCCCTATAGTGAGTCGTATTA
Avpr2	ENSMUST00000101470.3	CGGCTCGCAGCGTGTAAACGGGGTGGTTTAGTGTGTGTTTAGCAGCATGAGCAACACAAAGGGGGGTCCATGAAAGGAATGGGTTGTGGTTGTGATGGAAGTTAGAGGGTCCGCCGGTGATCCTGAAATGCCCTATAGTGAGTCGTATTA
Avpr2	ENSMUST00000101470.3	CGGCTCGCAGCGTGTAAACGTGTGATGGAAGTTAGAGGGTAGTGTGGGATTGATGAGATACAGGATCATGGTGTGGTGGCTGATGATGAGTGAAAGGAATGGGTTGTGGTCCGCCGGTGATCCTGAAATGCCCTATAGTGAGTCGTATTA
Avpr2	ENSMUST00000101470.3	CGGCTCGCAGCGTGTAAACGTGAAAGGAATGGGTTGTGGTTCACTGCACCAGATAGAGGTGCCAGGAGGCAGTGTGGGATTGATGAGATAGGGTGGTTTAGTGTGTGTTTCCGCCGGTGATCCTGAAATGCCCTATAGTGAGTCGTATTA
Avpr2	ENSMUST00000101470.3	CGGCTCGCAGCGTGTAAACGGGGTGGTTTAGTGTGTGTTTTGAAAGGAATGGGTTGTGGTTGAAACAGAGCCACAGCCAGGTCAGCTAGGTGTGATGGAAGTTAGAGGGTCCGCCGGTGATCCTGAAATGCCCTATAGTGAGTCGTATTA
Avpr2	ENSMUST00000101470.3	CGGCTCGCAGCGTGTAAACGTGTGATGGAAGTTAGAGGGTAGCCACAAAAATTGTAGATAGCAGGGCCAGGGGTGGTTTAGTGTGTGTTTAGTGTGGGATTGATGAGATACCGCCGGTGATCCTGAAATGCCCTATAGTGAGTCGTATTA
Avpr2	ENSMUST00000101470.3	CGGCTCGCAGCGTGTAAACGAGTGTGGGATTGATGAGATAGGGTGGTTTAGTGTGTGTTTGCCTAGGGCAGGTGCCACAAACACCATCAATGAAAGGAATGGGTTGTGGTCCGCCGGTGATCCTGAAATGCCCTATAGTGAGTCGTATTA
Avpr2	ENSMUST00000101470.3	CGGCTCGCAGCGTGTAAACGTGAAAGGAATGGGTTGTGGTTGTGATGGAAGTTAGAGGGTAAAAGTAGGAGTAGAAAGAGGGGGAACCCAGGGTGGTTTAGTGTGTGTTTCCGCCGGTGATCCTGAAATGCCCTATAGTGAGTCGTATTA
Avpr2	ENSMUST00000101470.3	CGGCTCGCAGCGTGTAAACGTGTGATGGAAGTTAGAGGGTAGTGTGGGATTGATGAGATAGAGGCATCTGTCCCAGTTGCTTCCCATGTCGGGTGGTTTAGTGTGTGTTTCCGCCGGTGATCCTGAAATGCCCTATAGTGAGTCGTATTA
Avpr2	ENSMUST00000101470.3	CGGCTCGCAGCGTGTAAACGAGTGTGGGATTGATGAGATAAGAGAGGAGCTGGCTGTGGCACAGGACTCAGGGTGGTTTAGTGTGTGTTTTGAAAGGAATGGGTTGTGGTCCGCCGGTGATCCTGAAATGCCCTATAGTGAGTCGTATTA
Avpr2	ENSMUST00000101470.3	CGGCTCGCAGCGTGTAAACGTGAAAGGAATGGGTTGTGGTTGCAGCAGCATCAGCAAAAACAAAGTCTTCAGTGTGGGATTGATGAGATATGTGATGGAAGTTAGAGGGTCCGCCGGTGATCCTGAAATGCCCTATAGTGAGTCGTATTA
Avpr2	ENSMUST00000101470.3	CGGCTCGCAGCGTGTAAACGTGAAAGGAATGGGTTGTGGTACAGCCTCCCCGAGTCTAGGAACTCTGACGAGTGTGGGATTGATGAGATATGTGATGGAAGTTAGAGGGTCCGCCGGTGATCCTGAAATGCCCTATAGTGAGTCGTATTA
Avpr2	ENSMUST00000101470.3	CGGCTCGCAGCGTGTAAACGAGTGTGGGATTGATGAGATAGGGTGGTTTAGTGTGTGTTTAATCTTTGTATTTCAGCTTCTGTGCCCACCTGAAAGGAATGGGTTGTGGTCCGCCGGTGATCCTGAAATGCCCTATAGTGAGTCGTATTA
[truncated: 12,071 more rows]
